# Supplementary material for: PolyGR and polyPR knock-in mice reveal a conserved neuroprotective extracellular matrix signature in C9orf72 ALS/FTD neurons
Source: Nat Neurosci. 2024 Feb 29;27(4):643–55. doi: 10.1038/s41593-024-01589-4 (PMC11001582; doi:10.1038/s41593-024-01589-4)
Supplement: Supplementary file 3 — Statistical source data. [file 41593_2024_1589_MOESM3_ESM.xlsx]

## Sheet: Fig 1C
Brain	WT	(GR)400	(PR)400
	54	367.5	47.5
	48.5	281.5	75.5
	31.5	249	58.5
Spinal Cord	WT	(GR)400	(PR)400
	-3	241	-6
	2	193	-2
	20	277	1
Negative values plotted as 0 on graph

## Sheet: Fig 1D
Brain	WT	(GR)400	(PR)400
	13.5	2.5	153.5
	-6.5	10.5	169
	7.5	-42	154.5
Spinal Cord	WT	(GR)400	(PR)400
	-47	17	21
	-41	-13	97
	-58	-15	42
Negative values plotted as 0 on graph

## Sheet: Fig 1E
Brain	WT	(GR)400	(PR)400
	1.19932	0.425989	0.452364
	0.861877	0.669995	0.526883
	0.938799	0.34362	0.750308
Spinal Cord	WT	(GR)400	(PR)400
	0.778076	0.677355	0.480625
	0.843611	0.560447	0.652772
	1.24084	0.668029	0.495853
	0.81676	0.564998	0.368478
	1.32071	0.440735	0.587631

## Sheet: Fig 1F
Brain	WT	(GR)400	(PR)400
	1.0265	0.469309	0.549602
	1.09933	0.411464	0.592809
	0.874163	0.569015	0.414792
Spinal Cord	WT	(GR)400	(PR)400
	1.03905	0.774728	0.70371
	0.960951	0.541322	0.748751
		0.66904	0.523423
