# Supplementary material for: PolyGR and polyPR knock-in mice reveal a conserved neuroprotective extracellular matrix signature in C9orf72 ALS/FTD neurons
Source: Nat Neurosci. 2024 Feb 29;27(4):643–55. doi: 10.1038/s41593-024-01589-4 (PMC11001582; doi:10.1038/s41593-024-01589-4)
Supplement: Supplementary file 5 — Statistical source data. [file 41593_2024_1589_MOESM5_ESM.xlsx]

## Sheet: Fig 3A
Whole cortex	WT	(GR)400	(PR)400
	1372.33	1230.21	1286.8
	1180.96	1131.14	1193.94
	1494.41	1215.64	1528.62
	1473.71	1383.67	1038.17
	1376.1	1415.81
Motor cortex	WT	(GR)400	(PR)400
	1197.05	1129.59	967.066
	1127.9	1018.78	1258.98
	1175	1147.2	1481.62
	1459.95	1315.67	1266.38
	1337.13	950.709

## Sheet: Fig 3B
Motor cortex	WT	(GR)400	(PR)400
	789.92	765.435	700.934
	858.506	830.889	680.844
	468.384	480.795	507.4
	513.984	521.844	696.602
	856.754	523.811	375.188

## Sheet: Fig 3D
WT	GR	PR
1	2.9	1.2
0	3.3	0.2
0	3.3	0
0	3.6	0
0.8	2.1	0
0.6	3.2	0
1.4	4.5	0
1.2	3.1	0
1.6	3.3	0
0	4.7	1.8
0.8	3.2	2.4
0	2.5	2
0.5	1.9	2
3.7	3.8	1.2
2.4	3.1	2
3.1	1.7	2.2
2.4	4	0.4
3.3	1.9	0
1.1	4	0
3.9	2.8	0.4
2.5	4.1	1
4.3	2.1	0.2
0.9	3.1	2
1.5	1.6	2.6
3.8	3.7	1.6
3	2.2	3
0.9	1.4	1.4
1	3.6	0.8
1.9	1.1	0.6
0.7	0.7	1.4
3	2.4	2.2
1.5	1.9	1.6
1.3	0.7	1.8
2.1	1.7	1.8
1	3.2	1.4
3.1	2.8	0.8
1.7	2.6	0.8
1.3	3.7	0.2
1.8	2.9	0.4
0.8	2.3	0.6
1.6	1	1
1.1	2.3	1
0.6	3	2.2
2	1.9	0.6
2.5	2.6	2.6
1.7	4.4	1.4
1.8	3.2	2.6
1.6	3.8	1.6
2.3	1.9	1.2
2.4	3.2	0.6
1.7	1.3	1.2
0.6	1.7	1
0.8	2.8	2.4
2.3	1.7	0.6
0.6	2.7	2.4
0.7	2	0.6
3.1	4	0.6
2.2	1.2	1
1.5	3	1.4
1.5	1.8	2
0.5	2	0.4
1.2	2.3	0.6
1.4	1.7	1.6
1.8	4	0.6
2.2	2.8	0.4
2.4	1.5	1.2
1.4	1.5	0.6
1	1.6	1.4
1.9	2.2	3
1.9	1.4	2
1	2.5	1.4
1.2	1.2	2
1.6	4.3	2
1	1.6	2.8
1.3	1.1	2.8
1.5	1.9	1
1	0.4	1.4
0.8	1.1	1.8
1.1	1.1	2.2
0.3	2.3	1.8
0.7	1.3	2.2
1	1.1	2.2
0.5	2.3	2
1.2	2.5	2.6
0.9	4	1.4
0.9	2.7	0.4
0	1.7	1.8
0.4	1.6	1.4
1.8	2	1.6
2.4	0.7	1.8
2.4	2.9	0.8
2.7	1	1.8
3.2	1.7	2.2
2.3	1.9	2
1.5	0.1	1.8
1.2	2.1	1.8
1.4	0.9	0.6
0.9	0	1.8
2.4	0	0.6
2.5	0.9	0.2
2.9	1.5	0.8
4	1	2
2	1.9	0.6
2.3	3.1	1.2
2.4	3.2	0.6
1.5	3	1.2
2.3	3.2	1.2
1.9	4.1	1.2
1.7	3.4	0
4.5	1.1	0.6
1	3.1	0.8
2.7	2.3	1.4
1.4	1.1	1.2
2.4	1.8	1
2.3	1.8	2.2
1	2.4	0.4
0.6	2.8	1.4
1.6	1.3	1
1.2	3	1
1.9	1.1	0.4
2.9	2.4	1
1.2	2.5	0
1.8	2.7	0.6
1	2.5	0.6
1.8	2	0.2
1.2	2.3	0.8
0.8	1.5	1.8
2.3	3	0.8
0.8	1	0.4
1.5	2.1	0.8
1.4	2.2	0.2
1.2	3.1	0
0.4	1	0.8
0.6	1.5	0.2
1.3	2.1	1.4
1.6	4	1.2
3.1	3.3	0.2
2	1.6	0.4
3.1	0.7	0.2
2.8	1.8	0.4
1.9	2.1	0.4
2.1	1.5	1.2
3.9	2.4	1.4
2.8	1.8	2.4
2.5	3.2	2
2.9	0.9	0.8
1.6	1.3	1.6
2.2	1.6	0.6
2.2	1.2	0.4
1.9	1.7	1.4
1.7	0.4	0.4
2.8	1.1	0.4
1.5	2.3	0.8
2.7	1.5	0.6
2.7	1.5	0.4
3.6	0.8	1.4
2.1	3.3	3.6
2.4	2.1	0.4
1.3	2.1	1
1.3	2.2	0.2
2.3	0.8	0.6
0.9	1.1	1.4
2.4	3.1	0.8
2.2	1.9	1.2
2.1	1.2	0.6
2.5	1.1	0.8
1.9	1.9	0.8
0.9	0.8	0.6
2.1	1.5	1.2
0.8	1.3	0.6
2.2	1	0.4
0.5	0.3	0
0.9	0.9	0.2
1.4	1.9	0.2
1.6	0.8	0
0.5	1.3	0
1.1	1.2	1.2
0.4	0.8	1
0	0.2	0.8
0	0.1	0.2
0	0	1
1.7	0.3	0
3.3	2.2	2.2
3.6	4.8	0.2
3.8	4.3	0.2
1.3	2.4	0.4
2.3	3.7	0.2
2.6	4.2	2.4
1.2	4.1	1.2
1.6	2.1	1
2.2	1.7	0
3.5	2.7	0
4.9	3.2	0
0.8	2.7	2.4
1.9	3.3	4.4
3.1	3.4	2.8
3.6	2.7	1.2
2.1	2.1	2.7
2.4	2.7	2.1
1.9	3.3	2.8
2.4	1.5	2.1
1.4	2.6	0.9
1	3	2.8
2.1	1.9	3.2
1.2	1.9	2.6
2	2.6	2.7
2.1	3.6	2.2
2.3	3.5	2.6
2.1	2.7	2.5
1.2	3.7	2.7
2	2.9	2.4
1.7	3.7	2.7
1.4	0.8	2.2
1.9	2.6	0.8
2.1	2.4	2.5
2.6	2.3	3.5
2.2	2.7	3.3
2.9	1.8	0.6
2.4	2.3	2.2
1.5	2.9	1
1.8	1.2	2.9
1.7	1.9	1
1.7	3	2.7
1.2	2	2.8
0.8	3.7	1.4
1.1	1.4	0.9
1.9	0.7	1
1.7	1.6	2.8
2.5	4.7	1.5
3.5	0.5	1.4
2	1.7	0.8
1	2.5	3
1.9	2.1	2
2.4	2.4	2.5
1.2	0.3	1.1
0.9	1.8	2.4
1.7	0.3	1.3
0.7	0.5	0
1.3	0.8	1.4
2.2	0.5	2.3
1.1	1.6	0.9
2.4	2.2	0.6
1.4	3.4	0
1.9	4.9	1.5
0.8	3.6	2.4
1.3	2	1.9
1.4	1.5	1.7
1	2.5	1.1
1.5	0.6	1.3
0.8	1.7	2.6
2.9	0.6	1.3
0.6	2.6	1.2
0.8	3.3	0.9
1.5	1.7	1.5
0.9	3.9	1.5
0.7	2.3	1.3
1	2	0.6
0.4	2.4	1.6
1.4	2.6	1.6
1.1	2.6	2.6
1.1	2.1	1.5
0.5	2.6	0.7
0	1.8	2.5
0.4	1.9	1.1
0.2	4	3.7
0.6	2.1	2.3
0	0.5	1.1
0.2	3.2	1.1
0.8	2.3	1.4
1	1.7	0.7
0	3.9	1.4
0.6	2.1	0.3
1	0.8	1.3
0	3.5	0.9
0.6	1.2	1.9
0.4	0.8	0.8
1.2	1.6	0.5
2.6	2.6	1.6
0.4	2.1	1.1
0.6	1.5	0.6
1.4	1	0.6
0.4	1.7	1
4.4	2.6	1.3
1	0.6	1.2
0.4	0.6	0.7
0.2	1.5	1
0.2	1	1
1.6	1.3	0.3
0.4	2.9	0.2
0	2.5	0.2
0.8	3.1	0.5
1.6	1.7	0.4
0.6	1.8	0.1
0.4	1.1	0
1	1	0
0.2	0.4	0.7
0.4	1.1	2.9
0.4	1	2.6
0.6	1	2.4
0.8	0.7	0.3
0.4	0.8	1
0.4	1.9	2.1
1.2	3	3.8
0.2	1.4	3.3
0.4	1.2	2.2
0.2	3.8	1.9
0.8	3.3	1.8
0.6	4.6	2.3
0.2	2.2	2.8
0.8	2.9	3
0.4	2	1.9
0.2	1.5	2.6
0	3.7	3.6
0.2	3.9	3.5
0.2	3.6	3.6
0.2	2.3	4.1
0.8	4.3	2.4
0.6	3.6	1.7
1.6	2.6	2.7
0.4	2.9	1.5
0	3.5	2.2
0.6	4.1	2.1
0	2.6	2.1
0	3	2
0	1.2	2.6
0	0.2	1
0.2	2.4	2.9
0	1.8	1.6
0.8	3	3
0	2.1	3.1
0.2	2.5	3.2
0	2.5	2.4
0.4	1.6	2
0	2.6	2.6
0.4	2.3	2.1
0.8	2.2	2.5
0.6	3	1.3
0.2	1.9	1.3
0.4	1.9	3.7
1.4	3.5	2.6
0.4	2.9	1.6
0	2.8	3
0.2	2.1	0.9
0	2.2	1.6
0.4	3.5	1.4
0.6	3.8	2.8
0.2	1.1	1.5
0.4	3.3	1.4
0.4	3.3	1.6
1.6	2.3	1.3
0.2	2.3	1.7
0.2	0.9	0.3
0.2	0.7	3.2
0.8	2.6	1.7
1.2	1.4	1.8
2.6	0.6	1.8
1.8	2.6	1.2
2.8	2.5	1.2
1.8	1.9	1.7
1.6	3.3	3.1
3.8	2.9	0.7
1.2	1.4	1.9
2.2	2	1.4
0.6	3.3	2.1
3.4	2.9	1
2.2	2.1	2.2
0.4	1.7	1
2.8	1.6	2.1
1.8	3.6	1.9
2.6	1.2	1.3
3.6	1.6	1.9
3.6	2.3	1.8
2	1.6	1
3.4	2.5	1.8
2.2	1.3	1.3
1.8	2.5	1.1
3	1.9	1.1
1.4	2.8	0.5
2.2	2	0.8
1.2	2.4	0.7
2.8	2.8	2
1.8	0.8	1.2
1.6	2.7	0.8
1.2	1.2	1.7
2.2	2.2	0.6
2.8	2	0.8
1	3	0.8
3.2	2.1	0.5
1.4	2.4	0.8
1.4	2.7	1.1
2.8	1.1	0.7
1	1.1	1.2
2.2	1.1	1.4
4.6	3.7	0.9
2.2	1.8	0.3
0.8	1.6	0.3
1.6	3.3	0.3
2.2	2.2	2.9
3.2	2.1	0.9
5.4	1.8	3.2
3	1.7	3.1
1.2	1.8	1.9
3	2.9	1.3
2.6	2	2.8
1.4	0.6	2.5
0.6	1.2	2.5
0.4	2	2.1
1.8	1.8	2.5
1.6	1.2	3.9
2	2.3	1.2
2.1	1.6	3
3.8	2	1.2
1.4	1.1	2.6
2.8	2	1.9
2.9	1.9	0.9
3.2	1.1	1.7
2.6	1.3	0.7
3.5	2.1	2.4
2.8	2	2.6
2.5	3.1	1.5
2.5	2.2	0.3
1.3	1.4	0.4
1.8	1.1	1.6
4.7	1.9	0.2
2.8	3.2	1.1
5.7	1	1
2.5	1.9	0.5
3.9	1.2	2.2
2.6	0.7	1.3
2.2	1.6	1.1
2.4	1.2	1.5
2.5	2.4	1.5
0.9	1.4	0.7
2.3	0.9	1.2
3.3	0.7	0.1
0.8	1.4	0.8
3	1.9	2.3
1.3	1.9	0.5
2.6	1.4	1.7
1.9	2.9	1.7
1.4	1.5	1.5
1.1	2.1	2.2
3.7	2.4	1.8
1.9	2.1	2.6
1.7	1.6	1.1
1.2	2.9	1.1
3.5	3.1	1.7
2.8	2.7	1.5
0.9	1.2	0.8
2	1.3	0.9
2.2	3.2	1.4
3	2.4	1.1
1.1	2.4	1.4
2.9	2.9	0.6
2.2	2.3	0.7
1.7	1.6	0.2
2.4	0.8	0.9
2.1	2.8	0.1
1.4	3	0
0.6	3.8	0.1
0	3.5	0
3.1	2.1	0
2.7	0.7	0
1	3	2.7
1.6	1.3	3.4
1.3	1.3	3.6
2.6	3.6	2.7
1.2	2.4	4.9
1.7	2.8	1.1
3	1.2	4.4
1.6	2.5	5.9
1.8	1.7	2.4
1.2	1.1	3
1.1	2.7	2.3
1.8	1.7	2.7
2	2.3	3.3
2	2.1	1.9
1.5	1.3	2.2
1.1	1.4	2.1
1.8	3.4	0.9
1.9	1.7	2.4
1.8	0.9	1.6
2.2	1.9	2.5
2.1	1.6	3.7
0.8	2.6	3.1
1.6	1.3	1.5
1.9	1.4	2.2
0.9	0.9	2.8
1	1	1.8
1	0.3	2.1
0.4	0.6	2.5
0.6	2.2	3.4
0.7	0.3	2.6
1.1	1.9	1.7
1.8	3.2	1.7
1.3	3.5	1.8
2.4	3.9	4.6
1.5	2.2	1.9
1.2	3.7	1.9
0.8	4.3	1.8
2.4	3.6	2.6
1.8	3.1	2.7
0.8	3.2	1.9
0.8	4.2	3.3
2.3	1.5	2.4
2.1	4.6	2
1.4	3	4
0.3	2	1.6
2.3	2.3	2.2
0.7	2.5	3.6
0.8	1.8	0.9
0.2	2.6	1.3
1.5	2.5	1.8
1.1	3.8	2.4
0.5	3.2	1
0.3	3.1	1
1.4	2.8	3.2
0.1	2.2	0.8
0	2.5	1.8
0	2.3	1.2
0	2.5	2
0	1.6	2.1
0	0.9	1.7
0	2.7	2.6
0	2.9	1.1
0	3.4	0.8
0.2	3.4	1.6
0	2.8	2.5
0	2.9	0.7
0	0.9	1.9
0.7	3	1
0	2.3	0.5
0.2	2	0.6
0.3	2.8	1.3
0	3.4	1.4
0	2.8	0.7
0	2.2	1
2.3	1.6	0.9
3.2	3.6	0.8
3.2	1.7	1.9
2	1	1.2
2.2	1.4	1.1
1.7	0.7	1.5
2.1	1.6	1.5
0.8	0.6	0.4
1.6	1.5	1.3
1.4	1	1.3
1.1	1.4	0.9
2.2	1.6	1.8
1.4	0.5	1.8
2	0.3	0.7
2.6	0.4	1.3
0.8	2.2	0.4
2.1	3	0.6
2.8	4.1	0.3
2.8	3.3	0.4
1.4	2.7	0.1
1.3	3.1	0.1
1.6	4.7	2.8
1.1	2.3	1.6
1.6	2.4	2.9
2.3	1.5	2
1.3	3.3	3.1
2	3.6	1.3
2.1	3.7	2
2.3	3.2	2.3
0.4	3.7	3.5
1.4	2.8	4.3
3.2	3	2.4
2.1	2.7	1.6
1.2	2.5	2.9
1.3	3.1	2.2
2	2	1
1.2	3.2	2.5
1.4	2.7	0.3
0.8	3.1	1.9
2.1	2.3	1.4
2.5	0.9	1.2
0.9	3.1	2.5
1.5	2.7	2.3
2.1	2.9	1.4
1.5	0.8	2.4
0.9	0.8	2.2
1.4	3.2	1.3
0.8	2.8	1.6
1.5	2.9	2.1
1.9	2.5	1.4
0.7	1.5	1.1
0.5	3.6	0.8
0.8	3.7	1.3
0.8	2.4	0.6
1.1	2.8	1.2
0.9	3.3	1.7
0.7	3.9	1.6
2.1	1.4	1
0.6	1	1.1
2.1	2.7	1.3
0.4	1.9	0.9
0.6	2.5	1.7
1.4	2.2	0.9
1.5	3.4	0
2	3.2	1.4
0.8	2.6	0.6
1.4	2.4	1
0.4	2.4	1.1
0.6	0.8	0.8
0.4	0.9	0.9
0.3	1.4	0.6
0.9	1.2	0.5
0.8	0.9	0.6
1.3	2.1	0.4
0.9	2.5	0.5
0.3	2.2	0.3
0.8	1.8	0.3
1.1	2.8	0.9
0.2	1.5	0.8
0.9	2.8	1.4
0.8	0.3	2.1
0.7	2.4	0.8
0.1	1.6	1.2
0.6	2.5	0.5
0.7	1.4	0.8
0.5	2.4	0.5
0.3	2.4	0.2
0.2	1.6	0.4
0.6	2.7	0.3
0.6	2	0.1
0.3	1.3	0
0.3	1.4	0.1
0.3	1.2	0
0.2	1.4	4.2
0.3	1.2	2.2
2.6	2.3	2.3
2.5	1.1	3.2
3.4	1.8	3.6
2.6	0	2.4
2.4	0	4
1.8	0.1	3.8
3.2	0.3	2.7
2.7	0.2	2.3
0.8	2.9	1.4
2.1	2.6	3.5
2.4	2.9	2.7
2.2	2.2	3.1
1.8	2.8	3.8
1.6	3.8	2.7
2.6	2.7	1.5
2.6	3.3	3
2.3	3	2.7
2.8	1.9	4.5
2.2	3.2	2.6
2.3	1.5	3.8
3.6	2.9	3.4
2.7	2.7	1.4
2.2	2.9	1.7
2.7	1.1	1
1.4	2.3	3.3
2.8	2.8	2.2
2.3	1.5	3.3
1.4	1.1	2.4
3.2	2.3	2.6
2.8	1.9	1.3
1.9	1.2	2.3
1.6	2.1	2.7
0.6	1.7	2.5
1	2.2	1.9
2.6	2.2	0.7
1.1	3	2.9
2.2	3	2.9
1.7	2.3	0.7
1.8	2	2.3
0.5	1.9	2.2
1	3.1	1.8
1	3.6	2.2
0.9	2.4	1
2.6	1.5	2.4
0.8	2.1	1.5
0.9	2.3	2
2.9	3.1	0.1
0.7	1.8	1.4
2	3.2	2
1.4	1.5	1.6
1.1	2.2	1.5
1.5	3.1	2
1.6	1.8	2.1
2.7	3.4	0.4
2.3	1.5	1.2
0	1.5	1.6
1.7	1.8	0.8
4.1	1	0.7
0.5	1.8	0.9
1.4	2.8	1.6
0.9	2.3	1.2
1.6	1.5	1.5
0.7	2.3	0.9
1.5	0.1	1.4
1.4	3.6	1.4
0.5	1	1.1
1.1	1.8	0.8
1.6	3.2	1.5
0.5	2.3	2.2
0.3	4.2	1.2
1.3	2.9	0.5
1.1	1	0.6
0.7	3.6	1.1
0.2	1.3	0.2
1.4	2	0.2
2.7	1.5	0.1
1.1	3.8	0.1
0.2	0.4	0.3
0.7	0.4	0.6
1.6	1.7	0.5
0	1.8	0.5
1.4	1.4	0.6
1.4	2.8	0.5
1.6	1.5	1.1
0.3	1.7	0.7
1	1.6	0.4
1.4	1.6	0.1
0.3	3	0.1
1.3	4.1	0.2
0.4	2	0.3
0.8	0.1	0.2
0.4	1.7	0
0.4	1.6	1.9
0.3	1.1	2.1
0.3	2.2	4
0.4	1.9	1.8
0.1	1.9	3.1
0.2	1.4	3.5
0.9	2.5	1.7
0.4	3.1	3.1
	1.3	1.9
	2.3	2
	2.2	2
	1	2.8
	1.3	2.6
	1.5	2.4
	1.6	2.4
	2.5	3.2
	0.9	3.2
	0	1.4
	0.4	3.1
	2.7	1.3
	2.3	2.8
	1	2.5
	0.7	1.9
	0.3	1.2
	1.4	3.8
	0.7	2.4
	1.1	2.4
	0.5	1.7
	0.5	1.4
	0.9	0.7
	0.3	3.2
	0.5	1.6
	0.2	0.8
	0.1	0.8
	0	2.7
	0.4	2.8
	0.1	1.8
	0.4	1.8
	0.4	1.2
	2.4	1.1
	3.9	0.4
	3.2	1.3
	3.7	1.3
	3.8	1.5
	3.5	0.9
	2.9	2
	2.2	1
	4.9	1.4
	3.7	0.7
	1.9	1.7
	1.6	1.5
	1.3	2
	2.6	0.7
	1.4	0.6
	3.5	1.2
	2.8	1.6
	2.3	1
	3.8	1
	1.9	0.9
	1.8	1.3
	3.1	1.7
	3.4	0.9
	2.6	1.9
	4.2	0.7
	3	1.8
	1.7	0.1
	1.2	2
	4	1.5
	1.2	0.8
	2.8	1.3
	3	0.8
	1.8	0.6
	2.1	0.5
	3	1.5
	0.8	0.8
	2.9	0.3
	2.1	0.3
	1.8	0.3
	1.7	0.6
	2.1	2.7
	4.2	1.2
	2.3	0.8
	2.6	1
	2.9	0.5
	1.5	0.6
	3.4	1.1
	1.9	0.6
	2.8	0.1
	2.9	0
	3.1	2.5
	2.3	2.7
	2.6	3
	2.2	2
	1.9	2.5
	3.9	2.8
	3.9	1.5
	2	2.7
	2	3.1
	3.3	2.9
	1.5	1.6
	1	1.9
	0.9	2.5
	1.8	1.9
	3.2	1.8
	0.6	2.7
	2	1.7
	1.8	1.9
	1.8	2
	1.9	0.8
	2.1	1.3
	3.8	1.7
	0.6	0.9
	2.5	0.9
	1.7	1.1
	2.2	1
	1.9	1.6
	3.9	1.3
	2.1	2
	1.5	1.6
	3.1	0.5
	1.5	0.8
	1.1	0.8
	1.4	1.4
	2.1	1.5
	2.1	1.8
	1.4	0.9
	1.4	0.7
	1.3	0.8
	2.4	0.5
	2.2	1
	2.6	0.7
	1.3	1.4
	1.9	0.9
	1	0.9
	0.5	2.1
	2.1	0.6
	1	0.5
	0.9	2.3
	0.2	0.4
	1.1	0.7
	0.3	0.6
	0.5	0.5
	0.3	0.6
	0.8	0.4
	2.6	0.2
	2	0.3
	0.8	0
	2.3	0
	2.7	0
	2.6	0.1
	1.6	0
	1.3	0.1
	1.4	2.8
	2.7	4.1
	2.3	1.9
	1.3	2.9
	1.4	1.9
	2.8	0.5
	1.4	0.6
	1.8	1
	2.3	1.8
	2.6	0.6
	1	1.3
	0.9	2.3
	1.7	1.2
	1	3.5
	0.7	3.1
	1.8	1.7
	2.6	1.1
	2.8	1.6
	2.2	1.4
	3.2	1.2
	1	0.7
	0.8	0.9
	3.3	0.9
	2.4	2.1
	4.5	1.4
	1.8	1.1
	2.5	1.3
	2.7	1.8
	1	1.3
	0.7	2.4
	3.5	0.9
	3.3	1
	2.4	2
	3.4	0.9
	2.7	2.5
	1.5	0.8
	4.5	1.1
	3.7	2.7
	6.7	0.7
	1.6	2.3
	3.9	1.8
	0.3	1.5
	2.9	1.9
	3.2	0.3
	3.3	1.8
	5	0.6
	3.3	0.8
	1.9	0.7
	3.8	2.1
	1	1.1
	3.7	1
	3.1	0.5
	1.6	1.1
	1.5	0.5
	2.7	0.2
	1.6	1.4
	4.4	0.9
	3.4	0.9
	2.5	1.2
	2.1	0.8
	2.7	0.2
	2.2	0.1
	2	0.7
	0.3	0.5
	3.1	0.6
	2.3	0.1
	3.3	0.2
	1.1	0.4
	2.1	0.1
	1.7	0.2
	1.6
	3.7
	1.5
	1.2
	2.4
	2.1
	1.8
	3.4
	2.6
	1.4
	2.7
	1.6
	1.4
	1.5
	1.1
	1.2
	1.3
	0.7
	2.3
	1
	1
	0.3
	1.1
	1.9
	1.7
	1
	1.8
	1.9
	2
	0.8
	1.9
	1.6
	1
	0.8
	2.3
	1.4
	3
	3.4
	1.9
	2.2
	4.2
	2
	0.7
	2
	2.8
	1.9
	3.2
	3.1
	2.8
	3.4
	2.9
	3
	1.9
	3.5
	3
	2.8
	4
	2.6
	3.9
	3.2
	2.6
	3.2
	1.7
	5.3
	1.5
	4
	3
	2.8
	2
	2.8
	2.1
	2.3
	4.2
	1.9
	1.5
	2.4
	2.9
	2.1
	1.3
	2.5
	1.5
	2.5
	2.4
	1.5
	2.7
	1.2
	2.7
	2.9
	1.1
	3.3
	3.2
	1.4
	2.9
	1.5
	2.5
	1.3
	1.5
	2.1
	0.6
	3.6
	1
	0.9
	2.7
	0.4
	0
	1.8
	2
	1.6
	1.1
	3.5
	2.1
	3.3
	2
	1.5
	3.1
	2.4
	2
	1.6
	1.6
	1.2
	3.4
	1.3
	1.3
	2.1
	2.1
	1.3
	2
	2.2
	2.3
	2.6
	4.3
	3.9
	1.6
	3.5
	1.5
	3
	5.2
	0.4
	4.7
	2.8
	1.4
	3.6
	1.9
	1.7
	2.2
	1.4
	2.2
	3.4
	2.8
	3.3
	2.1
	3.4
	2.3
	1.7
	1
	2.5
	0.9
	3.2
	2.7
	3
	2
	3.6
	1.1
	2.2
	2.2
	1.3
	2.3
	1.8
	3.5
	3.1
	1.5
	2.5
	3.8
	1.5
	1.5
	2.4
	1.9
	2.5
	0
	0.2
	0.5
	2.1
	1.6
	2.6
	1.6
	2.8
	1.9
	1.8
	1
	2.7
	1.8
	1.7
	2.9
	3.3
	0.8
	1.5
	2.4
	1.8
	3
	1.6
	2.4
	1.9
	3.4
	2.2
	1.2
	1.5
	2
	1.9
	2.1
	2.8
	1.1
	1.4
	1.2
	1.3
	0.1
	2.2
	2.7
	2.9
	2.5
	2.5
	3.1
	2.2
	0.7
	2
	1.1
	3.4
	1.3
	3.2
	1.7
	4.6
	1.3
	2.1
	2.1
	0.9
	2.3
	3.1
	2.8
	1.6
	1
	2.4
	0
	2
	1.2
	1.7
	1.3
	0.9
	0
	0.8
	0.6
	0.2
	0
	0.2
	0
	0
	0.8
	0.6
	0.4
	0.2
	0.6
	0.8
	0.4
	0.2
	0.2
	0.2
	0.2
	0.2
	1.2
	1.2
	1.4
	3.6
	1.8
	1.2
	1.4
	1.2
	2.2
	0.6
	1.2
	1
	0
	2.2
	1.2
	0
	1.4
	1.4
	1
	1.8
	0.2
	2.2
	0.8
	0
	0.4
	0
	0.2
	0.2
	0.4
	0.4
	0.8
	0.6
	0
	0
	0.6
	0.2
	0.2
	0.6
	0.6
	0.2
	0.2
	0.4
	0
	0.4
	3.2
	1.8
	1
	2
	2
	0.2
	0.8
	1
	2.2
	0.8
	0.4
	1.4
	2.6
	2.6
	2.2
	1
	1.8
	0.2
	2.6
	0.6
	2
	0.4
	1.4
	1.4
	0.8
	4.2
	0.2
	0
	1.4
	0
	0
	0
	0.8
	0
	1.8
	4.4
	2.8
	0.4
	0.6
	3.2
	2.6
	2.4
	5
	1.8
	3.6
	1.2
	2.4
	1.2
	1
	2.4
	3.4
	3.2
	2.2
	4
	4
	3
	3.2
	2.2
	3.6
	1.4
	1
	3.8
	3.6
	1.2
	4.2
	1.8
	3.8
	7
	5.4
	3.4
	4
	3
	1.4
	3.8
	2.8
	4.4
	2.6
	3.4
	3.2
	3
	4
	4.2
	1.4
	2.8
	4.6
	3.8
	1.8
	0.6
	3
	4
	1.2
	0.8
	3.2
	4.2
	3
	2.4
	3.4
	3.2
	1.6
	1.6
	2.2
	1.6
	1.8
	1
	0.2
	2.6
	2.4
	0
	3.4
	2.8
	3.2
	4.4
	2.4
	1.8
	4.8
	1.2
	2.4
	1.2
	4.2
	2.4
	1.2
	0.4
	0.2
	1.8
	1
	0.4
	2.6
	1.4
	2.4
	2
	1.2
	0.8
	1
	0.6
	0.2
	0.8
	0.6
	1.6
	2.4
	3.6
	1
	0.8
	0.8
	1.2
	0.4
	0.6
	1.2
	0.2
	0.4

## Sheet: Fig 3E
WT	(GR)400	(PR)400
0	20.315	0
9.09091	18.4919	1.11111
6.75676	18.7793	8.25688
5.59006		8.15047

## Sheet: Fig 3F
WT	(GR)400	(PR)400	eGFP
-0.287709	1.25191	0.803979	0.429258
0.934581	0.717673	-0.0263433	0.00179626
-0.506298	1.1789	-0.104913	0.609972
0.148265	0.720667	1.02338	-0.581663
-0.0556753	0.911664	-0.299249	0.530825
0.313122	0.257248	0.317259	-0.0081716
-0.328944	0.310883	-0.540142	0.0528706
0.571846	0.365991	0.616553	-0.535636
-0.765229	0.80245	-0.162644	-0.528418
0.201364	-0.407683	0.0687277	-0.423001
0.803649	-0.141415	-0.530974	-0.330607
0.156257	0.152316	0.319634	0.57625
-0.285333		0.415654	-0.621172
0.262669		0.609748	0.306331
-0.609076		-0.138405	0.118922
-0.503509		-0.0547211	-0.0957286
0.612539		-0.699477	0.0827911
-0.721565		-0.143773	-0.409109
-0.519811		-0.490006	0.261208
-0.299389			-0.573662
-0.255923			-0.0629066
-0.0555351			-0.254709
-0.633043			0.481269
-0.597571			-0.17866
0.387412			-0.771004
0.156757			0.880497
-0.0458659			0.487883
0.507327			0.708927
0.253167			-0.56881
-0.254632			0.0128743
0.559172			-0.135663
-0.0579865			0.79983
0.0170782			0.227963
-0.266389			0.282516
-0.292304			0.48004
-0.0143647			-0.701664
-0.236955			0.691305
-0.319864			0.155374
0.00321191			-0.222195
0.557765			0.787414
0.209203			-0.242566
0.453572			0.542281
			-0.407754
			0.74625
			-0.77038
			0.0213443
			-0.654848
			-0.529118
			1.00584
			0.939213
			0.142929
			0.564839
			0.360107
			-0.526751
			0.570913
			-0.723383
			0.266477
			0.49802
			-0.536297
			0.809622
			-0.00198831
			-0.383329
			-0.229276

## Sheet: Fig 3G
Slow oscillations	WT	(GR)400	(PR)400
	1.52	0.347	0.0696
	1.13	0.266	0.79
	0.348	0.291	0.562
Mid-gamma	WT	(GR)400	(PR)400
	0.481	3.78	0.858
	0.433	2.51	2.16
	2.09	1.45	1.12
High-gamma	WT	(GR)400	(PR)400
	0.663	1.8	0.971
	0.718	2.04	2.26
	1.62	1.74	1.28
