# Supplementary material for: PolyGR and polyPR knock-in mice reveal a conserved neuroprotective extracellular matrix signature in C9orf72 ALS/FTD neurons
Source: Nat Neurosci. 2024 Feb 29;27(4):643–55. doi: 10.1038/s41593-024-01589-4 (PMC11001582; doi:10.1038/s41593-024-01589-4)
Supplement: Supplementary file 6 — Statistical source data. [file 41593_2024_1589_MOESM6_ESM.xlsx]

## Sheet: Fig 4A
Month	WT														(GR)400														(PR)400
3	29.56	28.72	30.21	32.06	27.65	30.25	28.39	30.72	30.55	30.94	32.35	30.89	27.71	33.88	31.09	30.16	29.45	30.16	29.9	31.94	29.94	27.87	28.33	30.4	29.94	30.58	30	28.52	28.43	30.52	30.65	30.36	27.38	29.91	34.28	35.28	30.36	29.96	31.78	29.98	30.88	29.38
4	29.56	29.09	29.99	32.84	28.62	32.27	29.38	32.24	32.66	30.13	33.71	31.66	29.45	36.22	31.89	31.08	29.8	31.02	30.01	31.03	32.51	29.57	31.53	31.15	31.33	33.55	33.27	30.71	30.3	29.82	31.06	31.02	28.69	31.65	35.51	35.08	30.66	30.2	32.28	30.68	31.36	31.5
5	30.4	30.39	31.6	33.82	30.67	34.5	31.09	32.02	33.08	30.86	36.5	32	30.39	36.88	33.29	31.3	30.76	32.15	30.16	33.47	33.41	29.97	31.39	32.94	32.65	35.98	35.26	31.04	30.36	31.78	32.92	33.98	30.34	33.28	37.15	36.75	31.1	31.59	33.56	30.48	31.76	34.04
6	30.76	31.58	33.08	34.06	31.56	34.48	31.56	33.76	35.57	37.17	37.46	32.63	33.75	39.38	34.52	32.3	31.77	32.68	31.55	34.35	34.47	31.6	33.17	33.4	33.62	38.82	38.09	34.43	31.09	32.78	33.7	34.49	31.6	33.97	38.38	37.17	32.89	32.18	34.87	32.53	32.62	36.65
7	31.07	32.59	33.53	35.94	33.34	36.94	33.03	34.99	37.86	33.24	40.66	34.1	32.78	41.15	34.98	34.01	32.03	33.58	32.72	35.71	37.09	32.84	35.76	33.98	33.28	41	40.19	35.71	31.15	34.08	34.66	35.74	32.68	35.73	40.84	39.49	33.52	34.01	35.29	33.58	32.13	36.7
8	31.76	32.92	34.28	36.51	33.84	37.41	33.48	34.29	37.6	35.04	42.03	34.37	33.81	42.12	37.7	35.1	33.51	35.13	33.07	36.27	36.38	33.08	36.16	35.48	34.16	42.16	40.98	36.22	30.88	33.84	34.67	35.7	34.3	36.45	42.36	41.68	32.88	33.72	35.14	32.76	33.18	38.46
9	32.6	32.89	35.45	36.19	35.24	39.54	33.89	36.87	39.55	37.27	42.12	35.92	37.33	44.35	37.96	35.7	37.36	34.5	33.43	37.24	38.7	34.37	34.44	35.72	34.75	43.76	43.54	36.43	31.15	35.58	36.36	37.99	35.6	37.24	43.45	44.4	34.48	33.18	36.48	33.65	36.27	42.48
10	31.11	33.29	37.19	38.23	36.73	40.88	36.7	37.4	40.81	38.36	44.63	37.49	35.2	44.8	39.9	36.84	35.25	37.58	35.71	40.08	40.46	34.97	39.59	36.73	36.23	43.03	43.9	38.17	31.83	36.28	37.3	39.43	37.46	39.09	46.2	47.07	32.79	36.48	37.78	36.85	36.42	43.82
11	32.85	34.82	38.56	41.13	36.57	39.53	35.03	36.89	40.27	39.32	43.98	37.69	39	49.55	41.78	38.56	37.79	39.88	35.78	39.48	41.48	36.01	37.73	36.6	35.66	47.06	46.52	39.83	32.43	36.05	39.04	40.06	37.66	38.83	46.38	47.32	32.76	35.75	38.06	37	37.44	46.39
12	35.21	33.88	39.03	40.58	37.84	41.12	38.99	37.99	40.66	41.56	45.26	38.27	41.68	52.07	42.97	39.27	37.9	40.43	38.02	40.74	43.6	37.06	42.63	38.46	37.31	47.77	47.19	40.15	32.18	36.69	40.03	41.82	39.34	40.52	47.52	49.06	32.52	37.09	38.76	39.3	38.6	47.99

## Sheet: Fig 4B
Month	WT														(GR)400														(PR)400
3	254.333	273	300	222.667	211.333	305.333	234	293.667	221.333	195.333	204	300	244	259.667	251.333	214.333	222	300	257	215.667	265	216.667	195	187.333	196.333	263.667	264.667	219.333	211.333	205	217.667	161	217.667	300	273	272.667	294	182.333	202.667	257	271	218.333
4	195	243.333	282	245	222.667	287	258.667	287.333	216.333	217.667	262.333	290	251.667	289.333	243.667	252	186	300	275.667	283.667	280.667	166.667	179.333	225.333	189.333	261.667	300	274	181.333	234	232	226.667	281	269.667	281.333	287	272.667	177.333	191.667	131.667	259	229.333
5	203	298.333	285	290.667	249.667	258.667	274	300	268.667	235	252	295	251.667	292.667	239.333	229	190	281	275.667	263.333	298	186	223.667	242.333	204.667	283.333	271.667	293.333	176	239.333	240	244	257.333	236.667	267.667	260	292.667	189.667	184	210.333	247.667	233.667
6	218.333	283.333	300	257	236.667	260	300	300	260	228.667	239.667	285	253.333	276.667	235.667	236	196.667	234	273	220.667	267	172.667	158.333	238.333	182.667	266.667	268.667	268.667	148.333	200.667	240	200.667	263.333	282.333	221.667	223	248.333	158	173	209	290.333	201.667
7	218.667	254	300	264	250.333	230	267.667	260.667	248.667	215.667	222.667	258.333	261	253	140.333	217.333	193.333	207.333	185.667	170	282.667	156.667	169	241	211.667	233.667	196.667	289.333	173.667	190.667	238.333	185.333	265.667	280	194.333	187.667	244.667	157.333	196.333	202.333	240.333	174.333
8	175	243.333	300	255.667	236	223.667	262	282.333	222.333	182	191.667	279.667	264.667	262.333	141.667	228.333	185.333	216.333	198.667	165.333	260	152	158.333	229.667	194.333	218.333	173.667	285.333	139.333	190	258	193.667	233	270	200.333	222	232	135.667	171	202.333	221.667	164.333
9	156.667	208.667	251.667	258.667	185.333	183.667	239.333	223.667	190.667	135.667	154.333	294.333	214.333	262	148.667	176	174.333	219	181	134.667	231.667	135.667	157	216.333	168.667	227.667	166	289.667	127.333	176	248	166.333	229	260.333	159	173.333	221.333	115.667	169.667	193.333	212	161.667
12	129.667	176.333	227.667	143.667	134.333	169.667	181	209.667	191.333	120	168.667	233	206.333	241	134.333	140	122.333	158.667	146.333	114	165.667	113	136	182.333	124.667	228.333	138.667	273	98.3333	179.333	175	149	209.333	220	152.333	158.667	229	119	127	139.333	204.333	141

## Sheet: Fig 4D
WT	(GR)400	(PR)400
239	296	247.5
261	251	261
238.5	315	261.5
301.5	254.5	243.5
290	263.5	279.5

## Sheet: Fig 4E
WT	(GR)400	(PR)400
274.5	246	196
246.5	174	243.5
231.5	207.5	228.5
293	258.5	231.5
299.5	218	200.5

## Sheet: Fig 4G
WT	(GR)400	(PR)400
0.58427	0.539326	0.629213
1.34831	0.629213	0.674157
0.94382	0.539326	0.494382
0.94382	0.808989	0.808989
1.1236	0.494382	0.898876
1.03371	0.539326	0.853933
0.853933	0.764045	0.58427
1.16854	0.808989	0.539326
	0.359551	1.25843
	0.269663
	0.764045
	0.494382
