# Supplementary material for: PolyGR and polyPR knock-in mice reveal a conserved neuroprotective extracellular matrix signature in C9orf72 ALS/FTD neurons
Source: Nat Neurosci. 2024 Feb 29;27(4):643–55. doi: 10.1038/s41593-024-01589-4 (PMC11001582; doi:10.1038/s41593-024-01589-4)
Supplement: Supplementary file 7 — Statistical source data. [file 41593_2024_1589_MOESM7_ESM.xlsx]

## Sheet: Fig 5C
WT	(GR)400	(PR)400
0.958376	4.25386	5.71148
1.38924	6.78005	2.89795
0.667925	2.28089	3.99281
0.98446	3.11588	0.832623
	0.942137	2.44242

## Sheet: Fig 5D
WT	(GR)400	(PR)400
0.845	1.51	1.36
1.25	1.39	1.53
1.53	1.43	1.63
0.976	1.37	1.58
0.397	1.69	1.67

## Sheet: SC_GR-PR-WT
Gene names	Accession	Protein description	-Log Welch's T-test p-value PR_WT	p value PR/WT	two-sided Welch's T-test Difference PR_WT	FC: PR/WT	-Log Welch's T-test p-value GR_WT	p value GR/WT	two-sided Welch's T-test Difference GR_WT	FC: GR/WT	# Peptides	# Unique Peptides	Coverage [%]	MW [kDa]	Intensity_GR-400.01	Intensity_GR-400.02	Intensity_GR-400.03	Intensity_GR-400.04	Intensity_GR-400.05	Intensity_PR-400.01	Intensity_PR-400.02	Intensity_PR-400.03	Intensity_PR-400.04	Intensity_PR-400.05	Intensity_PR-400.06	Intensity_Wt.01	Intensity_Wt.02	Intensity_Wt.03	Intensity_Wt.04
Nnt	Q61941	NAD(P) transhydrogenase, mitochondrial	1.62669	0.0236217	-2.40995	0.188162	1.66467	0.0216436	-3.04554	0.121116	32	32	29	113.8	171264	202730	1.47176e+06	59297.4	73131.3	84118.8	194342	114209	117061	1.48018e+06	1.80404e+06	1.29293e+06	1.51313e+06	1.56436e+06	1.58459e+06
Tnnt3	Z4YKH8	Troponin T, fast skeletal muscle	0.813313	0.153704	-1.55227	0.340974	0.64589	0.226001	-1.36002	0.389577	4	4	20	30.6	49504.9	7504.68	76070.9	21807.3	17733.8	15560.1	38088.4	31948.5	16506.4	19835.5	20427.7	139528	39167	169266	17556
Myh7	Q91Z83	Myosin-7	0.08238	0.827218	-0.318778	0.801749	0.402325	0.395982	-1.35149	0.391888	25	4	12	222.7	4307.88	2529.98	2535.33	4174.84	709.129	3428.09	4568.07	4211.77	3792.37	7003.68	8328.81	2668.81	1976.41	98281.1	2426.48
Myh4	Q5SX39	Myosin-4	0.805439	0.156517	-1.62107	0.325094	0.514847	0.3056	-1.15479	0.449131	82	25	41	222.7	1.29839e+06	285139	2.17111e+06	587021	380455	362189	734088	538080	457778	491357	573634	3.54625e+06	1.05651e+06	4.012e+06	362119
Myh2	G3UW82	Myosin, heavy polypeptide 2, skeletal muscle, adult	0.403445	0.394962	-0.974135	0.509045	0.477802	0.332811	-1.1452	0.452128	50	3	25	223.1	11571.8	3027.71	7616.63	14450.4	12324.9	4502.91	17753.7	7442.23	7100.33	18284.6	10887.5	31862.7	5449.5	88540.9	7512.59
Mylpf	P97457	Myosin regulatory light chain 2, skeletal muscle isoform	0.68468	0.20669	-1.47736	0.359146	0.473754	0.335928	-1.1215	0.459616	9	9	59	18.9	261171	59611.7	401178	111019	85733.9	74705.6	157679	147121	79537.3	111645	126619	703548	194076	904943	66056.3
Myh1	Q5SX40	Myosin-1	0.328859	0.468966	-0.934197	0.523334	0.409241	0.389726	-1.09799	0.467167	59	4	30	223.2	93798.1	36278.8	15421.4	31672.8	22487	13287.8	71309.4	162216	22026.4	27174.1	26462.8	265971	25453.2	183923	16866.9
Actn3	O88990	Alpha-actinin-3	0.8203	0.151252	-1.47589	0.359512	0.521381	0.301036	-1.05963	0.479755	16	8	19	103	78162.6	22483.3	153345	40422.3	25069.4	25702.4	42111.5	50311.6	33099.9	33117.9	39742.8	216267	65816.7	228047	28554.3
Tnni2	A2A6K0	Troponin I, fast skeletal muscle (Fragment)	0.752837	0.17667	-1.56181	0.338726	0.45656	0.349494	-1.04115	0.485941	3	3	16	15.7	17995.8	4459.54	24474.9	7701.45	6203.12	4196.18	8542.38	10551.4	6403.35	6681.4	6620.41	49827.5	10959.6	53975.5	5060.12
Ccpg1	D3Z7R9	Cell cycle progression protein 1	0.184367	0.654083	-0.525963	0.694495	0.39164	0.405845	-0.929817	0.524925	1	1	2	89.1	831.079	1093.53	1145.17	954.351	1255.56	885.901	924.197	1211.32	724.679	0	1076.12	1069.27	716.851	1243.62	0
Atp2a1	Q8R429	Sarcoplasmic/endoplasmic reticulum calcium ATPase 1	0.770678	0.16956	-1.13929	0.453983	0.558515	0.276366	-0.874242	0.54554	17	5	17	109.4	21400.3	10405	31458.1	12582.6	11127.6	9645.22	15142.8	17294.3	10187.1	13665.8	14741	56355.7	18434.8	53416.4	11060.1
Atxn1l	P0C7T6	Ataxin-1-like	0.35648	0.440069	-0.54133	0.687137	0.558551	0.276344	-0.7982	0.575066	2	2	3	73.3	1179.03	1180.55	817.989	977.159	1387.63	951.489	1471.89	1265.9	1809.53	798.539	1928.44	0	1351.78	897.927	1890.08
Gfod1	Q3UHD2	Glucose-fructose oxidoreductase domain-containing protein 1	0.384412	0.412656	-0.0933612	0.937336	0.653964	0.221838	-0.646035	0.639034	10	10	30	43.3	328341	416698	446087	123573	113118	264347	382876	349424	366561	408158	393889	303576	376778	464804	346071
Slc7a10	P63115	Asc-type amino acid transporter 1	1.03832	0.0915539	-0.487025	0.713495	0.974571	0.10603	-0.627602	0.647251	3	3	11	57.5	4375.53	5894.62	2130.74	2752.97	5629.25	1778.95	4302.44	6946.9	5192.28	3946.25	5451.24	5385.7	4716.99	6517.71	6652.54
Krt10	A2A513	Keratin, type I cytoskeletal 10	0.688015	0.205109	-0.352146	0.783418	0.972615	0.106509	-0.61596	0.652496	11	9	14	57	278241	730152	361057	489754	334094	303151	706079	535681	418228	442840	704701	436953	562847	972459	586765
Lrrtm2	Q8BGA3	Leucine-rich repeat transmembrane neuronal protein 2	0.136741	0.729893	0.0464321	1.03271	2.20018	0.006307	-0.585286	0.666517	2	2	2	58.8	2286.1	2292.91	1667.86	2746.38	2554.27	2711.03	3269.02	3178.77	4636.67	3121.72	4778.21	2647.32	4053.78	3733.4	2979.78
Myl1	P05977	Myosin light chain 1/3, skeletal muscle isoform	0.854168	0.139905	-0.761673	0.589812	0.632988	0.232816	-0.578617	0.669605	7	6	28	20.6	263885	153169	288203	203646	196712	144143	195579	203870	191948	203636	210926	424713	232478	501240	190309
Dnajc18	A0A494BB56	DnaJ homolog subfamily C member 18 (Fragment)	0.885824	0.13007	-0.312349	0.80533	1.11943	0.0759568	-0.554665	0.680815	2	2	16	18.9	2220.32	2029.91	1472.7	1487.06	908.642	1772.99	2201.52	1307.88	1835.22	1963.77	2087.58	1590.33	2783.96	1939.77	2743.04
Gprin1	Q3UNH4	G protein-regulated inducer of neurite outgrowth 1	0.587435	0.258562	-0.208277	0.86557	0.955462	0.110799	-0.549253	0.683374	51	51	54	95.4	1.42893e+06	1.67359e+06	1.69405e+06	880870	746923	1.28377e+06	1.83463e+06	1.29129e+06	1.63607e+06	1.42096e+06	1.9091e+06	1.562e+06	1.77466e+06	2.24118e+06	1.41507e+06
Krt77	Q6IFZ6	Keratin, type II cytoskeletal 1b	0.342919	0.454026	-0.330714	0.795143	0.595417	0.253853	-0.543825	0.68595	11	4	13	61.3	806442	1.93568e+06	995991	891271	849184	997132	2.1727e+06	1.46571e+06	955610	847687	1.1558e+06	1.79457e+06	1.25459e+06	2.29888e+06	869873
C9orf72	Q6DFW0	Guanine nucleotide exchange C9orf72 homolog	3.33199	0.000465592	-0.539085	0.688207	4.40403	3.94426e-05	-0.539236	0.688135	4	4	10	54.2	62356.3	51050.1	53612.4	59139.4	61388.5	43770.6	55801	57822	59853.4	61238.3	69223	69521	86330.7	78039.3	90045.2
Krt80	Q0VBK2	Keratin, type II cytoskeletal 80	0.320528	0.478048	-0.215052	0.861515	0.867661	0.135625	-0.529695	0.692701	2	2	5	50.6	6347.53	12471.3	8584.5	6034.3	7071.15	6275.86	13482.5	11829.2	12339.5	6432.96	10629	8669.13	7863.57	16446.7	12591.8
Med30	Q9CQI9	Mediator of RNA polymerase II transcription subunit 30	0.00953135	0.978292	-0.0146017	0.98993	0.519956	0.302026	-0.508009	0.703192	2	2	12	20.3	1327.05	1352.93	1837.47	1021.29	2469.28	0	2332.26	1643.01	1891.93	1109.96	2451.55	0	1760.25	1777.99	1610.69
Lonrf2	F6ZE64	LON peptidase N-terminal domain and ring finger 2	0.363388	0.433124	0.605953	1.52198	0.402346	0.395962	-0.498882	0.707655	3	3	7	83.5	1138.96	1271.14	965.584	763.092	1238.6	0	1486.11	1289.23	0	937.748	1822.11	951.25	868.033	0	1281.96
Serpina1e	Q00898	Alpha-1-antitrypsin 1-5	0.0777149	0.836152	0.100561	1.07219	0.267361	0.540305	-0.489777	0.712135	17	5	36	45.9	113892	611096	973283	128900	131057	306341	379209	133501	493189	856111	529535	226958	574013	505309	229213
Slc6a2	O55192	Sodium-dependent noradrenaline transporter	1.87349	0.0133817	-0.621786	0.649866	0.877961	0.132446	-0.483554	0.715213	3	2	7	69.2	1793.37	2164.51	2170.83	1152.67	3018.79	1309.12	2075.96	1087.76	2395.88	1893.65	2437.47	1965.64	3191.53	2363.11	3365.8
Tmem259	Q8CIV2	Membralin	0.431709	0.370076	-0.0759106	0.948743	1.27978	0.0525076	-0.476488	0.718725	2	2	6	63.5	4808.81	2657.67	3717.54	4071.5	2275.82	3861.78	4762.22	3717.23	4695.65	4650.95	5313.3	4305.75	4755.09	4543.69	4593.55
Ckm	P07310	Creatine kinase M-type	0.589924	0.257085	-0.81446	0.568621	0.269587	0.537542	-0.464437	0.724754	15	14	45	43	1.34529e+06	643325	2.58696e+06	881364	511783	487150	1.0106e+06	854933	535266	1.1943e+06	884203	2.09606e+06	858473	2.95016e+06	602212
Vwa5b2	E0CZ01	von Willebrand factor A domain-containing protein 5B2	1.17168	0.0673467	-0.173464	0.886711	2.2916	0.00510978	-0.461248	0.726358	2	2	2	133.3	8603.58	7849.75	6776.21	9860.86	6527.94	6575.05	8931.34	8534.35	11673.7	10596.5	12415.5	8815.91	10070.7	10985.4	12125.3
Tmem240	B2RWJ3	Transmembrane protein 240	0.188193	0.648346	-0.144039	0.904982	0.811712	0.154272	-0.460768	0.7266	3	3	17	20	2462.61	1815.16	1331.53	2020.05	2116.96	1250.8	1614.16	3179.06	2653.67	2895.05	3711.03	2009.75	3103.43	1745.62	3841.85
Actn2	Q9JI91	Alpha-actinin-2	0.746153	0.17941	-0.394664	0.760666	0.842624	0.143673	-0.444839	0.734666	18	9	22	103.8	56819.3	46144.1	53399.1	51076.1	50686.3	38013.8	58632.1	52482	53082.9	56160.3	66487.1	65284.3	57315.8	104342	54146.1
Aak1	A0A571BDM4	AP2-associated protein kinase 1 (Fragment)	0.229393	0.589668	-0.0995472	0.933326	1.14619	0.0714188	-0.433795	0.740312	10	1	54	25.2	12573.9	15541.4	10785.3	12440.4	8699.2	13162.1	17063.2	12231.3	18941	13832.3	15127.3	14934.8	16964.8	18136.6	12262.7
Clic5	A0A668KLB7	Chloride intracellular channel protein 5	0.943465	0.113903	-0.132039	0.912541	0.863943	0.136791	-0.430004	0.74226	4	4	13	54.1	139704	148233	149115	79958	76575.7	113905	139785	144212	145811	159136	140297	131242	145747	166259	150898
Aqp4	A0A5F8MQ17	Aquaporin-4	0.997714	0.100528	-0.243441	0.844728	2.46576	0.00342167	-0.428994	0.742779	6	3	20	35.3	9644.59	7089.94	7021.52	9496.34	7750.15	6286.16	8937.71	8183.45	10434	8306.07	15707.2	8568.02	12217.1	11920.1	10024.8
Fcgbp	E9Q0B5	Fc fragment of IgG-binding protein	0.324694	0.473485	-0.274448	0.826766	0.513405	0.306616	-0.41881	0.748041	1	1	0	275	507116	1.05082e+06	602292	624421	690263	470427	1.06303e+06	1.03777e+06	626094	659674	798425	1.022e+06	697604	1.36903e+06	588355
Szt2	A2A9C3	KICSTOR complex protein SZT2	1.12883	0.0743308	-0.350918	0.784085	1.35617	0.044038	-0.414904	0.75007	4	4	1	377.4	7336.9	7140.49	7785.52	6945.66	5855.54	5991.56	8115.66	5599.48	7039.37	8861.05	8969.92	8024.24	9572.64	11475.1	7452.68
Ablim2	D3Z0Y4	Actin-binding LIM protein 2	0.707076	0.196301	-0.213459	0.862467	2.20649	0.00621603	-0.412946	0.751088	17	2	60	39	7464.6	8672.62	6786.93	9256.82	8599.17	7958.36	6820.43	7134.76	11858.4	9400.54	15173.8	8935.37	10949	11795.1	10282.8
Krt76	Q3UV17	Keratin, type II cytoskeletal 2 oral	0.127565	0.745478	-0.114536	0.923679	0.521892	0.300683	-0.412721	0.751205	14	5	15	62.8	233662	496067	263744	276165	314237	257617	487632	519454	286199	332233	454791	371439	300414	700415	305533
Dzip3	Q7TPV2	E3 ubiquitin-protein ligase DZIP3	2.45175	0.00353388	-0.440445	0.736907	3.18438	0.00065406	-0.40555	0.754948	4	4	2	137.9	8599.04	7029.47	6627.46	7678.54	8416.15	6707.52	6835.06	9305.67	7078.19	6776.15	8418.37	7941.15	10384.8	11086.9	9995.23
Tmem145	Q8C4U2	Transmembrane protein 145	2.87499	0.00133355	-0.406246	0.754584	3.10481	0.00078557	-0.397026	0.759422	3	3	5	82.4	5947.74	4323.43	5433.39	5775.04	5300.42	3490.55	5919.29	4578.12	5754.9	6033.21	6725.57	6252.65	7035.88	7008.99	6854.69
Arg1	Q61176	Arginase-1	0.271533	0.53514	-0.221209	0.857847	0.508109	0.310378	-0.389146	0.763581	2	2	6	34.8	15797.1	29381.8	16851.3	24726.8	23181.9	12031.3	29321.1	24111.7	24908.8	23141.9	39651.5	20939.9	17838.5	47068.1	30681
Pgam2	O70250	Phosphoglycerate mutase 2	0.597336	0.252734	-0.545162	0.685314	0.349581	0.447115	-0.387324	0.764547	7	2	23	28.8	45541.2	25760.4	65887.7	31968	22212.3	20829.9	36528	36517.8	29641.3	35516.5	34642.7	64329.5	32119.2	68438.6	28154.6
Krt28	A6BLY7	Keratin, type I cytoskeletal 28	0.429953	0.371576	-0.26606	0.831587	0.436039	0.366405	-0.38681	0.764819	3	2	5	50.3	61164.2	165452	56309.7	130216	77117.8	62582.3	112035	110540	81242.7	95812.5	141295	72659.4	101896	193041	114495
Samd9l	E9PX59	Sterile alpha motif domain-containing protein 9-like	0.00685619	0.984337	-0.00936158	0.993532	0.326698	0.471305	-0.383045	0.766818	2	2	1	182.1	1327.63	2691.28	1614.47	2491.75	2062.99	1888.78	2436.39	2655.01	2720.36	2832.48	2958.75	0	1769.52	2197.38	1898.88
Smcr8	Q3UMB5	Guanine nucleotide exchange protein SMCR8	4.24839	5.64427e-05	-0.385652	0.765433	3.95633	0.000110578	-0.378785	0.769085	16	16	19	104.9	268350	236255	252818	282127	285357	193225	253515	264397	286183	277612	324743	282608	340586	339382	373805
Scrt1	Q99M85	Transcriptional repressor scratch 1	0.225499	0.594979	-0.111473	0.925642	0.740274	0.181856	-0.373077	0.772134	4	4	16	35.9	2445.85	2404.49	1167.63	2294.04	1562.85	2069.29	2938.48	2185.49	1903.44	2709.72	2039.66	1725.99	2889.72	2043.11	3134.22
Aplp2	Q60709	Amyloid-like protein 2	1.30902	0.049089	-0.404829	0.755326	1.23819	0.0577837	-0.373	0.772175	17	1	24	85.2	5540.97	4834.27	4318.66	4969.54	4077.73	3925.76	6124.79	3762.07	4703.42	4719.96	4866.3	6178.58	6192	6393.55	4997.36
Nadsyn1	Q711T7	Glutamine-dependent NAD(+) synthetase	0.564022	0.272884	-0.332458	0.794182	0.291181	0.511469	-0.372574	0.772403	3	3	6	81.6	1328.06	719.672	1007.54	805.163	0	1218.11	1264.4	1225.02	845.787	0	1335.62	1119.62	2138.23	1500.76	2014.33
Pde4b	B1AWC9	Phosphodiesterase	0.466745	0.341393	-0.241876	0.845645	0.544306	0.285558	-0.36858	0.774545	21	1	31	83.2	1216.59	2567.05	1054.38	1905.49	1306.43	1150.49	2280.2	1481.99	2038.99	1557.56	1726.52	1470.09	2818.01	2156.01	1465.14
Xkr6	E9Q6C8	XK-related protein 6	0.819135	0.151658	-0.252706	0.83932	1.17942	0.0661572	-0.367829	0.774948	2	2	4	70.9	27485.9	33099.4	21554.5	29101.8	25531.9	25084	31697.6	27738.6	32692.5	23172.3	38428.1	29368.8	36999.9	42475	28283.3
Kcnh7	Q9ER47	Potassium voltage-gated channel subfamily H member 7	0.0990514	0.796065	0.0541186	1.03822	0.731796	0.18544	-0.364709	0.776626	3	2	3	135	1978.53	1480.5	2136.93	2045.11	1045.87	1741.75	2635.76	2175.7	2591.21	1659.66	3013.21	1952.04	2396.42	2592.52	1580.64
Krt79	Q8VED5	Keratin, type II cytoskeletal 79	0.515655	0.305031	-0.216671	0.860549	0.852519	0.140437	-0.363037	0.777526	10	1	11	57.5	51489.1	83204.1	68791.3	76254.9	66726.3	47736.4	96309.5	77121.4	83049.8	68868	93743.5	64918	79780.8	125680	80619.6
Wnt7b	E9Q5E3	Protein Wnt	1.18173	0.0658074	-0.245536	0.843502	1.84646	0.0142408	-0.35815	0.780164	2	2	10	31.9	5477.35	5311.5	5409.97	6495.02	6323.64	3883.18	6317.9	6255.19	6587.78	7749.31	7682.69	6687.59	7768.96	7879.36	6450.92
Ank2	S4R1B7	Ankyrin-2 (Fragment)	0.0311633	0.930758	-0.0567423	0.961433	0.218542	0.604586	-0.352424	0.783267	6	1	69	12.5	5825.08	6889.71	4263.6	5842.22	3041.05	3806.7	7527.2	4092.12	7508.72	6564.49	9017.62	8068.75	10378.7	8797.96	1929.29
Lrp11	D3Z2B1	Low-density lipoprotein receptor-related protein 11	0.774421	0.168104	-0.221417	0.857723	0.835371	0.146093	-0.349902	0.784637	2	2	8	47.4	4629.17	5854.21	3710.15	5309.56	3040.66	3723.92	4992.99	4846.57	4932.2	5135.76	5365.02	5249.73	4552.45	5537.29	6456.86
Nbr1	Q05BC8	Nbr1 protein	0.124212	0.751257	-0.115457	0.92309	0.376808	0.419945	-0.349312	0.784958	3	3	5	98.8	28475.7	41959	20569.9	22279.3	15692.3	20046.1	36609.1	21950.6	29888.7	27457.8	42224.7	20359.3	40586	50833.2	19350.2
Dnm1	F6W8Z8	Dynamin-1 (Fragment)	0.535146	0.291645	-0.191632	0.875615	0.966929	0.107912	-0.341184	0.789393	12	1	61	32.1	6152.84	6403.35	5322.76	4467.68	4350.74	4824.34	7476.22	4915.59	5987.55	6423.48	5918.32	5924.82	7311.77	7733.7	5200.18
Arnt2	Q61324	Aryl hydrocarbon receptor nuclear translocator 2	0.463915	0.343625	-0.171988	0.887619	1.08924	0.0814254	-0.339858	0.790119	5	5	12	77.9	5633.48	5005.19	4465.94	4850.61	4712.62	5195.74	4876.27	4793.82	6385.82	4704.42	7862.22	6243.53	7069.42	5170.71	5757.92
S1pr1	O08530	Sphingosine 1-phosphate receptor 1	0.229915	0.588959	-0.246492	0.842944	0.297359	0.504244	-0.336943	0.791717	4	4	14	42.6	925.818	0	1279.98	2186.13	2377.16	1472.89	1384.66	2934.54	2555.14	1087.31	2384.74	3310.98	1225.43	1978.15	2497.78
Krt16	Q9Z2K1	Keratin, type I cytoskeletal 16	0.0892174	0.814297	-0.122209	0.91878	0.260245	0.549231	-0.331573	0.79467	15	7	22	51.6	280343	572483	459805	449389	552139	309747	705704	602109	554107	442689	613571	604113	352006	1.25867e+06	334115
Mrpl49	A0A494B9G1	39S ribosomal protein L49, mitochondrial (Fragment)	0.22971	0.589236	-0.123607	0.91789	0.707167	0.196261	-0.327791	0.796755	3	1	38	13.1	5710.76	6171.62	5056.7	5854.96	4927.89	4628.82	7724.64	6256.07	7245.61	5905.18	6993.38	5627.21	8031.6	9135.66	4896.05
Kat8	Q9D1P2	Histone acetyltransferase KAT8	0.128599	0.743706	-0.199207	0.871029	0.358237	0.438291	-0.326195	0.797637	2	2	4	52.5	1163.74	755.44	1404.51	1149.29	1691.86	0	1033.81	869.382	1196.39	763.304	1136.46	1374.45	0	1444.1	843.903
Mast3	A0A1D5RM97	Microtubule-associated serine/threonine-protein kinase 3	1.7318	0.018544	-0.252718	0.839313	1.21014	0.0616394	-0.323525	0.799115	5	3	6	142.5	5194.67	2952.79	4339.4	3358.51	3686.19	3166.05	3750.73	3590.11	4783.44	3879.88	5397.61	4210.11	5075.43	4959.25	4357.14
Tpm1	Q8BSH3	Tropomyosin alpha-1 chain	0.738923	0.182422	-0.356768	0.780912	0.647115	0.225364	-0.320923	0.800558	35	2	73	32.7	84741	59100	81756.4	65230.9	64793.3	53835	67386.4	72534.8	73135.3	73190.7	75126.4	94398.2	67251.8	110950	74344.7
Wdcp	A0A1Y7VJP4	WD repeat and coiled-coil-containing protein	0.231275	0.587118	-0.109526	0.926892	0.583623	0.260841	-0.318451	0.80193	4	4	7	77.2	3215.95	3615.78	3295.67	4674.98	1936.2	2990.29	2688.58	4122.55	4311.54	3702.44	5076.15	3967.09	3706.28	4896.63	3164.88
Macf1	F6SHS0	Microtubule-actin cross-linking factor 1 (Fragment)	0.454236	0.35137	-0.268226	0.83034	0.552963	0.279922	-0.317788	0.802299	86	1	45	230.4	2409.58	3478.58	2393.36	2165.07	2592.8	2327.18	2658.15	1710.8	3766.63	2983.58	3017.23	2355.39	2804.86	5162.98	2710.95
Dsg1a	Q61495	Desmoglein-1-alpha	0.522318	0.300388	-0.239744	0.846896	0.65247	0.222602	-0.317576	0.802417	4	4	3	114.5	7155.55	12023.5	9190.81	10192.9	8024.86	6427.6	11725	12076.9	8689.86	9197.66	11354.4	8476.04	10668.1	16750.1	9835.02
Efcab14	A2A8T9	EF-hand calcium-binding domain-containing protein 14	0.28158	0.522902	-0.101704	0.931932	1.04008	0.0911837	-0.313447	0.804717	3	3	8	49.6	6589.31	5564.36	5748.71	5242.72	5042.43	5216.06	7222.11	5945.05	7889.79	6438.01	6686.07	6579.61	7155.8	7920.65	5555.09
St8sia3	Q64689	Sia-alpha-2,3-Gal-beta-1,4-GlcNAc-R:alpha 2,8-sialyltransferase	0.279828	0.525016	-0.0618796	0.958015	1.67826	0.0209766	-0.310831	0.806177	2	2	7	43.9	5644.37	6586.99	7225.33	6167.9	6795.16	4873.18	9542.49	7868.88	8049.26	8080.65	8676.34	6664.89	8708.64	7689.26	8089.34
Cdip1	Q9DB75	Cell death-inducing p53-target protein 1	0.299714	0.501518	-0.0684854	0.953639	1.59579	0.0253634	-0.310408	0.806414	2	2	8	21.8	16584.9	12075.1	12152.5	14510.4	17059.5	11021.1	15572	19136.7	20559.4	17821.1	19767.4	14700.4	19075.1	15851.5	19583.9
Chchd10	Q7TNL9	Coiled-coil-helix-coiled-coil-helix domain-containing 10	0.957996	0.110155	-0.361946	0.778114	0.932073	0.11693	-0.310321	0.806462	3	3	25	13.8	132318	105554	104137	100471	112464	90052.4	142040	122581	96792.7	107576	90418.2	150024	121906	126025	133565
Ddx41	Q91VN6	Probable ATP-dependent RNA helicase DDX41	0.701804	0.198699	-0.123246	0.918119	1.15387	0.0701671	-0.309331	0.807016	3	3	5	69.8	21531.3	26207.6	19429.3	21448.3	16041.1	19146.3	25487.8	20748.2	28185.9	23387.7	25530.9	22016.6	26468.6	27872.6	23181.6
Megf8	P60882	Multiple epidermal growth factor-like domains protein 8	0.648951	0.224413	-0.21961	0.858798	0.969749	0.107214	-0.308561	0.807447	4	4	3	297.3	22818.9	20152.2	17993.8	17791	16139.7	17849.1	23609.4	20537.8	20454.3	17817.6	20713.5	23089.3	23323.2	25717.1	18743.7
Camk2b	Q5SVJ1	Calcium/calmodulin-dependent protein kinase type II subunit beta	0.0695341	0.852052	-0.0433538	0.970396	0.616493	0.241828	-0.305855	0.808963	30	2	58	56.4	12262.3	13335.2	10983.3	12229.8	10146.1	10171.2	15856.4	15276.2	14017.1	13195.1	17241.3	10812.9	16653.2	20437.2	10541.7
Immt	E9Q800	MIC complex subunit MIC60	0.173002	0.671425	-0.0755521	0.948979	0.818509	0.151877	-0.304879	0.80951	62	2	72	75.6	25259.7	24030.8	15261.6	24622	17596.2	25331.3	21504.2	22290.4	29604.3	26477.7	23088.4	21792.5	24293.8	33319.3	22156.8
Slc30a10	Q3UVU3	Zinc transporter 10	0.0842896	0.823589	-0.0266271	0.981713	0.824344	0.14985	-0.30351	0.810279	3	3	10	50.9	1855.27	2248.44	2009.47	1380.18	1326.44	1556.81	2279.47	2133.29	2571.15	2331.19	1861.84	1566.74	2160.23	2445.68	2179.84
Map2	G3UZJ2	Microtubule-associated protein (Fragment)	0.432076	0.369763	-0.131004	0.913196	0.937583	0.115456	-0.302686	0.810742	23	1	71	25.6	53494.5	63043.1	38965.3	52711.8	52523.2	42710.2	65814.3	51682.2	63082.4	57157.1	73698.4	58775.8	66426.3	71074.3	51521.8
Psd3	E9PUC5	PH and SEC7 domain-containing protein 3	0.884022	0.13061	-0.117923	0.921513	1.88742	0.0129594	-0.301754	0.811266	22	1	56	42.3	15287.7	14473.9	11197.1	14748.2	13962.4	12355.4	15545	14156.5	17355.2	16903.5	19185.6	15309.5	16331.3	18028.3	16506.7
Tpm1	E9Q456	Tropomyosin alpha-1 chain	0.493764	0.320802	-0.287984	0.819046	0.517745	0.303567	-0.300247	0.812113	29	1	69	28.7	18032.6	12689.6	18062	16863.4	12719.4	11897.8	15267.2	21322	14792	14529.3	17479.5	21896.7	13872.9	23756.7	15974.1
Nptxr	F7BX42	Neuronal pentraxin receptor	0.900803	0.12566	-0.22065	0.858179	1.22726	0.0592576	-0.299396	0.812592	9	9	27	52.3	34404.7	29185.4	28075.5	34434.9	29845.1	27534.6	30784.5	36777.1	34390.2	33228	35347.8	38181.6	34081.4	36666.9	39220.7
Mtln	Q8BT35	Mitoregulin	0.241545	0.573396	-0.113043	0.924636	0.710739	0.194653	-0.297	0.813943	2	2	20	6.5	21591.7	19985.1	13682	21351.8	16709.7	17865.1	23278.7	23125.1	21875.1	20084.5	19867	23309.3	22768.3	25219.1	17058.3
Unc80	A0A1D5RLV3	Protein unc-80 homolog	0.0387369	0.914667	0.0548187	1.03873	0.531155	0.294337	-0.29494	0.815106	4	4	3	362.9	1665.66	1033.09	798.233	1937.99	1167.31	0	790.08	944.273	1625.22	1048.85	2493.72	1115.79	1409.39	2170.46	1438.65
Syp	Q62277	Synaptophysin	0.49009	0.323527	-0.155402	0.897882	0.988057	0.102788	-0.289969	0.81792	10	10	29	34	3.92061e+06	4.22081e+06	3.33855e+06	3.99056e+06	4.19203e+06	4.03624e+06	4.3885e+06	3.75465e+06	4.44259e+06	4.26646e+06	5.06852e+06	4.62626e+06	4.8876e+06	5.25663e+06	3.87974e+06
Sec61b	Q9CQS8	Protein transport protein Sec61 subunit beta	0.098392	0.797275	0.0432798	1.03045	0.737987	0.182815	-0.289656	0.818097	3	3	31	10	13664.1	16512.7	10909.5	12144.4	10241.8	13973.3	17360.8	13055.2	16783.5	16696	17370.9	15029.2	15662	17010.2	11943.1
Ccdc85a	F6TRJ8	Coiled-coil domain-containing protein 85A (Fragment)	0.218292	0.604934	-0.107124	0.928437	0.588413	0.257981	-0.288905	0.818523	2	1	15	16	2411.54	3297.99	1898.68	2803.05	2998.4	2203.22	2575.38	3111.03	3430.32	3678.13	3223.01	2120.83	3659.27	2705.88	4472.46
Sdc2	P43407	Syndecan-2	0.75456	0.175971	-0.216586	0.8606	1.22179	0.060008	-0.288292	0.818871	2	2	8	22.1	5727.75	6746.38	5757.91	5453.21	5701.2	3751.21	6112.48	5359.66	7419.18	6208.85	9728.04	5840.31	8599.79	6125.45	7466.08
Disp2	Q8CIP5	Protein dispatched homolog 2	0.345059	0.451795	-0.0881073	0.940756	1.04904	0.0893224	-0.287907	0.81909	6	6	6	147.8	31732.7	30903.4	23628.8	32868.6	22414.6	24946.1	34628.3	29524.3	35350.8	32731.9	37418.8	33081.3	32748.4	36120.9	30340.6
Wdr24	Q8CFJ9	GATOR complex protein WDR24	0.534989	0.29175	-0.161703	0.893969	0.949455	0.112343	-0.287832	0.819132	4	4	5	88.1	12205.2	12062.3	9901.75	11872.9	8853.3	8689.07	12004.9	10970.3	13954.5	12570.5	14161	12460.9	14358.6	14408.5	10608.4
Kctd3	Q8BFX3	BTB/POZ domain-containing protein KCTD3	0.604693	0.248489	-0.11448	0.923715	2.47922	0.00331727	-0.285523	0.820444	5	4	6	88.8	12682.1	10808.1	13841.3	12910.9	11891.3	10727.1	12948.9	16466.4	16400.8	11650.5	16945.3	12938.9	15136.2	15819.8	14662
Dlg3	A2BEE9	Disks large homolog 3	0.317989	0.480852	-0.169723	0.889013	0.598003	0.252346	-0.285247	0.820601	33	1	44	92.1	8245.29	7212.56	5039.53	6640.99	5516.53	4899.11	8367.36	6800.55	9960.54	5745.92	7210.14	7223.35	9789.33	8470.72	5502.9
Eva1a	D3Z511	Protein eva-1 homolog A (Fragment)	0.621967	0.238799	-0.210248	0.864389	0.854858	0.139683	-0.284751	0.820883	2	2	16	17.6	14685.8	13509.8	10265.6	12550.8	12167.8	9543.46	14562.8	11666.3	14608.1	12817.5	17666.3	13276.2	15406.7	19185.5	12174.1
Ptprf	F6S1X8	Receptor-type tyrosine-protein phosphatase F (Fragment)	0.654557	0.221535	0.312482	1.24184	0.314854	0.484336	-0.284412	0.821076	12	1	12	150.1	3316.82	2599.23	2669.33	3436.55	939.728	3494.51	4279.55	2417.58	4122.14	3401.26	4187.54	3101.63	2708.81	3336.25	2156.64
Kif1b	A2AH75	Kinesin-like protein KIF1B	0.0243792	0.945411	0.019616	1.01369	0.378486	0.418326	-0.283321	0.821697	25	3	24	130	60986	83757.2	55466.7	72011.6	37519	53524	89607.4	62832.1	81657.8	79141.3	83538.8	61794.5	93168	95354	44752
Krt2	Q3TTY5	Keratin, type II cytoskeletal 2 epidermal	0.177825	0.664011	-0.101903	0.931803	0.48865	0.324601	-0.283226	0.821751	14	7	12	70.9	481922	994802	562882	684071	563773	498244	850950	956247	555275	643585	978931	553664	768609	1.11624e+06	661092
Gdpd5	Q640M6	Glycerophosphodiester phosphodiesterase domain-containing protein 5	0.815557	0.152912	-0.165272	0.89176	1.47496	0.0334998	-0.282992	0.821885	3	3	6	68.8	11035.3	12368.6	12216.8	13008.4	10632.9	10919.4	13659.4	12907.1	12065.5	14520.9	13293.1	12314.3	16724	13964.8	13013.1
Gm27021	M0QWE2	Predicted gene, 27021	0.645539	0.226183	-0.336025	0.792221	0.433835	0.368269	-0.282459	0.822188	4	2	29	16.9	2098.45	1571.5	2480.51	2104.57	1125.36	1244.26	1664.09	2048.79	2095.43	1785.08	1781.82	2292.53	2047.28	2844.62	1536.14
Frmpd4	A2AFR3	FERM and PDZ domain-containing protein 4	0.71783	0.191501	0.188532	1.1396	0.756817	0.175059	-0.281306	0.822846	2	2	1	144.9	1952.94	1604.22	2118.49	2776.83	3058.57	2838.59	2812.31	2367.08	4078.58	2965.93	3929.14	2605.33	2769.42	2462.02	2704.49
Rab11fip1	E9Q8L9	Rab11 family-interacting protein 1	0.921767	0.119738	-0.311996	0.805526	0.830848	0.147622	-0.280902	0.823076	3	2	3	124.9	2456.52	2437.17	1969.72	2657.74	2394.28	1646.86	2024.33	2709.91	2443	2866.05	2492.16	2286.92	2256.41	3537.81	3304.77
Penk	P22005	Proenkephalin-A	1.6799	0.0208977	-0.260099	0.835031	1.47879	0.0332055	-0.278462	0.82447	9	9	38	31	1.23432e+06	1.12967e+06	905376	1.30973e+06	1.22942e+06	977066	1.14818e+06	1.07969e+06	1.37083e+06	1.12695e+06	1.36218e+06	1.02838e+06	1.36253e+06	1.57887e+06	1.51005e+06
Sst	P60041	Somatostatin	0.192809	0.641492	-0.083211	0.943954	0.712204	0.193998	-0.274833	0.826546	2	2	11	12.7	46092.1	52529.1	34538	45116.1	47551.8	36665.4	57992.9	52439.8	59757	47567.3	56647.6	43839.4	59508.5	68707	41938.3
Ucp1	P12242	Mitochondrial brown fat uncoupling protein 1	0.121112	0.756638	-0.28155	0.822706	0.11575	0.766038	-0.27374	0.827172	7	7	26	33.2	61563.1	110583	131609	149692	55677.6	75349.1	73782.9	158526	49092.7	127486	124613	74372	36894.2	100357	537407
Ddx28	Q9CWT6	Probable ATP-dependent RNA helicase DDX28	0.0676131	0.855829	-0.0264785	0.981814	0.824083	0.14994	-0.273721	0.827184	2	2	4	59.5	4437.05	4773	3363.25	3396.26	3942.19	3805.39	3828.06	4681.65	5056.9	5174.47	5939.86	4660.55	4465.93	5394.63	4025.82
Tmem163	Q8C996	Transmembrane protein 163	1.22742	0.0592355	-0.23364	0.850486	1.45915	0.0347413	-0.273557	0.827277	5	5	18	31.2	49828.4	44366.5	35780	45663.3	43196.3	32578.2	47745.4	48575.2	53447.7	43309.6	46196.9	49231.4	52826.4	47095.2	54694.1
Zc3h4	A0A1B0GRU3	Zinc finger CCCH domain-containing protein 4	0.653518	0.222066	-0.200657	0.870154	0.905485	0.124313	-0.273072	0.827555	14	14	16	127.4	199578	197580	169184	177087	145672	163957	209893	190981	184903	175461	194252	213878	193717	235157	186555
Pde11a	P0C1Q2	Dual 3',5'-cyclic-AMP and -GMP phosphodiesterase 11A	0.272804	0.533576	-0.0642049	0.956472	1.4636	0.0343872	-0.272084	0.828122	4	4	6	104.5	14586.1	14039.1	13196.6	13586.1	12996.5	12467	17212.8	14942.9	18615.8	14462.7	18078.5	14511.7	18006.4	14251.3	17442.8
Camk2g	A0A286YDL6	Calcium/calmodulin-dependent protein kinase type II subunit gamma (Fragment)	0.329669	0.468092	-0.103176	0.930981	0.953701	0.11125	-0.271404	0.828513	17	3	71	26.1	36155.6	35295.9	27334.4	31731.5	27465.2	29876.2	39185.9	30509.7	38220.2	35246	40224.5	30868.3	43069	43735.4	30950.2
Ttyh3	Q6P5F7	Protein tweety homolog 3	0.316604	0.482387	-0.0573826	0.961006	1.41603	0.038368	-0.270522	0.829019	4	4	7	57.7	23575.2	16937.6	19989.6	26341.2	24165.4	20628	21735.7	27215.5	29950.3	22256.8	33517	21089.9	27232.3	26753	27927.2
Sncb	Q91ZZ3	Beta-synuclein	0.693945	0.202328	-0.196868	0.872443	0.904339	0.124641	-0.270132	0.829244	10	5	54	14	4.02898e+06	4.14653e+06	2.91587e+06	3.80433e+06	3.24784e+06	3.08087e+06	4.23942e+06	3.21536e+06	4.03161e+06	4.04133e+06	4.32533e+06	3.88345e+06	4.42414e+06	5.08318e+06	3.54626e+06
Pcdhgc5	Q91XW9	Pcdhgc5 protein	1.14667	0.0713403	-0.268334	0.830278	0.966765	0.107953	-0.269727	0.829477	7	3	9	101.8	4287.74	3400.44	4442.88	4519.74	2743.96	2785.65	5064.72	3989.41	4222.62	3761.17	3472.16	3675.55	5186.88	4217.17	4847.67
Fchsd2	Q3USJ8	F-BAR and double SH3 domains protein 2	0.674727	0.211482	-0.0819785	0.944761	1.70573	0.019691	-0.268359	0.830264	14	14	23	84.2	26901.7	27333.5	32990.8	31336.4	26015.3	27176.2	29313.4	33272.2	37745.7	34737.8	35849.5	30379.3	34486.2	35804.7	33725.2
Hic2	Q9JLZ6	Hypermethylated in cancer 2 protein	0.358946	0.437577	-0.212563	0.863003	0.453649	0.351845	-0.267284	0.830882	1	1	2	66.7	12170.7	8177.94	7881.19	12808.2	12943	9008.38	11016.5	10335.5	10525.3	8758.05	18345.8	9583.14	13455	9096.35	19315.6
Dact3	Q0PHV7	Dapper homolog 3	0.277571	0.52775	-0.0525897	0.964204	1.69584	0.0201448	-0.266809	0.831156	5	5	11	63.2	11037.4	9190.92	11846.2	10330.5	9823.24	9810.57	12103.7	10340.8	13610	12297.6	15169.6	11124.8	11307.2	12808.3	13339.6
Usp53	P15975	Inactive ubiquitin carboxyl-terminal hydrolase 53	0.855648	0.139429	-0.126325	0.916162	1.7677	0.0170724	-0.266795	0.831164	8	8	8	119.2	40784.6	37150.9	29349.8	35610.8	36205.8	31868.8	45017.9	38691.1	36920	37480.7	48070.5	36522.5	40949.3	46830.1	42143.5
Phactr3	A2AHM4	Phosphatase and actin regulator	0.63594	0.231238	-0.207751	0.865886	0.78287	0.164866	-0.26544	0.831945	3	3	5	62.4	34906.8	31704.4	29582.3	23744.8	24465.6	24341.7	34273.6	32595.3	32713.4	27815.5	28133.3	35576.4	34931.2	33413	29291.7
Ptcd1	Q8C2E4	Pentatricopeptide repeat-containing protein 1, mitochondrial	0.832608	0.147025	-0.320577	0.80075	0.732392	0.185186	-0.265377	0.831982	3	3	5	77.5	4097.68	2551.99	2369.23	3515.45	2914.8	2256.44	3583.2	1906.31	4163.19	2847.67	3369.07	3673.06	3161.25	4095.96	3221.52
Frmpd1	A2AKB4	FERM and PDZ domain-containing protein 1	0.0959779	0.801719	-0.0576816	0.960807	0.542629	0.286662	-0.26428	0.832614	3	3	2	169.1	4260.31	3896.93	3459.2	4343.67	3708.71	3401.46	4991.6	3751.69	5195.66	5170.06	5044.59	4993.74	5176.24	3209.03	5181.44
Hip1	A0A0J9YUX9	Huntingtin-interacting protein 1 (Fragment)	0.525647	0.298094	-0.13126	0.913034	1.52329	0.0299713	-0.262725	0.833512	6	1	25	22.1	16367.7	16999.8	15845.5	19216.5	16999.3	11315.8	18603.2	20446.7	24102.3	19797.9	20820.2	19167.5	20134.8	20996.3	18902.3
Krt90	E9Q1Z0	Keratin 90	0.109534	0.777081	-0.0769342	0.94807	0.377247	0.419521	-0.261987	0.833938	15	1	18	58.2	7.01843e+06	1.50525e+07	8.94154e+06	7.9587e+06	8.85594e+06	6.70093e+06	1.34093e+07	1.42593e+07	8.99792e+06	9.12226e+06	1.27012e+07	9.14771e+06	9.44668e+06	1.70301e+07	8.87961e+06
D630045J12Rik	D3YTS3	RIKEN cDNA D630045J12 gene	1.91993	0.0120245	-0.342795	0.788512	1.15401	0.0701431	-0.257617	0.836469	7	7	4	193.9	14193.4	12293.1	9540.39	10575.2	12522.2	9350.81	11325.3	10292	11009.2	11153.3	13646.3	13019.5	14458.6	12610.8	14171.9
Ldb3	Q9JKS4	LIM domain-binding protein 3	0.749046	0.178219	-0.287542	0.819297	0.661408	0.218068	-0.257144	0.836743	5	1	11	76.4	19598.4	16135.6	17635	17996.5	14612.3	11434.7	18095.8	17743.6	17722.4	16243.4	21090	16884.6	19019.7	28332.8	16816.8
Adcyap1	O70176	Pituitary adenylate cyclase-activating polypeptide	0.820474	0.151191	-0.104595	0.930066	0.568251	0.270239	-0.257129	0.836751	3	3	12	19.4	57747	61931.7	57422.5	35228.5	34534.1	43030	53092.9	54098.5	57750.8	51814.6	61401.5	47957.3	58410.6	62706.2	53107.5
Tbc1d12	A0A494BA22	TBC1 domain family member 12	0.541185	0.287618	-0.103304	0.930899	1.06387	0.0863234	-0.256656	0.837026	4	4	7	68	9555.16	9615.82	9245.17	6911.55	9135.82	8147.95	10662.5	9857.28	9045.16	10580.2	11021.5	8905.38	9696.72	12079.7	10383.5
Dsp	E9Q557	Desmoplakin	0.038217	0.915763	-0.0336733	0.97693	0.318287	0.480522	-0.254076	0.838524	46	46	13	332.7	749268	1.49505e+06	927103	941093	914467	760936	1.45351e+06	1.38571e+06	1.05971e+06	1.00357e+06	1.35163e+06	1.00518e+06	871720	1.99517e+06	925505
Tpbg	Q9Z0L0	Trophoblast glycoprotein	1.07616	0.0839152	-0.148993	0.90188	1.18897	0.0647186	-0.252763	0.839288	6	6	19	46.4	89965.1	99649.9	67652.3	88651.1	89158.8	72979.5	101417	84306.4	99328.9	102762	100844	90686	106113	107307	94848.3
Grk5	Q8VEB1	G protein-coupled receptor kinase 5	0.323005	0.47533	-0.10145	0.932095	0.811523	0.154339	-0.252405	0.839496	3	2	6	67.7	7435.31	6119.22	7153.82	6951.86	4249	7325.14	7008.48	6334.79	7686.34	5295.76	8586.46	6809.16	7764	6818.05	7507.38
Carmil1	D3Z030	F-actin-uncapping protein LRRC16A	0.196188	0.63652	-0.0655083	0.955609	0.713419	0.193455	-0.251326	0.840124	26	2	24	147.1	2223.8	2523.99	2412.09	1660.8	2805.36	2139.13	3455.61	2135.42	2479.27	2833.26	2845.15	2246.54	2402.72	3200.1	2800.39
Asphd1	Q2TA57	Aspartate beta-hydroxylase domain-containing protein 1	1.16346	0.0686347	-0.156635	0.897115	1.69789	0.0200499	-0.251092	0.84026	3	3	16	38.2	15476.1	12997.4	11963.6	16478.3	15297.7	10809.4	15397.2	16913.8	17485.7	15997.6	16495.4	14573.3	15780.6	18154.8	17785.8
Ly6h	Q8K356	Lymphocyte antigen 6 complex, locus H	1.90841	0.0123479	-0.1801	0.882642	2.07318	0.00844931	-0.249942	0.84093	5	5	24	17	673657	550130	493583	605881	608656	453526	660689	616402	636870	662544	680340	572568	715149	746858	661887
Pcnx3	Q8VI59	Pecanex-like protein 3	0.58715	0.258732	-0.139167	0.908043	0.873969	0.133669	-0.247196	0.842532	2	2	2	221.4	9642.91	9611.27	6425.1	9958.43	8662.27	8155.68	9022.33	9146.68	10343.1	8720.88	11699.7	8764.2	12478	8950.32	10413
Sfrp1	Q8C4U3	Secreted frizzled-related protein 1	0.492813	0.321504	-0.194281	0.874009	0.640515	0.228815	-0.246901	0.842704	2	2	8	35.4	7032.24	5009.16	3758.4	7259.64	5360.77	5320.63	8045.69	5397.08	4225.78	5248.31	6971.32	6369.53	6819.47	6726.87	5537.29
Nptx2	O70340	Neuronal pentraxin-2	1.59972	0.0251352	-0.168026	0.89006	2.55052	0.00281502	-0.245679	0.843419	3	3	7	47.1	31667	29955.9	26206.2	29387.3	26892.6	23802.6	28143.1	28375.2	32476.7	29442.3	43270.9	27256.2	34152.8	36437.2	34840.4
Slc38a1	Q8K2P7	Sodium-coupled neutral amino acid transporter 1	0.395988	0.401802	-0.0667477	0.954788	1.03424	0.0924185	-0.244604	0.844048	4	4	11	53.8	19675.7	17270	13508.5	15152.2	20191.8	15358.1	17597.5	19363.3	18548.5	19978.3	25945.4	16805.4	18538.5	22354	20497.6
Elfn2	Q68FM6	Protein phosphatase 1 regulatory subunit 29	0.693356	0.202602	-0.184925	0.879695	0.926161	0.118533	-0.243737	0.844555	13	12	19	90	58701.8	43596.2	44166.6	50821.3	45989.6	41500.7	51148	48012.2	56695.3	49804.5	57138.7	56305.7	52565.3	62555.5	50763.9
Rbfox1	A0A2R8VK79	RNA binding protein fox-1 homolog 1	0.887004	0.129717	-0.0948292	0.936383	2.15357	0.00702148	-0.242344	0.845371	10	2	24	42.5	26879.2	23779	22935.7	24827.5	24773.9	22324	27370	25516.8	30291.3	27240.7	32104.7	24681.1	29526.2	31308.3	27522.3
Hepacam	Q640R3	Hepatocyte cell adhesion molecule	1.19948	0.0631707	-0.197027	0.872346	1.47935	0.0331629	-0.241619	0.845796	17	17	43	46.3	4.16624e+06	3.68061e+06	4.00041e+06	3.59986e+06	3.59362e+06	3.10243e+06	4.17644e+06	3.86211e+06	4.07632e+06	3.97888e+06	4.50981e+06	3.89207e+06	4.97702e+06	4.58736e+06	4.01753e+06
Tmem117	Q8BH18	Transmembrane protein 117	1.459	0.0347537	-0.126658	0.915951	1.85428	0.013987	-0.241608	0.845802	3	3	9	60.3	69220.1	47091.6	52556.2	56853	54814	49093	53698	58659	67021.6	60244	77373.4	56614.5	67300.7	63168.4	68155.1
Pvalb	P32848	Parvalbumin alpha	1.42036	0.0379875	-0.252648	0.839354	1.26114	0.0548103	-0.240583	0.846403	15	15	81	11.9	2.35472e+06	2.12809e+06	2.5521e+06	2.08364e+06	1.82691e+06	1.6484e+06	2.3005e+06	2.68684e+06	2.10177e+06	2.10892e+06	2.24777e+06	2.20154e+06	2.33247e+06	2.76109e+06	2.69167e+06
Pcdhga5	Q91XY3	Protocadherin gamma A5	0.285775	0.517875	-0.0734406	0.950369	0.870829	0.134639	-0.240516	0.846443	6	1	8	101.3	5340.79	6206.62	6399.56	4723.09	5873.18	4962.16	6411.34	5498.51	7544.49	6452.02	7919.7	6141.3	7568.41	6468.87	5879.63
Slu7	Q8BHJ9	Pre-mRNA-splicing factor SLU7	0.137365	0.728845	0.030003	1.02101	1.43851	0.0364325	-0.239301	0.847156	4	4	9	68	21155.1	18379.3	18414.2	23023.4	19348.6	20544	24237.4	24383.5	25184.9	23099.1	27883.6	21327.3	23668.8	25207.8	21307.7
Ndufa8	Q9DCJ5	NADH dehydrogenase [ubiquinone] 1 alpha subcomplex subunit 8	0.933298	0.116601	-0.191734	0.875552	1.13562	0.0731781	-0.238962	0.847355	11	11	73	20	4.02161e+06	3.81991e+06	3.10924e+06	3.81368e+06	3.18984e+06	3.12792e+06	4.03818e+06	3.63321e+06	3.87969e+06	3.6672e+06	3.89924e+06	3.99082e+06	4.25018e+06	4.34673e+06	3.74583e+06
Alg13	Q9D8C3	Putative bifunctional UDP-N-acetylglucosamine transferase and deubiquitinase ALG13	0.906648	0.12398	-0.223327	0.856588	0.794892	0.160364	-0.238151	0.847831	2	2	2	128.6	12894.4	10888	15128.9	13737.6	9788.92	9411.62	13335.8	11141.9	13512.4	12957.2	15428.7	14162.9	14338.7	15390.4	12547.6
Astn2	Q80Z10	Astrotactin-2	0.00794273	0.981877	-0.00337219	0.997665	0.739515	0.182174	-0.237516	0.848205	4	4	3	149.3	3173.68	2950.17	4048.88	3166.77	3421.05	2800.19	4342.56	3376.87	4418.93	4180.52	4815.2	2771.38	3439.86	4850.16	4506.97
Uqcrb	Q9CQB4	Cytochrome b-c1 complex subunit 7	0.711961	0.194106	-0.191633	0.875614	0.89425	0.12757	-0.237241	0.848366	16	16	87	13.6	3.28006e+06	2.93565e+06	2.62025e+06	3.05968e+06	2.85968e+06	2.42817e+06	3.34026e+06	2.87469e+06	3.12471e+06	3.18222e+06	3.41483e+06	3.4346e+06	3.44205e+06	3.63417e+06	2.94965e+06
Cplx2	P84086	Complexin-2	1.56338	0.0273286	-0.181207	0.881965	1.41219	0.0387093	-0.237213	0.848383	8	4	63	15.4	497475	432447	343015	479888	438303	347797	481292	479090	455510	446023	526922	439317	487084	557834	505308
Tgm1	Q9JLF6	Protein-glutamine gamma-glutamyltransferase K	0.543175	0.286302	-0.253474	0.838874	0.350493	0.446177	-0.236502	0.848801	4	4	6	89.8	34545.8	59683.1	74835.8	44192.9	37737.2	28678.2	62034.4	54083	41451.7	50167.7	58101.4	38153.9	64616.8	77731.1	47070.1
Luzp2	Q8BGY3	Leucine zipper protein 2	0.995303	0.101087	-0.12126	0.919384	0.963187	0.108846	-0.236068	0.849056	5	5	16	39	21208.4	18211.9	12671	19744.7	17542	13288	18758.8	19361.3	19789.6	20532.3	24740.8	17436.2	19233.5	21385.9	22596.8
Kdm1a	G8JL40	Lysine-specific histone demethylase 1A (Fragment)	0.216843	0.606956	-0.341509	0.789215	0.137364	0.728847	-0.235789	0.84922	8	8	14	75.5	2011.69	899.686	2059.76	2645.45	1941.56	1289.99	2411.95	1645.04	1809.31	1215.44	1993.86	0	2337.39	1172.93	1219.95
Ntaq1	Q80WB5	Protein N-terminal glutamine amidohydrolase	0.484308	0.327863	-0.133776	0.911443	0.787967	0.162942	-0.235614	0.849323	2	2	20	24.3	17671.8	14877.2	12493.7	14158.4	10344.2	9145.62	17827	13896.8	17116.3	14892.6	17558	15437.4	16948.7	15883.3	14219.6
Dnm1l	Q8K1M6	Dynamin-1-like protein	0.761338	0.173245	-0.17045	0.888565	1.06937	0.0852374	-0.23506	0.84965	52	4	77	82.6	88692.1	79444.8	65149.4	77655.2	64789.5	64967.7	91883.5	78510.2	80560.9	70872.6	84909	78559.5	89878	96643.7	76191.6
Ppp1r16a	Q923M0	Protein phosphatase 1 regulatory subunit 16A	0.725338	0.188218	-0.154653	0.898348	1.88113	0.0131484	-0.234507	0.849976	4	4	15	57.5	15477	14447.1	14079.3	15901.7	12912.4	13978.1	12991.4	12791.7	19512.5	14437	20160	13645.7	17385.8	19248.3	16340.2
Slc27a2	O35488	Very long-chain acyl-CoA synthetase	0.654411	0.22161	-0.0812659	0.945228	1.59994	0.0251224	-0.234445	0.850012	4	4	6	70.4	65933.8	69748	60573.1	77118.6	58791.9	59530.6	75516.8	67038.3	87284.1	69693.5	86813.4	63747.3	82659.5	82277.2	73866.4
Ptrh2	Q8R2Y8	Peptidyl-tRNA hydrolase 2, mitochondrial	0.634576	0.231966	-0.167199	0.89057	0.784668	0.164185	-0.234128	0.850199	8	8	58	19.5	342776	368570	268466	319733	255777	255131	373241	298963	343544	324358	358647	337232	372488	398211	301498
2 SV	Q8BP99	UPF0500 protein C1orf216 homolog	2.15241	0.00704031	-0.207713	0.865909	1.22575	0.0594639	-0.234011	0.850268	3	2	19	25.2	19515.7	14994.3	13447.9	17403.2	12924.2	12373.7	14053.4	15408.6	19403.2	16473.3	17975.4	15006.5	18410.6	18396.5	18852.1
Peg3	Q3URU2	Paternally-expressed gene 3 protein	0.333246	0.464252	-0.0896012	0.939782	0.713064	0.193613	-0.233784	0.850401	5	5	5	178.8	20255.8	13263.7	11283.2	12916.8	12204.1	11829.2	14866.6	16537.4	17212	13942.4	17189.6	15929.3	14898.9	14791.4	16659.1
Lrrc4c	Q8C031	Leucine-rich repeat-containing protein 4C	0.377071	0.41969	-0.0942972	0.936728	1.13941	0.0725419	-0.233554	0.850537	3	2	5	71.9	5470.03	5199.37	5309.03	5564.35	6020.13	4735.01	7257.93	5584.47	5862.93	6424.83	6929.15	4439.05	7162.63	6561.38	7364.01
Camk2b	P28652	Calcium/calmodulin-dependent protein kinase type II subunit beta	1.04581	0.08999	-0.180538	0.882374	1.24124	0.05738	-0.23348	0.85058	31	1	61	60.4	55452.7	43553	41179.4	40755.1	40559.3	33877.4	41735.9	48919.8	44297.4	54022.1	54868.1	46016.1	49791	57165.7	47722.3
Stmn2	P55821	Stathmin-2	0.107856	0.780089	-0.0414557	0.971674	0.760914	0.173415	-0.233367	0.850647	10	4	26	20.8	55104.1	52417.9	47912.8	61665.2	52071	52788.5	61740	54111	62074.2	67484.6	72260.2	60935.6	65923.7	68605	50234.1
Magi1	A0A0N4SWH0	Membrane-associated guanylate kinase, WW and PDZ domain-containing protein 1	0.655361	0.221126	-0.279328	0.823975	0.446679	0.357537	-0.233107	0.8508	28	1	33	110.7	8267.12	5072.46	8513.8	8126.64	4818.24	4078.72	7555.16	4943.21	7194.19	7537.17	9497.85	6779.93	7050.25	10973.3	6597.56
Svop	Q8BFT9	Synaptic vesicle 2-related protein	0.0582383	0.874504	-0.0225668	0.98448	0.799736	0.158586	-0.232056	0.851421	4	4	8	60.7	6492.93	5064.75	4284.02	5661.49	5657.76	4150.47	5706.29	5885.37	7847.38	6696.87	7986.26	4060.19	6758.85	6863.39	7414.32
Scg2	Q03517	Secretogranin-2	0.799091	0.158821	-0.111613	0.925552	0.994153	0.101356	-0.231203	0.851924	24	24	46	70.6	1.40692e+06	1.23746e+06	866402	1.20642e+06	1.20746e+06	1.0453e+06	1.29405e+06	1.13658e+06	1.42848e+06	1.28468e+06	1.51106e+06	1.09283e+06	1.38794e+06	1.56713e+06	1.31204e+06
Exosc6	Q8BTW3	Exosome complex component MTR3	1.4717	0.0337519	-0.227387	0.85418	1.454	0.0351557	-0.231198	0.851927	4	4	23	28.4	15695.6	13426.6	14003.9	14247.4	13672.2	11107.9	14411.7	13124.6	14778.3	17426.1	15437.6	15273.2	15868.3	15733.7	17653
Krt14	Q61781	Keratin, type I cytoskeletal 14	0.114079	0.76899	-0.129684	0.914032	0.205711	0.622714	-0.231165	0.851947	22	4	37	52.8	457864	987929	698802	718981	607905	476777	1.03652e+06	847652	690241	611375	808712	841137	523548	1.50598e+06	514124
Igha	A0A0A6YXW6	Immunoglobulin heavy constant alpha (Fragment)	0.703363	0.197987	-0.907615	0.533066	0.0820864	0.827778	-0.23082	0.85215	9	9	36	42	39796.9	65216.7	692185	41871.7	25440.5	43316	49738.8	40550.1	33732.9	41999.3	67094	46489.4	223709	108744	39089.5
Dlg2	E9Q2L2	Disks large homolog 2	0.425916	0.375046	0.19061	1.14125	0.364494	0.432022	-0.229766	0.852773	42	1	54	97.4	2665.49	1944.51	1625.23	2694.25	1155.41	1754.17	2816.06	2353.59	3338.28	2395.84	3138.61	1761.01	2400.17	3087.39	1730.12
Gad2	P48320	Glutamate decarboxylase 2	1.01667	0.0962347	-0.171754	0.887763	1.02499	0.0944087	-0.229502	0.852929	15	14	29	65.2	944846	864009	620619	872503	818203	711730	879059	847023	848171	831386	1.0122e+06	883273	937578	1.00601e+06	879779
Camta2	B0QZH6	Calmodulin-binding transcription activator 2	0.796667	0.15971	-0.258486	0.835965	0.381008	0.415903	-0.229429	0.852973	3	3	3	128.4	1897.87	2862.18	2009.12	3410.01	1435.42	1481.06	2121.76	2128.51	2780.2	2427.34	2342.56	1651.66	2598.9	3237.53	2867.9
Rimbp2	A0A571BDA2	RIMS-binding protein 2	2.28473	0.00519123	-0.172962	0.88702	4.12102	7.56805e-05	-0.228668	0.853422	8	1	10	142.9	148051	133234	128615	147174	141078	111802	152077	150895	155418	135899	172236	131179	168002	169129	167226
Sars1	P26638	Serine--tRNA ligase, cytoplasmic	0.00181731	0.995824	-0.000535488	0.999629	1.02898	0.0935445	-0.228629	0.853445	30	1	56	58.4	66543.7	53307.6	43979.3	71514.6	55393.4	59953.6	57522.6	65203	88378.4	64469.4	71950.5	54955	71745.6	72327.8	62381
Syt2	A0A0R4J2C2	Synaptotagmin-2	1.2997	0.0501529	-0.216341	0.860746	1.33853	0.0458643	-0.22861	0.853457	28	18	58	47.2	5.05822e+06	4.65492e+06	3.86973e+06	4.68163e+06	4.47872e+06	3.63136e+06	5.11337e+06	4.28785e+06	4.86241e+06	4.48759e+06	5.286e+06	4.86326e+06	5.43027e+06	5.49131e+06	4.79543e+06
Cybrd1	Q925G2	Cytochrome b reductase 1	0.283945	0.520062	-0.146187	0.903636	0.445722	0.358326	-0.228365	0.853601	2	2	9	31.8	23243.5	24572.3	18322.9	23042.7	16185.6	16433.5	22071.8	17610.1	26769.7	23876.3	28226.3	22697.4	18873.3	33806.5	21347.4
Rspry1	Q8BVR6	RING finger and SPRY domain-containing protein 1	0.394415	0.40326	-0.142305	0.906071	0.691558	0.203443	-0.228308	0.853635	3	3	9	64.3	2721.82	3494.57	3158.75	2660.84	2932.49	2079.04	3348.48	3143.25	3955.71	2611.49	4452.91	2571.89	4383.1	3826.48	3007.2
Zscan18	E9PUD6	Zinc finger and SCAN domain-containing 18	0.067594	0.855866	-0.033754	0.976875	0.456501	0.349541	-0.228047	0.85379	3	3	8	91.7	5867.53	5178.52	4122.84	3201.46	3597.46	4472.8	4914.7	4686.83	5379.05	4034.1	6252.33	4634.89	6543.47	4395.28	4160.91
Sting1	Q3TBT3	Stimulator of interferon genes protein	0.287872	0.515381	0.359778	1.28323	0.13758	0.728484	-0.22804	0.853794	3	3	11	42.8	745636	1.44217e+06	754622	1.17894e+06	288927	849274	1.59636e+06	894014	1.05054e+06	1.36104e+06	1.43298e+06	858044	1.35622e+06	1.44864e+06	349215
Gm21985	Q6P6P5	Predicted gene 21985	0.407244	0.391522	-0.191456	0.875722	0.449341	0.355352	-0.227829	0.853919	22	1	20	122.6	8120.91	11386.9	8688.65	9893.45	7533.04	7191.43	9853.13	9226.06	11001.9	8799.08	10013.8	8379.56	11750.5	14325.1	7741.91
Rnf5	O35445	E3 ubiquitin-protein ligase RNF5	0.914103	0.12187	-0.158066	0.896226	1.44576	0.0358295	-0.22741	0.854167	2	2	12	19.8	27440.5	22571.3	23873.8	24826.8	23562.7	17729.4	26926.8	22511.6	30824.8	29055.9	29493.3	25795.3	30755.2	27643.7	26573.5
Mtfr1l	Q9CWE0	Mitochondrial fission regulator 1-like	0.184938	0.653224	-0.0768743	0.94811	0.604752	0.248455	-0.227285	0.854241	8	8	31	31.7	330055	335756	248418	310454	259416	259743	349766	281854	374712	332447	385767	288272	389991	417962	263256
Nalcn	E9QLE4	Sodium leak channel non-selective protein	1.35318	0.0443425	-0.188004	0.877819	0.918423	0.120664	-0.226907	0.854465	2	2	2	200.4	8221.43	6994.87	10192.2	9844.79	10613.2	6643.21	10085.4	9664.08	9320.79	9494.29	11483.1	8955.46	9639.43	10977.1	11703.1
Mtfmt	Q9D799	Methionyl-tRNA formyltransferase, mitochondrial	0.920596	0.120062	-0.132606	0.912182	1.23375	0.0583775	-0.225401	0.855357	2	2	5	43.1	31124.4	25752.2	20782.3	28673	23292.2	22756.4	27594.8	26381.6	33189	27445.8	28050	24906.8	30474.5	32973.7	28319.5
Opalin	Q7M750	Opalin	1.21172	0.0614159	-0.22721	0.854286	0.952582	0.111537	-0.224321	0.855998	5	5	40	15.8	197656	145398	113812	171063	153639	138591	167179	137587	173364	121298	196398	155129	186387	176041	179021
Cep43	Q66JX5	Centrosomal protein 43	0.103366	0.788196	-0.0387746	0.973481	0.708215	0.195787	-0.223372	0.856561	2	2	8	42.7	8951.95	10418.4	7110.48	7706.05	9634.95	9336.23	9200.88	8528.74	12655	9892.45	10120.5	8216.77	11026.4	11912.1	8545.75
Rpusd3	Q14AI6	Mitochondrial mRNA pseudouridine synthase Rpusd3	0.997148	0.100659	-0.130487	0.913523	0.914593	0.121733	-0.223137	0.8567	4	4	11	38.1	35694.9	36511.7	23677.4	32721.9	29264.7	28039.2	36308.5	31881.6	33545.8	32378.8	38750.1	32729.3	35362.7	37667.2	35297.9
Bysl	O54825	Bystin	0.759766	0.173874	-0.191286	0.875825	0.701076	0.199032	-0.222639	0.856996	2	2	5	49.8	14319	14994.6	13957	11707.9	10108.3	9942.22	15247.2	12430.1	12880.6	14404.3	15007	13502.9	16265.2	16367.1	12426
Pdf	S4R2K0	Peptide deformylase	0.329665	0.468096	-0.0841432	0.943345	1.23223	0.0585832	-0.222196	0.85726	3	3	16	25.8	7938.1	7784.24	8049.63	8243.55	8073.52	5513.93	9455.84	9053.99	8869.49	9152.92	12394.5	8124.15	10804.2	8752.46	8710.12
Tanc2	A0A140LJD2	Protein TANC2 (Fragment)	0.354419	0.442161	-0.0805861	0.945673	1.02902	0.0935371	-0.221834	0.857474	5	3	51	16.4	27872.2	18605.1	22009.7	23866.7	23443.8	20486.8	23929.3	26381.2	26934.4	24973.8	30576.9	21560.3	23527.5	27805.2	31916.4
Cmc2	Q8K199	COX assembly mitochondrial protein 2 homolog	0.193556	0.640389	-0.0699944	0.952642	0.698484	0.200224	-0.22178	0.857507	2	2	29	9.4	44963	40198.4	37832.3	37909.2	31542.2	35549.5	46032.5	36739.6	45792	45202.3	47612.9	43173	49909.7	44639.2	35979.3
Wnk3	V9GWU7	Serine/threonine-protein kinase WNK3	1.23356	0.0584042	-0.154384	0.898516	1.63785	0.0230226	-0.221554	0.857641	20	13	13	197.6	78175.9	73212.2	65752.3	65229	67877.5	60227.5	69865.5	72348.9	81451.3	74346	84184.9	69888.3	76450.2	89273.2	80858.4
Magi2	A0A0G2JE00	Membrane-associated guanylate kinase, WW and PDZ domain-containing protein 2	0.938377	0.115245	-0.1495	0.901563	1.2196	0.0603109	-0.22033	0.858369	34	1	28	154.9	15533.7	12560.2	11538.4	13699.5	10402.1	10404.6	12601.6	12404.1	12159.5	16733.8	16564.1	12914.2	15831.1	14453.9	13861.1
Gatd3a	Q9D172	Glutamine amidotransferase-like class 1 domain-containing protein 3A, mitochondrial	0.639415	0.229396	-0.144737	0.904544	0.973788	0.106221	-0.220274	0.858402	14	14	61	28.1	3.13972e+06	2.98946e+06	2.50848e+06	2.80392e+06	2.42433e+06	2.47484e+06	3.1479e+06	2.62888e+06	3.11556e+06	2.89527e+06	3.29952e+06	2.94378e+06	3.2925e+06	3.49324e+06	2.76085e+06
Mvb12a	Q78HU3	Multivesicular body subunit 12A	0.0599234	0.871117	-0.0169617	0.988312	0.945902	0.113265	-0.220041	0.858541	2	2	11	28.7	23548.8	16940.2	21858.9	17124.9	21165.5	19712.3	24024.5	24224.7	24408.8	21156.7	24966.5	21661.4	20577.4	23553	24306.1
Kctd13	Q8BGV7	BTB/POZ domain-containing adapter for CUL3-mediated RhoA degradation protein 1	0.415039	0.384557	-0.133864	0.911387	0.52173	0.300795	-0.219029	0.859143	2	1	5	36.4	3273.11	3089.62	5251.75	4011.95	2953.18	2937.9	4883.57	3331	3692.65	4143.13	4486.06	3227.28	5499.46	4085.69	3840.89
Stk11ip	Q3TAA7	Serine/threonine-protein kinase 11-interacting protein	0.308772	0.491165	-0.135987	0.910047	0.603279	0.249299	-0.218533	0.859439	2	2	2	117.9	3510.67	3872.92	2730.97	3978.58	2295.49	2938.79	4109.47	2579.3	5115.94	2365.03	4099.89	3131.61	3340.6	3676.26	4410.48
Fam219a	A2ANP2	Protein FAM219A	0.00551252	0.987387	0.00176342	1.00122	0.777462	0.166931	-0.216762	0.860495	3	1	26	17.3	10465.8	12986.2	8363.13	11283.1	9630.65	8835.69	13310.9	10492.3	15313.3	11444.2	14902	10699.3	10946.6	11612.6	13895.4
Slc8a2	Q8K596	Sodium/calcium exchanger 2	3.2913	0.000511326	-0.196651	0.872574	2.36978	0.00426797	-0.215435	0.861287	12	12	18	100.6	167305	176575	163955	169635	165857	130620	170324	166898	192673	165072	212064	154880	206339	195834	205371
Grm2	A0A0J9YVF0	Metabotropic glutamate receptor 2	3.90401	0.000124737	-0.243536	0.844673	1.62602	0.0236582	-0.214468	0.861864	3	1	6	65.7	38154.3	31091.3	32892.3	28636.7	32274.8	24318.2	31806.9	30486.5	36984	32638.8	36740.3	32024.8	37424.8	38337.1	38343.9
Ccdc149	A0A1D5RM99	Coiled-coil domain-containing 149 (Fragment)	0.305601	0.494766	0.131348	1.09532	0.438838	0.364051	-0.213757	0.862289	2	2	10	38.1	4377.73	2973.63	2160.3	3015.29	3467.15	3579.24	4065.93	4116.67	4034.23	3417.24	4697.75	3400.12	2652.18	4043.47	4095.3
Ppp1cc	P63087	Serine/threonine-protein phosphatase PP1-gamma catalytic subunit	0.206335	0.62182	-0.0878963	0.940894	0.525564	0.298151	-0.212254	0.863187	16	1	58	37	70602.6	70644	50192.2	62249.1	54940.2	53846.5	69369.6	56256.1	73453.3	70496	81374.2	59006.9	83839.1	83674.4	53302.4
Dnm3	E0CXZ8	Dynamin-3	0.827852	0.148644	-0.215683	0.861139	0.794003	0.160693	-0.211789	0.863466	13	2	49	35.7	85335	72137.7	73393.6	74149.5	62362	61843.4	74175.1	68525.7	80810.8	72563.2	82191.6	75474.2	92874	92991.3	69012.9
Adcyap1r1	E9Q968	Pituitary adenylate cyclase-activating polypeptide type I receptor	1.69271	0.0202903	-0.169964	0.888865	1.97072	0.0106975	-0.211307	0.863754	4	4	5	56.5	48939.5	48899.2	45228.1	45571	48387.9	37921	50240	45708.4	55473.3	47710.1	58733.5	48109.4	56428.7	55824.3	52262
Timm10b	Q9WV96	Mitochondrial import inner membrane translocase subunit Tim10 B	0.963106	0.108866	-0.152498	0.899692	1.08018	0.0831428	-0.210298	0.864359	4	4	61	11.3	58265.8	56975.4	42100.9	55913.3	51358.4	45687.8	59018	49935.9	59179.5	53943.5	62920.4	49510.5	65727.1	66980.8	54917.8
Fbxo28	Q8BIG4	F-box only protein 28	0.151386	0.70569	-0.0595549	0.95956	0.690856	0.203772	-0.210037	0.864515	2	2	6	41	8262.4	5988.46	5728.69	5924.61	6120.22	5185.52	8047.16	8299.33	7555.33	6853.11	6853.95	5890.18	6240.04	7305.55	9452.11
Negr1	A0A4W9	Neuronal growth regulator 1	1.63487	0.023181	-0.173663	0.886589	1.90111	0.0125572	-0.209918	0.864586	12	12	44	36.1	1.7845e+06	1.60788e+06	1.4776e+06	1.54056e+06	1.60973e+06	1.33315e+06	1.60788e+06	1.71242e+06	1.73725e+06	1.61032e+06	1.92113e+06	1.66028e+06	1.80335e+06	1.84344e+06	1.86358e+06
Gpr162	Q3UN16	Probable G-protein coupled receptor 162	0.98006	0.104698	-0.150899	0.900689	1.22287	0.0598597	-0.209679	0.86473	3	3	9	64.1	28957.7	21332.9	20104.5	26273.7	26998.2	20848.5	28240.3	27021.6	27191.8	21757.5	29505.2	25068.9	28604.9	26738.9	29362.5
Osbpl6	Q8BXR9	Oxysterol-binding protein-related protein 6	0.203732	0.625559	-0.0579147	0.960652	0.927599	0.118141	-0.209653	0.864745	29	1	33	108.9	19394.1	19132.7	16669.1	17433.5	14580.7	13468.7	21457.3	18739.9	23724.8	20216.6	19897.2	17269.7	20735.7	22797.1	17371.8
Slc1a1	P51906	Excitatory amino acid transporter 3	0.44934	0.355353	-0.159708	0.895206	0.608691	0.246212	-0.209479	0.864849	3	3	7	56.7	82838.9	84344	67669	88163.3	85085.8	62925.6	91769.9	71392.7	100010	83614.9	103670	91457.2	103734	98397.6	73120.1
Xkr4	Q5GH67	XK-related protein 4	0.153727	0.701897	-0.0497872	0.966079	0.843572	0.14336	-0.209353	0.864925	3	3	5	71.5	27233.9	31543.5	26365	29296.3	28703.7	29096	33012	27687.1	35362.2	28730.4	39425.6	30599.4	36106.3	33956.9	27782.2
Cox18	G5E8U6	Cytochrome c oxidase assembly protein COX18, mitochondrial	0.710889	0.194586	-0.0795988	0.946321	0.781737	0.165296	-0.209349	0.864927	2	2	7	36.4	10808.8	9422.27	13167	8937.1	8285.58	9851.9	10649.7	10195.6	11882.3	10971.1	12295.3	9412.25	11318.8	11536	12651.8
3 SV	Q91WE4	UPF0729 protein C18orf32 homolog	0.390734	0.406692	-0.0486733	0.966825	1.41718	0.0382662	-0.208798	0.865258	6	6	44	8	43625.9	30846.2	33196.6	34536.8	30705.3	29003.6	41957.7	38193.9	40526	38879.2	43513.7	34524.3	41885	39055.2	38198.7
Asap2	D3YX85	Arf-GAP with SH3 domain, ANK repeat and PH domain-containing protein 2	0.223135	0.598225	-0.0700823	0.952584	0.823186	0.15025	-0.208776	0.865271	24	2	31	106.3	23008.4	21646.3	19238.3	19822.8	18127.8	16639.4	25720.8	19993.3	26817.7	22518.3	24269.2	20753.8	24471.8	26745.6	19498.3
Gpm6b	A2AEG6	Neuronal membrane glycoprotein M6-b	1.3279	0.0470003	-0.238497	0.847628	1.30714	0.049302	-0.208598	0.865378	9	2	33	36.2	14487.4	12948.4	14132.3	12965.6	12651	9514.49	13686.5	12004.6	17228.1	12004.1	16065.2	13073.4	16238.6	17158.5	13883.4
Uqcrq	Q9CQ69	Cytochrome b-c1 complex subunit 8	3.4685	0.000340015	-0.160231	0.894882	3.55164	0.000280778	-0.208224	0.865602	6	6	50	9.8	923793	838504	797544	933796	872288	731032	908611	913531	909007	927149	1.05561e+06	840759	1.01199e+06	1.02419e+06	1.03267e+06
Znf830	Q8R1N0	Zinc finger protein 830	0.604737	0.248464	-0.125111	0.916934	0.772836	0.168719	-0.208053	0.865704	5	5	25	40.6	9525.19	10313.3	7965.48	10543.1	7134.27	7537.5	8019.71	10363.8	9975.51	10241.4	11772	8160.76	10943.5	9277.31	12305.9
Gm20431	E9PY39	Predicted gene 20431	0.58004	0.263003	-0.158887	0.895716	0.716513	0.192082	-0.207784	0.865866	13	7	31	42.1	397602	356363	315878	319356	276173	258778	385221	334455	362394	330359	403866	374989	380207	403039	323543
Uqcrc1	Q9CZ13	Cytochrome b-c1 complex subunit 1, mitochondrial	0.848112	0.141869	-0.1153	0.92319	1.54513	0.0285016	-0.20768	0.865929	26	26	59	52.8	6.32663e+06	6.21101e+06	5.41376e+06	5.9747e+06	5.65538e+06	4.96282e+06	6.45966e+06	5.92843e+06	7.16521e+06	6.55959e+06	7.03531e+06	5.81108e+06	7.23575e+06	7.2378e+06	6.22413e+06
Ndufa5	Q9CPP6	NADH dehydrogenase [ubiquinone] 1 alpha subcomplex subunit 5	1.27323	0.0533049	-0.135149	0.910576	1.85189	0.0140639	-0.207649	0.865947	12	12	73	13.4	1.07334e+06	927511	838040	1.0235e+06	893083	802731	1.01656e+06	1.00047e+06	1.11317e+06	988847	1.09543e+06	956232	1.0868e+06	1.15002e+06	1.04839e+06
Nelfe	P19426	Negative elongation factor E	0.198464	0.633192	-0.068543	0.953601	0.736663	0.183374	-0.207593	0.865981	3	3	11	42.5	13797.6	11565	12330.8	11586.2	11150.4	10603.7	12926.7	15290	13355.2	12067.4	16301.3	13776.8	14317.2	11434.8	14552.4
Bmp2k	Q91Z96	BMP-2-inducible protein kinase	0.082831	0.826359	-0.0354778	0.975709	0.639053	0.229587	-0.207347	0.866128	3	2	4	126.1	9079.91	8895.21	6747.01	8290.08	7945.32	6308.36	8852.78	8161.76	10395.8	12220.9	10403.7	7857.7	11543.8	10064.1	7504.71
Prrt2	E9PUL5	Proline-rich transmembrane protein 2	1.75151	0.0177209	-0.226746	0.85456	1.64033	0.022891	-0.207244	0.86619	10	10	34	35.9	915904	763827	775086	811255	771998	605983	788795	743446	896224	814503	980467	807020	927928	1.00431e+06	871204
Arsg	Q3TYD4	Arylsulfatase G	1.06697	0.0857094	-0.17859	0.883566	1.37522	0.0421485	-0.206296	0.86676	10	10	25	57.4	109049	88630.9	86734	93258.9	87336	81084.2	94744.9	96547.4	110462	90678.2	96318.5	94049.3	111829	112649	96440.4
1 SV	Q80WR5	UPF0688 protein C1orf174 homolog	0.741167	0.181482	-0.199701	0.870731	0.931398	0.117112	-0.205266	0.867379	2	2	12	24.8	6098.12	6200.11	5070.74	6619.05	5187.03	4385.4	4674.93	6946.47	6448.63	5055.93	8487.3	6251.17	5911.39	6537.87	7258.51
Slc33a1	Q99J27	Acetyl-coenzyme A transporter 1	0.172532	0.672153	-0.0613536	0.958365	0.52457	0.298834	-0.205252	0.867387	3	3	8	61	9385.84	4716.67	6244.73	8896.98	7813.52	7016.91	5735.62	7551.07	8773.94	9918.62	9582.03	6700.17	7152	9853.04	8751.83
Rab3c	P62823	Ras-related protein Rab-3C	0.309905	0.489886	-0.0870686	0.941434	0.954335	0.111087	-0.20522	0.867406	8	1	32	25.9	30859.7	31481.4	27500	30740.4	25051.5	27846.6	32315.3	25620.9	38237.8	28401.5	39287.9	28199.6	36833.3	36753.9	28710.8
Sel1l	Q9Z2G6	Protein sel-1 homolog 1	0.57509	0.266017	-0.083776	0.943585	0.713183	0.19356	-0.205129	0.867461	13	13	22	88.3	460820	454643	491987	344075	337902	345478	441103	445342	459344	497553	532541	404517	473899	529781	441801
Bola1	Q9D8S9	BolA-like protein 1	0.792515	0.161244	-0.137418	0.909145	1.17188	0.0673169	-0.205099	0.867479	5	5	45	14.4	122832	103777	91429.3	108268	97591	93622	110993	106728	109701	109890	128260	109444	116174	129758	110642
Hif1an	Q8BLR9	Hypoxia-inducible factor 1-alpha inhibitor	0.0560126	0.878997	-0.0365961	0.974953	0.441098	0.362162	-0.205005	0.867536	3	3	9	40.2	1694.32	1522.69	1285.22	1932.67	1225.42	2056.52	1557.4	1636.77	1907.15	1687.93	1427.01	1603.76	2260.74	1280.45	1730.56
Hscb	A0A0R4J0T0	Iron-sulfur cluster co-chaperone protein HscB	1.32013	0.0478482	-0.182883	0.880941	1.20994	0.0616677	-0.204935	0.867578	5	5	26	26.7	151883	135546	107121	133042	112930	113568	138752	114090	150082	130030	132593	124663	145451	155352	142980
Slc35g2	D3YVE8	Solute carrier family 35 member G2	0.83115	0.14752	-0.147878	0.902577	1.30188	0.049902	-0.204222	0.868007	5	5	18	46.4	20971.7	22813.8	19357.2	22234.7	20273.6	15320.8	23782.4	20818.4	25412.7	19968.4	29149.3	21318.2	24861	26113.3	22047
Mrps18a	Q99N85	28S ribosomal protein S18a, mitochondrial	1.03421	0.0924261	-0.143149	0.905541	1.87652	0.0132885	-0.204191	0.868026	4	4	30	22.3	54396	50782.3	46083.3	48471.6	50500.1	48775.1	52095.5	50691.1	53649.2	52804.3	55448.6	49516.7	60851.3	59029.9	54041
Fgfr2	E9PX67	Fibroblast growth factor receptor 2 (Fragment)	0.56257	0.273798	-0.103854	0.930544	1.12934	0.0742443	-0.204034	0.86812	8	5	10	91.1	35846.7	30146.6	30719.4	29536.6	34726.8	25406.5	35165.3	33052.5	37919.2	36490.5	40895.3	34444.3	34607.7	39136.4	35041.1
Pank1	Q8K4K6	Pantothenate kinase 1	0.229128	0.590027	0.0601343	1.04256	0.663243	0.217149	-0.203412	0.868494	7	4	15	60.1	15978.4	14314.4	12597.5	10272	11507.2	11554.4	14667.8	13718.9	18068.9	16092.9	19415.7	11589.2	14995.4	17878.5	13195.6
Mrpl28	Q9D1B9	39S ribosomal protein L28, mitochondrial	0.948619	0.112559	-0.152927	0.899424	1.58247	0.0261538	-0.202255	0.869191	9	9	30	30.2	49798.8	42390.8	41561.6	45657.2	48392.6	39423.4	52476.8	47523.9	49059.2	48674.2	46439.5	44736.5	48026	56444.6	53928.7
Scamp3	Q3UXS0	Secretory carrier-associated membrane protein	0.780924	0.165606	-0.142861	0.905722	1.11431	0.0768586	-0.202238	0.869201	8	8	32	38.6	290293	289265	248643	286387	254292	230690	300247	270812	305268	272609	343338	270000	344317	333743	275071
Srsf11	F6RDI8	Serine and arginine-rich-splicing factor 11 (Fragment)	0.134406	0.733827	-0.0781283	0.947286	0.456596	0.349466	-0.20189	0.869411	3	3	6	55.8	3181	3749.71	2879.19	3456.38	3698.85	2123.96	3880.74	4086.13	3861.45	5366.97	3582.49	3099.19	4519.91	4933.17	2881.88
Rubcn	D3Z7B1	Run domain Beclin-1-interacting and cysteine-rich domain-containing protein	0.197806	0.634152	-0.0845623	0.943071	0.609528	0.245738	-0.201649	0.869556	3	3	5	98.5	3633.94	3284.97	3350.69	3390.4	2463.65	3188.3	3722.02	4048.68	3532.73	3486.51	2961.1	3113.81	4635.9	3005.47	3686.67
Camk2d	E9Q1V9	Calcium/calmodulin-dependent protein kinase type II subunit delta	0.257483	0.552735	-0.110452	0.926298	0.496663	0.318667	-0.201614	0.869577	21	1	47	55.3	40837	44313.8	36192.5	43728.7	33823.6	34340.2	44094.7	34931.2	47078.6	45458.8	49857.6	44348	45983.3	53560.2	34314.3
Mdm1	E9Q0B1	Nuclear protein MDM1	0.924083	0.119101	-0.0957084	0.935813	1.25976	0.0549846	-0.201431	0.869688	4	4	9	75.6	16831.7	19337.1	16628.5	17230.1	14911.6	14993.9	18092.5	19077.4	16732.9	18370.7	23154	15933	20798	19086.1	19866.5
Coil	E9Q284	Coilin	0.848741	0.141664	-0.227238	0.854269	0.747781	0.178739	-0.201075	0.869902	2	2	4	62.2	14508	13013.8	11160.2	13542.1	12627.7	10529.9	13391.6	11855.4	14758.8	13291.5	12836.7	13258.4	12649.3	17838.1	14243.9
Pgam1	Q9DBJ1	Phosphoglycerate mutase 1	2.03347	0.0092583	-0.179424	0.883055	2.28945	0.00513512	-0.200797	0.87007	25	20	81	28.8	1.01732e+07	8.27939e+06	8.99915e+06	9.13548e+06	9.18843e+06	7.19864e+06	9.56457e+06	9.64004e+06	1.03011e+07	9.14441e+06	1.02425e+07	9.16058e+06	1.01792e+07	1.07032e+07	1.06564e+07
Acsl4	Q9QUJ7	Long-chain-fatty-acid--CoA ligase 4	0.25536	0.555444	0.275764	1.21064	0.156238	0.69785	-0.200652	0.870157	12	11	18	79	291030	541297	327837	446765	187518	313542	574706	333479	510054	526330	660196	325991	578557	585903	177508
Ahdc1	Q6PAL7	AT-hook DNA-binding motif-containing protein 1	0.235449	0.581502	-0.117867	0.921549	0.372312	0.424315	-0.200386	0.870318	4	4	4	168	6569.04	4051.8	5689.31	7953.32	4317.3	3484.64	6696.75	6888.03	6131.64	5662.07	7328.54	6333.25	4716.71	7655	6264.96
Scamp1	Q8K021	Secretory carrier-associated membrane protein 1	1.00673	0.0984621	-0.149315	0.901679	1.13054	0.0740383	-0.200362	0.870332	9	9	33	38	1.14501e+06	1.06338e+06	827028	1.07679e+06	1.03182e+06	820789	1.09299e+06	965972	1.20444e+06	1.06711e+06	1.28048e+06	1.01393e+06	1.18429e+06	1.29417e+06	1.07366e+06
Sypl1	O09117	Synaptophysin-like protein 1	0.082163	0.827632	0.0222424	1.01554	1.18721	0.0649819	-0.200278	0.870383	3	1	9	28.9	111497	95824.2	78835.8	97451	85800.7	95310.9	96970.9	110562	139892	101470	115122	84203.1	113069	120317	100558
Chchd7	B1AXC8	Coiled-coil-helix-coiled-coil-helix domain-containing protein 7 (Fragment)	0.0447445	0.902102	-0.015915	0.989029	0.67944	0.209199	-0.200057	0.870516	2	2	37	9.3	8111.42	5718.24	6395.9	6728.17	4722.26	5446.92	6230.83	7128.56	8996.56	8369.71	6994.47	5540.31	7283.5	8744.05	6528.55
Hcn4	B2RY58	Hyperpolarization-activated, cyclic nucleotide-gated K+ 4	0.771979	0.169052	-0.121057	0.919514	1.34135	0.0455673	-0.199751	0.870701	17	7	16	129	28536.2	23689.9	26404.9	25448.1	27474.8	22139.1	28338.8	26616	31667.8	25863.1	33505.2	26734.1	28115.9	32916	29251.7
B630019K06Rik	Q7TNS5	RIKEN cDNA B630019K06 gene	1.12182	0.0755402	-0.148663	0.902086	1.43701	0.0365587	-0.199676	0.870746	7	6	28	34.8	90894.6	92996.6	77297.7	89294.4	83079.2	69822.6	87374.7	83265.4	109000	91780.2	102845	84273.8	104718	106173	91025.2
Tnrc6c	Q3UHC0	Trinucleotide repeat-containing gene 6C protein	0.0817413	0.828435	0.268202	1.20431	0.0629885	0.864991	-0.199501	0.870851	6	6	6	175.7	812.104	0	678.357	1841.78	885.572	856.91	1021.01	773.403	0	840.719	0	0	979.745	766.385	744.214
Kcnab2	A0A571BEM7	Voltage-gated potassium channel subunit beta-2	0.138791	0.726455	-0.0611498	0.9585	0.546774	0.283939	-0.199076	0.871108	19	2	44	46.6	6591.9	5320.27	5858.97	6343.61	5704.27	4578.2	6238.61	7171.32	6318.3	7094.85	8614.61	6638.14	6463.76	5336.62	8298.89
Ccdc120	A0A286YDD1	Coiled-coil domain-containing protein 120 (Fragment)	0.523499	0.299572	-0.113847	0.924121	1.1399	0.0724604	-0.198925	0.871199	2	1	15	29.5	5316.5	4551.61	4543.24	5519.09	4176.92	4253.62	4660.99	5260.03	6445.64	5016.75	5174.72	4182.17	5154.37	6352.59	5863.68
Zfyve26	Q5DU37	Zinc finger FYVE domain-containing protein 26	1.40746	0.0391327	-0.14746	0.902839	1.82534	0.0149506	-0.198911	0.871208	4	4	2	282.8	22206.1	16662.1	18554	18495.9	18346.7	13803.3	20973.1	19637.3	21102.3	20084.2	22658.2	19166	22076.4	20956.5	21262.7
Ghdc	Q99J23	GH3 domain-containing protein	0.591794	0.25598	-0.169084	0.889408	0.62548	0.236875	-0.198845	0.871248	4	4	11	58.5	12049.9	12582.2	11026.2	11208.8	8337.12	8271.19	11780.9	9551.76	13227.5	13740.9	11518.6	10947.7	14450.1	13284.1	10326.8
Atp5pd	Q9DCX2	ATP synthase subunit d, mitochondrial	1.6389	0.022967	-0.17161	0.887851	1.84109	0.0144181	-0.19844	0.871492	18	18	96	18.7	1.6181e+07	1.5038e+07	1.34614e+07	1.58268e+07	1.57693e+07	1.24644e+07	1.4929e+07	1.5942e+07	1.69879e+07	1.5316e+07	1.81716e+07	1.50778e+07	1.70556e+07	1.8726e+07	1.69181e+07
Zbed5	D3Z5B1	Zinc finger, BED type-containing 5 (Fragment)	0.336298	0.461001	-0.125703	0.916557	0.575047	0.266044	-0.198251	0.871606	5	5	26	19.2	58570.4	48439.3	36036.5	50669.4	47374.2	45322.5	57629.8	49795.1	47111.8	55574.1	46800.9	54047.8	58644.4	55587.1	44333.4
Atp5f1e	P56382	ATP synthase subunit epsilon, mitochondrial	0.405032	0.393521	-0.112535	0.924961	0.720784	0.190202	-0.197964	0.87178	5	5	60	5.8	468110	513450	379860	469072	442748	405632	480386	415250	482069	504581	626828	435345	570002	595825	429440
Ndrg2	Q9QYG0	Protein NDRG2	1.20064	0.0630033	-0.228215	0.853691	1.03677	0.0918815	-0.19796	0.871782	18	7	71	40.8	8.96335e+06	8.10081e+06	8.99037e+06	7.78622e+06	8.44193e+06	6.25339e+06	8.38503e+06	9.30524e+06	9.06897e+06	7.49584e+06	9.70871e+06	8.35583e+06	1.13092e+07	9.20828e+06	8.8485e+06
Ssh2	Q5SW75	Protein phosphatase Slingshot homolog 2	0.795375	0.160186	-0.155505	0.897818	1.01793	0.0959547	-0.197786	0.871888	5	5	3	158.1	24371.8	18633.3	19224.6	22496.1	22258.7	18542.6	22123.4	21584.3	21306.5	22569.8	26267.3	21276.3	22000.6	28132.5	23615.4
Exog	Q8C163	Nuclease EXOG, mitochondrial	1.9386	0.0115187	-0.13935	0.907928	2.47321	0.00336353	-0.197658	0.871965	16	16	50	41.4	1.36888e+06	1.27482e+06	1.17656e+06	1.25248e+06	1.20259e+06	1.04078e+06	1.29757e+06	1.28224e+06	1.4529e+06	1.27679e+06	1.55012e+06	1.23364e+06	1.49338e+06	1.44549e+06	1.40266e+06
Alkbh6	Q8K2U2	Alpha-ketoglutarate-dependent dioxygenase alkB homolog 6	0.0634679	0.864037	-0.0257522	0.982308	0.626761	0.236178	-0.197403	0.872119	3	3	9	26.8	15254.3	16813.1	13455	15254.2	13655.7	14126.4	17610	17163.3	17907.9	14340	20020.8	15022.9	17920.6	20079.7	13558.2
Tmem63b	Q3TWI9	CSC1-like protein 2	0.265703	0.542371	-0.0707511	0.952142	0.924137	0.119087	-0.197333	0.872161	7	7	10	94.7	23238.7	21695.6	15861.4	22226.7	20591.7	18416.9	19241.5	26966.9	26582.7	19589.2	25786.9	18317.7	22611.7	27591.2	23577.4
Ccdc167	Q9D162	Coiled-coil domain-containing protein 167	0.28941	0.513559	-0.0794447	0.946422	0.969304	0.107324	-0.197038	0.87234	2	2	26	11.5	8653.68	8957.24	6793.21	8933.87	7599.5	8088.88	10242	7116.18	9881.97	8124.25	10107.8	7720.7	10879.6	9317.68	8479.4
Epb41l3	A0A286YD84	Band 4.1-like protein 3 (Fragment)	0.0262696	0.941305	0.00977063	1.0068	0.573013	0.267293	-0.196927	0.872407	51	2	70	67.3	11898.7	13309.8	8784.12	13549	9745.71	11788	12191.4	10765.5	14105.9	14273.2	15858.6	11329.7	12242.3	15687.8	11293.2
Cntn6	E0CXE3	Contactin-6	1.41754	0.038235	-0.197929	0.871801	1.16111	0.0690066	-0.196851	0.872453	11	11	17	105.5	84101.5	77106	60701.2	79933.6	72494.5	56751.1	76841	75270.5	81629.6	73344.1	86671.1	76284.8	85147.7	90014.6	79190.4
Cox6b1	P56391	Cytochrome c oxidase subunit 6B1	0.250433	0.56178	-0.107801	0.928001	0.449292	0.355393	-0.196726	0.872529	10	10	76	10.1	5.29399e+06	6.24696e+06	4.11933e+06	5.41063e+06	3.80666e+06	4.36404e+06	6.52864e+06	3.89725e+06	5.55415e+06	5.38512e+06	6.03246e+06	5.03017e+06	6.43621e+06	6.26234e+06	4.27025e+06
Slc39a6	Q8C145	Zinc transporter ZIP6	0.821205	0.150937	-0.141681	0.906462	1.068	0.0855069	-0.196658	0.872569	8	8	17	86.3	71787.2	64117.5	54721.6	65701.4	54221.4	55209.6	61148.7	67512.4	68381.7	63912	70466.6	64045.2	67725.6	76854.2	65811.4
Sema4f	Q9Z123	Semaphorin-4F	1.52877	0.0295961	-0.201656	0.869552	1.45189	0.035327	-0.196427	0.872709	6	6	11	84.4	57701.6	45927.9	43254.2	49156.5	50072.4	39909.8	46165.7	45595.5	52099.7	51590.6	60377.4	51171.9	57276.6	54664.7	54231
Fam168a	Q8BGZ2	Protein FAM168A	0.182151	0.65743	0.163358	1.11989	0.224043	0.596976	-0.196414	0.872717	2	2	15	26.2	4081.05	2285.59	1747.94	2061.4	3049.29	2859.73	3695.91	4199.45	4167.48	1787.63	3521.21	2156.34	1751.88	3955.15	4099.33
Gpr158	Q8C419	Probable G-protein coupled receptor 158	1.40726	0.0391511	-0.173723	0.886552	1.69462	0.0202015	-0.196244	0.87282	32	32	34	134.3	939048	767892	799709	890739	927822	671103	863022	960025	986610	806568	1.0281e+06	800742	938797	994856	1.11442e+06
Gprc5b	Q923Z0	G-protein coupled receptor family C group 5 member B	0.757849	0.174643	-0.139601	0.90777	1.09738	0.0799137	-0.196226	0.872831	5	1	19	45.9	66728.2	59444.6	53820.9	58831.5	51951.6	49566.2	65247.1	51551.9	64188.4	61450.5	73329.6	58060.9	66462.6	74005.3	59468.4
Fam126b	Q8C729	Protein FAM126B	0.767486	0.17081	-0.0974339	0.934694	1.43559	0.0366786	-0.196166	0.872867	15	15	29	58.6	302928	297024	244732	294450	259344	234023	313289	269662	340753	298795	353851	270426	333386	341008	295855
2 SV	Q8BZJ8	Uncharacterized protein C8orf34 homolog	1.35318	0.0443429	-0.190933	0.876039	1.25278	0.0558756	-0.195994	0.872971	4	4	9	51.1	20013.9	19477.5	19131	18871.2	16080.7	14632.8	18934.7	19513.6	19011.3	20862.1	20275.6	19362.2	22439.5	19710.2	21338.9
Nfu1	Q9QZ23	NFU1 iron-sulfur cluster scaffold homolog, mitochondrial	0.96772	0.107716	-0.175162	0.885668	1.08797	0.0816646	-0.195965	0.872989	5	5	23	28.5	120140	107478	99820.1	116964	99688.8	86689.8	114943	104487	120782	111727	127552	102246	139878	133186	109576
Mrm3	Q5ND52	rRNA methyltransferase 3, mitochondrial	0.181831	0.657914	-0.0480962	0.967212	0.766439	0.171222	-0.195777	0.873103	3	3	7	46.8	9859.08	9744.3	6482.69	8988.96	7730.15	8419.2	9998.44	9922.82	10331.5	7914.04	9984.02	8603.19	9393.39	10563.9	9025.86
Fdx2	Q9CPW2	Ferredoxin-2, mitochondrial	0.215419	0.608949	-0.0708138	0.952101	0.73249	0.185144	-0.195585	0.873219	4	4	32	18.8	90818.1	92835.8	83164.6	100653	79133.4	78006.5	112993	80286.4	95838.1	102292	121353	94369.1	100057	116467	85882.5
Ptprn2	P80560	Receptor-type tyrosine-protein phosphatase N2	2.10475	0.00785693	-0.158686	0.89584	2.29505	0.00506935	-0.195584	0.873219	28	27	36	111.4	381401	355640	321463	344928	348782	271010	371994	344191	399799	370573	419618	338500	408213	421279	387615
Glra1	Q64018	Glycine receptor subunit alpha-1	0.889343	0.12902	-0.117653	0.921686	0.994981	0.101162	-0.195371	0.873348	13	11	28	52.6	785968	749369	563324	805443	778513	610740	765939	696009	899713	764039	945711	660688	878295	933695	790682
Snph	S4R180	Syntaphilin (Fragment)	0.00654151	0.98505	-0.00251436	0.998259	0.759758	0.173877	-0.195345	0.873364	2	2	70	6.2	97774.5	84631.3	80344.9	119948	80825.7	96235.7	105985	98464.2	134235	95080.7	103528	82729.2	93089.5	125352	109648
Slc6a5	B2RQX9	Transporter	0.463415	0.344021	-0.0812462	0.945241	0.799525	0.158663	-0.195331	0.873373	23	4	31	87	2.64112e+06	2.79368e+06	1.88716e+06	2.94264e+06	2.57587e+06	2.19814e+06	2.56436e+06	2.32195e+06	3.39034e+06	2.83998e+06	3.44518e+06	2.22799e+06	3.14375e+06	3.19926e+06	2.78998e+06
Clint1	Q5SUH6	Clathrin interactor 1	0.99637	0.100839	-0.136597	0.909663	1.61163	0.024455	-0.195302	0.87339	20	1	31	69.7	13376.4	13177.2	11811.1	14503.7	11470.6	10800.7	12371.2	15206.2	12322.8	14923.5	15292.1	11813.5	16082.3	15155.9	14110.2
Ostm1	Q8BGT0	Osteopetrosis-associated transmembrane protein 1	0.345686	0.451143	-0.0894084	0.939908	0.866257	0.136064	-0.195249	0.873422	2	2	6	38	41088.1	37534.1	31386.1	41471.7	35393.7	32707.3	41061.4	36973.8	49196.7	36939.2	45826.7	35769.5	51520.5	40876.5	38145.8
Adora1	Q60612	Adenosine receptor A1	0.0139125	0.968473	-0.0255339	0.982457	0.128632	0.74365	-0.195018	0.873562	2	2	8	36.6	1646.95	904.276	0	1960.1	1736.45	1101.09	1209.23	0	2174.61	2105.09	1518.06	1334.61	1148.25	0	2148.99
Epn3	Q91W69	Epsin-3	0.0554991	0.880037	0.0101324	1.00705	1.59201	0.0255852	-0.194994	0.873576	9	4	14	68.2	38907.8	33756.5	30658.9	37331.1	29682.6	36123.3	39709.4	33908.2	40753.7	39953.3	45154.1	33700.2	38712.3	38817.9	39081
Jph1	Q9ET80	Junctophilin-1	0.585117	0.259946	-0.174982	0.885778	0.624768	0.237264	-0.194898	0.873635	2	2	3	71.9	11408.4	10861.2	9082.35	11817.4	8200.48	8124.98	9714.33	8767.85	13313.2	11914	11070.7	11864.9	10408.8	12061.6	10809.4
Clasp2	E9Q8N5	CLIP-associating protein 2	0.47979	0.331291	-0.1364	0.909787	0.703202	0.19806	-0.194768	0.873713	67	1	57	140.6	22432	21074.9	18624.2	22512.3	18969.2	17022.4	21491.7	19540.8	22412.7	23662.5	26322.7	23581	24820.3	23276.9	20065
Caprin1	Q60865	Caprin-1	0.567358	0.270796	-0.103454	0.930802	1.13929	0.072562	-0.194542	0.873851	13	13	24	78.1	690299	563709	509791	557251	572321	510291	591009	680555	595488	619549	708246	614208	613281	643904	679924
Dgka	O88673	Diacylglycerol kinase alpha	0.3042	0.496364	-0.11583	0.922851	0.562158	0.274058	-0.194367	0.873956	2	2	4	82.7	8317.12	7963.15	7185.24	7495.45	6589.16	5971.87	8308.19	7351.58	7144.08	8577.91	10999.1	7883.16	8691.41	10259.4	6700.31
C1qbp	Q8R5L1	Complement component 1 Q subcomponent-binding protein, mitochondrial	1.81907	0.0151682	-0.405896	0.754767	0.975851	0.105718	-0.194328	0.87398	5	5	32	31	1.28154e+06	1.11106e+06	1.11412e+06	1.31871e+06	1.49148e+06	616512	1.05307e+06	1.29028e+06	1.29372e+06	1.05335e+06	1.435e+06	1.08356e+06	1.34989e+06	1.50333e+06	1.69506e+06
Dus2	Q9D7B1	tRNA-dihydrouridine(20) synthase [NAD(P)+]-like	0.587998	0.258227	-0.0627824	0.957416	2.22503	0.00595623	-0.19426	0.874021	2	2	6	55.3	39552.8	40920.4	40776.1	42073	41816.1	32681.9	43879.9	46750.8	53134.3	46099.7	50507.9	36742.3	47288	47658.4	51264.5
Acta1	P68134	Actin, alpha skeletal muscle	0.418256	0.381719	-0.253637	0.838779	0.308968	0.490944	-0.193815	0.87429	24	2	63	42	2.62723e+06	2.49016e+06	2.77372e+06	2.42401e+06	2.43707e+06	1.91021e+06	2.19744e+06	2.8845e+06	2.44129e+06	2.63732e+06	2.75302e+06	2.79311e+06	2.76303e+06	4.21471e+06	1.93801e+06
Ubap2	Q91VX2	Ubiquitin-associated protein 2	0.183663	0.655144	-0.0388462	0.973433	1.23211	0.0585991	-0.193752	0.874329	12	12	17	117.9	111313	101114	84210.3	100450	84218.7	85664.5	117174	93849.9	99909.8	128575	121711	94423.4	110022	117659	102671
Rhoq	Q8R527	Rho-related GTP-binding protein RhoQ	0.439285	0.363677	-0.198439	0.871493	0.422781	0.377763	-0.193461	0.874505	4	3	27	22.6	7860.44	7605.59	7657.59	8294.02	9979.98	5637.71	8914.27	8490.7	9760.95	7250.17	10204.6	8866.31	7191	8590.64	12569.3
Kif21b	F8VQE2	Kinesin-like protein KIF21B	0.0962651	0.801189	-0.04011	0.972581	0.57417	0.266581	-0.193384	0.874552	14	11	10	181.3	109245	126318	110565	132093	102439	90457.6	139270	120355	165752	124199	145805	96695.4	142254	170634	113829
Tnk2	A0A0R4J1L0	Activated CDC42 kinase 1	1.68548	0.0206308	-0.13799	0.908785	1.32016	0.0478457	-0.193364	0.874564	5	5	6	111.7	12764.5	11663.2	10613.3	14862.5	11091.3	9399.13	12889	11530.3	13237.7	14945.3	14485.1	11253.3	14578.6	13946.9	14061.1
Dync1i2	A2BFF8	Cytoplasmic dynein 1 intermediate chain 2	0.0918271	0.809418	-0.0673954	0.954359	0.371951	0.424668	-0.193313	0.874595	20	1	42	68.2	2563.25	1441.98	2184.17	2207.58	2339.45	1434.04	1534.22	3652.5	2333.87	3239.4	2462.7	2631.75	1810.28	2222.92	2792.4
Gabbr2	Q80T41	Gamma-aminobutyric acid type B receptor subunit 2	1.51924	0.0302527	-0.111037	0.925922	2.29858	0.00502828	-0.192895	0.874849	15	15	20	105.6	236736	222216	200124	211538	215268	175679	226757	213960	262594	225649	291638	199925	261437	259817	243218
Slc18a3	Q3TYJ1	Solute carrier family 18 (Vesicular monoamine), member 3	0.494991	0.319896	-0.0734396	0.950369	1.20416	0.0624949	-0.192849	0.874876	2	2	4	56.6	30958.1	31065.8	23852.9	27700	29617.3	24317.5	32510	31960.4	30500.8	28255.3	40807.6	24855.2	32324.6	35421.2	34654.9
Erc2	Q3UHT7	ERC protein 2	1.0194	0.0956315	-0.130191	0.91371	1.26468	0.0543653	-0.192706	0.874963	38	3	36	113	754640	716462	571364	734738	680208	575467	736836	678836	797354	715883	845447	696881	775991	835238	741612
Cacna1i	E9Q7P2	Voltage-dependent T-type calcium channel subunit alpha	1.85925	0.0138279	-0.169772	0.888983	1.23982	0.057568	-0.192283	0.875219	2	2	1	242.7	23214.4	21973.5	17842.5	21085.4	24138.9	17362.4	21672.7	24604.5	23176.2	21148.9	24335.8	20713.5	24833.7	24528.5	25426.2
Sema6b	O54951	Semaphorin-6B	0.345474	0.451363	-0.110793	0.926079	0.655218	0.221198	-0.192193	0.875274	2	2	3	95.4	5865.1	6243.86	5829.21	5414	4463.57	4466.29	6540.46	4828.24	7336.22	6625.09	5882.21	4267.63	7596.2	6840.64	6275.38
Ap3s1	A0A286YDU3	AP complex subunit sigma	0.752187	0.176935	-0.169451	0.889181	0.547066	0.283749	-0.191952	0.87542	4	1	28	18.8	16652.9	17858.7	13357.7	13869.7	10585.5	11249.9	13503.5	12852.5	18024.4	14263.3	18301	13609.9	16928.5	18904.8	14022.8
Atp2b2	F8WHB1	Calcium-transporting ATPase	1.27613	0.0529507	-0.140263	0.907354	1.61513	0.024259	-0.191669	0.875592	72	5	51	136.7	229718	212317	181688	220995	207475	169531	224310	207373	239616	216447	260155	204190	250297	252603	223362
Flrt1	Q6RKD8	Leucine-rich repeat transmembrane protein FLRT1	1.01406	0.0968138	-0.128055	0.915064	1.48278	0.0329015	-0.191667	0.875593	4	3	6	71.4	12823.1	13799.9	13775.3	14609	13149.7	12262	13235.9	13813.7	13837.2	15072.2	17911.2	12259.5	14954.5	15771.9	17706.5
Atp6v0a1	K3W4T3	V-type proton ATPase subunit a	1.02906	0.0935274	-0.128747	0.914625	1.40488	0.0393656	-0.191381	0.875767	31	1	35	96.4	1.92866e+06	1.81184e+06	1.49535e+06	1.81822e+06	1.72518e+06	1.38024e+06	1.87919e+06	1.78108e+06	2.00109e+06	1.7382e+06	2.33425e+06	1.68969e+06	2.16697e+06	2.06263e+06	1.84547e+06
Pptc7	Q6NVE9	Protein phosphatase PTC7 homolog	0.388236	0.409038	-0.072384	0.951065	1.06732	0.0856416	-0.19138	0.875768	11	11	42	33	145056	143676	115172	128754	122432	111775	153440	142471	155253	140253	153447	129338	160589	156144	133010
Jup	Q02257	Junction plakoglobin	0.153926	0.701575	-0.0732848	0.950471	0.42454	0.376236	-0.191167	0.875897	32	29	58	81.7	1.06264e+06	1.51866e+06	1.14232e+06	1.1572e+06	1.11741e+06	910634	1.53713e+06	1.37351e+06	1.29498e+06	1.15806e+06	1.61888e+06	1.09419e+06	1.23233e+06	1.90105e+06	1.1621e+06
Add1	E9Q1K3	Alpha-adducin	0.822346	0.150541	-0.161197	0.894283	0.824001	0.149968	-0.191024	0.875984	42	3	63	72.9	290263	273908	211630	315062	260521	227822	274004	284852	291362	284284	286716	284570	293729	329227	278369
Cfdp1	O88271	Craniofacial development protein 1	1.06426	0.0862458	-0.168889	0.889528	1.16665	0.0681318	-0.190461	0.876326	3	3	11	32.9	118310	84926.9	110411	107063	117634	79068.5	109762	130116	107371	116817	116295	111192	121762	117448	121947
Dnajc19	D3Z5K6	Mitochondrial import inner membrane translocase subunit TIM14	1.96611	0.0108116	-0.170702	0.88841	2.06275	0.00865464	-0.190442	0.876337	7	7	50	12.2	214635	201676	178178	205943	190503	163827	201417	196347	211732	200004	238689	189317	238384	233761	215193
Snrpc	Q62241	U1 small nuclear ribonucleoprotein C	0.477487	0.333053	-0.0880356	0.940803	0.934652	0.116238	-0.190422	0.876349	4	4	31	17.4	222005	204118	155560	183523	162434	174113	200410	196356	230462	188906	199883	171486	226724	225002	193842
Megf10	Q6DIB5	Multiple epidermal growth factor-like domains protein 10	1.91976	0.0120292	-0.156667	0.897095	1.60316	0.024937	-0.190115	0.876536	11	11	11	122.9	73476.8	76105.9	65437.4	72253.6	63638.6	59607.3	71584.4	65590.8	80467.8	72085.7	84067.6	67655	85077.7	80158.7	77214.7
Ndufa4	Q62425	Cytochrome c oxidase subunit NDUFA4	1.29829	0.0503161	-0.138029	0.90876	1.80755	0.0155758	-0.189969	0.876625	12	12	59	9.3	6.96295e+06	6.27089e+06	5.7707e+06	6.3595e+06	6.43051e+06	5.2094e+06	6.63398e+06	6.18405e+06	6.93311e+06	6.87035e+06	8.03844e+06	6.34877e+06	7.38118e+06	7.46872e+06	6.87328e+06
Mfsd4a	Q6PDC8	Major facilitator superfamily domain-containing protein 4A	0.872443	0.13414	-0.15994	0.895062	0.860635	0.137837	-0.189922	0.876653	2	1	5	56.1	6832.69	6491.81	5461.94	6815.92	7922.1	4778.27	6726.19	6058.53	7632.25	7743.29	8642.7	6630.91	7004.41	7167.06	8745.89
Smyd2	Q8R5A0	N-lysine methyltransferase SMYD2	1.51263	0.0307164	-0.144844	0.904477	1.65506	0.022128	-0.189865	0.876688	5	5	15	49.5	53935.3	45675	41676.1	44123.6	44028.4	38243	46149.1	46344.2	49539.4	44928.3	60872.8	42018.4	57299	49551.7	54189.4
Rgs7bp	Q8BQP9	Regulator of G-protein signaling 7-binding protein	1.70235	0.0198449	-0.180254	0.882547	1.14363	0.0718401	-0.18981	0.876721	6	6	41	29	107670	89896.3	72254.2	94193.4	94346	76227.3	94801.5	81745.9	107538	86971.8	107285	88524.5	107592	107299	99068.5
Atg14	Q8CDJ3	Beclin 1-associated autophagy-related key regulator	2.029	0.00935414	-0.255625	0.837624	1.47113	0.0337963	-0.189739	0.876764	3	3	9	55.4	22853.6	18569.2	19180.9	24558	18945.7	17315.4	18068.4	18619.1	23639.5	21032.3	20731.1	20332.3	23828.4	22104.1	25318.3
Gjb6	P70689	Gap junction beta-6 protein	1.69038	0.0203994	-0.173247	0.886845	1.82729	0.0148835	-0.189661	0.876812	4	4	18	30.3	273352	268793	264623	282061	276827	228169	261695	258815	303365	270927	352248	238299	344062	305657	328474
Cacna1e	A0A087WS83	Voltage-dependent R-type calcium channel subunit alpha	1.33936	0.0457765	-0.146166	0.903649	1.72427	0.0188681	-0.189449	0.87694	13	11	7	257	100637	91050	84919.7	95141.9	92208.1	78929.7	89973.4	92048.2	104990	92356.6	120419	93359.1	109557	106143	100426
Sphkap	Q6NSW3	A-kinase anchor protein SPHKAP	1.07537	0.0840685	-0.0994104	0.933414	2.01126	0.00974397	-0.189417	0.87696	19	19	14	185	121402	107672	99780.5	115372	115157	92995.4	120072	119057	132020	117872	137044	110397	122107	132764	128346
Lurap1l	Q8K2P1	Leucine rich adaptor protein 1-like	0.470686	0.33831	-0.167126	0.890615	0.700677	0.199215	-0.189198	0.877093	2	2	9	23.7	7278.19	6559.12	6723.64	6342.03	5583.83	6545.91	5065.99	7294.98	5497.01	6869.24	8900.45	7529.69	7388.88	6619.81	7049.99
Akr1c13	Q8VC28	Aldo-keto reductase family 1 member C13	0.543883	0.285836	-0.0775854	0.947642	1.3052	0.0495226	-0.189192	0.877097	5	3	22	37	19872.5	16772.5	17773.5	15500	18545.2	14268.2	20406.8	16903.5	21744.1	19164.9	23470.2	17401.1	21905.1	18870.9	19857
Nelfa	Q8BG30	Negative elongation factor A	0.219154	0.603734	-0.067721	0.954144	0.648702	0.224542	-0.189117	0.877142	4	4	7	57.5	15260.6	13112.7	11201.5	16000.9	11222.9	11555.1	15923.7	15257.4	14791.1	13897.2	15390.6	13682.5	17633.8	12654.7	14751.9
Tmeff1	A0A0A0MQL0	Tomoregulin-1 (Fragment)	1.06256	0.0865853	-0.192195	0.875273	1.03675	0.0918854	-0.188973	0.87723	4	4	12	37.4	44448.7	41302.8	41216.2	38228	38346.5	31434.3	41299.3	37029.8	43307.9	44596	48296.8	44171.3	47120.6	43460	44584.3
Pcdh1	F7BJK1	Protocadherin 1 (Fragment)	0.984925	0.103532	-0.118349	0.921241	1.55251	0.0280214	-0.188917	0.877264	14	2	18	116.4	115729	96625.9	97423.6	103730	100071	87518.1	107861	107542	111044	109680	126729	104820	121098	115040	111647
Btaf1	E9QAE3	B-TFIID TATA-box-binding protein-associated factor 1	0.0452297	0.901094	-0.0139135	0.990402	0.284035	0.519955	-0.188876	0.877289	6	6	4	206.9	65512.1	66159.1	77566.7	36194.3	34080.7	48882	60340.8	59506.6	66353.7	61798.2	63622.3	53054.9	57118	71228	53645.6
Mrrf	Q9D6S7	Ribosome-recycling factor, mitochondrial	1.48896	0.0324373	-0.140243	0.907366	1.92101	0.0119949	-0.188298	0.87764	8	8	41	29	754513	648303	588218	720854	669688	576194	714890	674594	786388	690782	763291	653092	823565	762105	741779
Agap2	Q3UHD9	Arf-GAP with GTPase, ANK repeat and PH domain-containing protein 2	0.873312	0.133872	-0.130151	0.913736	1.25857	0.0551358	-0.187815	0.877934	24	22	25	124.4	410354	360498	350399	372365	359261	302178	387881	359557	438812	392063	453390	378680	419418	446994	388865
Psme3	P61290	Proteasome activator complex subunit 3	0.114475	0.76829	-0.0472817	0.967758	0.506081	0.311831	-0.187445	0.878159	5	5	24	29.5	15211.9	14559.9	11234.5	16391.8	12400.9	11104.3	16270.7	14427.5	17155.9	16847.2	16764.1	15512.5	17921.7	15554.2	12446.4
Tjp1	P39447	Tight junction protein ZO-1	0.526281	0.297659	-0.0839056	0.9435	1.04592	0.0899656	-0.187297	0.87825	55	2	37	194.6	18575.1	14347.5	16222.9	16035.2	12760	13974.1	16924.8	16510.4	16652.1	15520.1	21006.9	14515.9	20167.5	17180.4	16728.9
Kirrel3	G5E8B6	Kin of IRRE-like protein 3	1.23771	0.0578478	-0.211984	0.863349	0.859197	0.138294	-0.187212	0.878301	5	5	10	80.4	8669.53	6286.92	6447.65	7196.02	8772.55	5744.32	7167.89	7149.63	9050.79	6675.53	8392.9	6107.35	9427.04	8152.06	9393.71
Mt1	P02802	Metallothionein-1	0.466865	0.341299	-0.275096	0.826395	0.267467	0.540173	-0.186782	0.878563	3	3	69	6	382917	346600	541590	311496	319125	257653	386685	346074	351088	430097	356650	461359	447509	503059	271473
Rbm5	Q91YE7	RNA-binding protein 5	0.239564	0.576017	0.08877	1.06346	0.62695	0.236075	-0.186684	0.878623	6	4	8	92.3	12015.7	11304	10230.4	11784.4	11582.9	12499.6	15572.1	14156	13509.4	11955.5	15353.5	13218.7	12736.3	10803.2	13473.2
Ncan	A0A0R4IZX5	Neurocan core protein	0.613614	0.243437	-0.151384	0.900386	0.703603	0.197878	-0.186549	0.878705	19	18	17	137.1	604019	546535	424122	586095	536062	445408	583867	504902	607217	548614	628224	569072	592548	681381	524912
Golm2	Q6P2L7	Protein GOLM2	1.27749	0.0527854	-0.123296	0.918088	1.82017	0.0151296	-0.186392	0.878801	9	9	22	49.4	233218	200854	176861	203949	193999	168740	226148	221503	210488	199541	243167	195988	231810	221400	237925
Iba57	Q8CAK1	Putative transferase CAF17 homolog, mitochondrial	1.06999	0.0851157	-0.146458	0.903466	1.39677	0.0401081	-0.186359	0.878821	5	5	19	38.4	85311.6	69237.6	72527.3	72568.1	72688.2	62253.4	77950.7	78423.5	84690.7	72671.9	85268.5	71523.3	91538.7	76212.5	89461.1
Tspan9	A0A0J9YTS4	Tetraspanin (Fragment)	0.0758	0.839847	0.0302512	1.02119	0.597566	0.2526	-0.18631	0.878851	2	2	16	18.5	16448.1	16280.3	15777	16836.4	12603.4	17346.9	17081.9	17306.3	20071	16421	20405.2	15995.6	16847.1	21296.2	14777.8
Kazn	Q69ZS8	Kazrin	1.2883	0.0514871	-0.135781	0.910177	1.84535	0.0142775	-0.186288	0.878864	20	10	26	86.7	208858	182792	200404	186728	185571	152024	212164	202928	219668	204729	215749	194568	212446	222039	219975
Rdh12	Q8BYK4	Retinol dehydrogenase 12	0.0808923	0.830057	-0.0932082	0.937436	0.371467	0.425141	-0.186032	0.87902	2	2	7	35.3	1813.79	1399.9	1124.36	1939.1	1841.71	0	1154.49	1606.5	995.457	1360.66	2109.85	1778.35	1347.48	1748.17	2242.21
Irgm2	Q9Z1M2	Immunity-related GTPase family M member 2	0.102848	0.789135	-0.14202	0.906249	0.133329	0.73565	-0.185962	0.879063	2	2	7	45.2	1809.17	1061.27	1911.29	2619.29	1178.82	1207.63	2311.03	1427.16	1193.88	1786.9	2622.33	0	1202.02	1434.33	1503.37
Shc3	A0A5F8MPM1	SHC-transforming protein 3	0.8855	0.130167	-0.0752514	0.949177	2.05421	0.00882645	-0.184713	0.879824	13	13	29	64.1	149905	120912	118271	129296	133538	112050	137555	139994	158991	137462	162052	125961	141740	151394	153931
Adhfe1	Q8R0N6	Hydroxyacid-oxoacid transhydrogenase, mitochondrial	0.87586	0.133088	-0.141558	0.90654	1.17557	0.0667467	-0.184666	0.879853	7	7	22	49.9	136273	119039	105952	129390	121443	98241.4	139279	114461	138957	123551	147758	119541	129986	156290	133127
Naa10	Q3V4D5	N-alpha-acetyltransferase 10	0.463729	0.343772	-0.171674	0.887812	0.502914	0.314113	-0.184598	0.879894	5	1	21	24.8	12466.7	8393.39	9857.57	9155.09	12443.6	6269.25	10897.8	13172.5	11905.8	10036.9	12004	8313.26	10443.3	12387.4	15445.7
Rgs12	E9Q652	Regulator of G-protein-signaling 12	1.23042	0.0588272	-0.207773	0.865873	1.09753	0.0798856	-0.184543	0.879928	6	6	6	156.4	21438.4	17615.2	19514.9	20323.4	21751.7	16560.8	17533.5	19098.3	19131.4	22405.4	25176.6	21575.4	22305.8	22684.4	21703
Slc7a1	Q09143	High affinity cationic amino acid transporter 1	1.42045	0.0379796	-0.130015	0.913822	1.24178	0.0573082	-0.184395	0.880018	4	4	9	67	60880.4	48143.3	41612.5	54036	48216.8	37226.8	54835	53286.7	53253.7	54801.2	63469.9	49206.1	55095.5	59782.8	57027.3
Mrpl20	V9GXI7	39S ribosomal protein L20, mitochondrial	0.827352	0.148815	-0.167619	0.890311	0.799998	0.15849	-0.184304	0.880074	2	2	15	13.1	154783	134339	105804	138651	136504	104093	140800	134384	139617	141798	153470	138435	153676	162748	131892
Tmem62	A2AQ56	Transmembrane protein 62	0.406979	0.39176	-0.0774503	0.947731	0.964348	0.108556	-0.18401	0.880253	3	3	8	58.6	15521.3	12352	16958.7	15343.3	13699.5	11762.7	15885.2	15309.4	18987.4	16458.8	17629.7	13007.1	18156.6	15089.8	19032
Wdr35	Q8BND3	WD repeat-containing protein 35	0.0557734	0.879481	-0.0540213	0.963248	0.208203	0.619152	-0.183063	0.880831	2	2	2	133.9	2015.15	3008.77	3484.85	2656.5	2811.23	3077.22	3387.66	1976.73	3275.01	3481.53	3186.13	2517.76	5673.16	2834.62	2058.88
Cmc1	Q9CPZ8	COX assembly mitochondrial protein homolog	1.05755	0.0875899	-0.16604	0.891286	1.28036	0.0524372	-0.182826	0.880976	3	3	27	12.5	242041	199197	197142	217531	209939	177039	205389	243049	230660	218530	223898	220665	228905	232460	252654
Htra1	Q9R118	Serine protease HTRA1	0.413495	0.385927	-0.262749	0.833498	0.244244	0.569844	-0.182178	0.881371	20	20	56	51.2	362371	306935	549330	341472	345151	256411	343487	345017	406812	372315	420568	306682	739506	340125	363144
Slc1a2	P43006	Excitatory amino acid transporter 2	1.28952	0.051343	-0.104803	0.929932	1.31555	0.0483555	-0.18209	0.881425	25	25	34	62	2.06559e+07	1.93697e+07	1.55202e+07	1.99764e+07	1.98274e+07	1.56022e+07	2.01022e+07	1.84696e+07	2.32179e+07	2.00677e+07	2.4037e+07	1.74504e+07	2.25527e+07	2.2907e+07	2.08462e+07
Rab11fip2	G3XA57	Rab11 family-interacting protein 2	1.27547	0.0530309	-0.0924969	0.937898	2.65536	0.00221124	-0.182077	0.881433	7	6	17	58.2	82411.1	68204.6	69915.7	75514.5	77847.4	64133.1	81037.1	71696.2	87786.4	84893.8	90800.9	71123.1	85379.8	88814.7	83248.4
Syngr3	Q8R191	Synaptogyrin-3	0.755411	0.175626	-0.0731622	0.950552	1.84054	0.0144365	-0.181999	0.881481	5	5	23	24.5	220383	226745	197695	233087	222941	186930	230923	212950	258886	240076	313097	205777	258587	264739	240286
Ift43	Q9DA69	Intraflagellar transport protein 43 homolog	0.0180871	0.959208	-0.00479897	0.996679	1.14089	0.072296	-0.181951	0.88151	2	2	11	23.5	23354.4	17695.3	20903	18423.9	19962.5	16029.4	22247.8	20429.3	29641	22565.7	27421.2	21055.4	22462.5	21790.1	22371.8
Tmem132a	D3Z4S6	Transmembrane protein 132A	0.728824	0.186714	-0.178722	0.883486	0.733453	0.184734	-0.181844	0.881576	2	2	4	74.7	11669.3	10019.4	9708.8	9287.23	9265.31	8079.59	9376	8690.36	11790.1	11131.6	11490.9	10279.9	13125	10775.4	9780.07
Dlst	Q9D2G2	Dihydrolipoyllysine-residue succinyltransferase component of 2-oxoglutarate dehydrogenase complex, mitochondrial	0.86231	0.137306	-0.121913	0.918968	1.22166	0.0600255	-0.181559	0.88175	20	20	45	49	6.43482e+06	6.26377e+06	5.22074e+06	6.15756e+06	5.63952e+06	5.03831e+06	6.42307e+06	5.69526e+06	6.53632e+06	6.23833e+06	7.44342e+06	5.69296e+06	7.09982e+06	7.2391e+06	6.10122e+06
S1pr5	Q91X56	Sphingosine 1-phosphate receptor 5	0.94175	0.114354	-0.193272	0.87462	0.712861	0.193704	-0.180931	0.882134	4	4	9	42.3	95618.6	80357.1	95046.8	80928.6	67318.8	67120.7	90714.1	73966.2	89204.2	83296.6	94689.7	83246.2	108703	91759.2	83265.3
Dusp28	Q8BTR5	Dual specificity phosphatase 28	1.07469	0.0841988	-0.1559	0.897572	1.17196	0.0673038	-0.180396	0.882461	7	7	44	17.5	30705.7	26761.5	28366	28934.9	33740.5	25139.7	30218.6	28062.8	34462.7	30107.1	33998.7	27176.2	31272.9	38312.9	34061.5
Cacng3	S4R247	Voltage-dependent calcium channel gamma-3 subunit (Fragment)	1.62204	0.0238759	-0.235698	0.849274	0.814498	0.153286	-0.179594	0.882952	3	1	26	14.2	11030.8	10494	11082.5	11571.2	14930.3	8235.65	10285	11258.8	12377.3	10824.1	16236.4	11374.8	13347.2	12156.9	14745.9
Ndufb4	Q9CQC7	NADH dehydrogenase [ubiquinone] 1 beta subcomplex subunit 4	1.50629	0.0311682	-0.127491	0.915422	2.03133	0.00930393	-0.179565	0.882969	8	8	47	15.1	351167	316208	289130	346955	317189	272420	321892	344186	363611	348814	373564	313747	379286	377015	350684
Plekhg1	F6S200	Pleckstrin homology domain-containing, family G (with RhoGef domain) member 1 (Fragment)	0.325791	0.47229	-0.0568553	0.961357	1.05716	0.087668	-0.179431	0.883051	10	10	9	161.9	23912	21603.4	22267.8	24162.2	18257	16789.1	24432.4	23101.7	26688.8	25543.5	28912.2	19399	28824.1	23240.3	25624.1
Lzts1	P60853	Leucine zipper putative tumor suppressor 1	0.248998	0.563641	-0.118457	0.921173	0.943727	0.113834	-0.179341	0.883106	1	1	3	67.2	6309.8	5882.91	4282.26	5641.72	5035.57	4494.22	6712.15	5860.99	8169.18	3173.69	6885.01	4879.61	6578.96	6082.48	6182.76
Zwint	Q9CQU5	ZW10 interactor	0.81716	0.152349	-0.0849846	0.942795	1.41058	0.0388523	-0.179223	0.883178	9	9	28	28.7	345248	324286	266948	328169	320762	276036	342053	320911	360600	335797	404078	294300	381798	378705	336635
Phb	P67778	Prohibitin	1.69966	0.0199681	-0.191566	0.875654	1.78195	0.0165217	-0.179033	0.883295	20	20	75	29.8	1.64395e+06	1.41132e+06	1.35956e+06	1.50088e+06	1.48756e+06	1.13759e+06	1.54429e+06	1.63023e+06	1.41588e+06	1.45441e+06	1.68827e+06	1.48018e+06	1.61006e+06	1.70043e+06	1.69088e+06
Lingo1	Q9D1T0	Leucine-rich repeat and immunoglobulin-like domain-containing nogo receptor-interacting protein 1	0.923361	0.119299	-0.130371	0.913597	1.27934	0.0525607	-0.178939	0.883352	8	6	15	69.1	55031.1	53611.3	48817.7	57223.6	53042.7	42514.3	54690	56141.3	61246.3	56079.3	64322.6	55695.6	59065.4	61367.6	58203.5
Caskin1	Q6P9K8	Caskin-1	1.75666	0.0175123	-0.135196	0.910546	2.13668	0.00730003	-0.178723	0.883485	59	57	52	150.4	3.44014e+06	2.97562e+06	2.77118e+06	3.23011e+06	3.18509e+06	2.49404e+06	3.29559e+06	3.20739e+06	3.44495e+06	3.24652e+06	3.7213e+06	3.03656e+06	3.42289e+06	3.6379e+06	3.56261e+06
Mtatp8	P03930	ATP synthase protein 8	0.676556	0.210593	-0.113703	0.924213	0.981093	0.10445	-0.178721	0.883486	3	3	31	7.8	453021	420011	329085	430874	379168	359096	417939	437086	404596	395190	515272	405243	417093	485526	447713
Dnajc24	Q91ZF0	DnaJ homolog subfamily C member 24	0.461881	0.345238	-0.0949198	0.936324	1.06667	0.0857692	-0.17865	0.88353	4	4	29	16.9	24656.1	24876	23726.4	22521.2	22857.2	17013.8	25193.9	22584.7	26997.1	30697.4	31611.1	24373.8	25001.1	28938.9	25730.9
Grm4	A0A338P7K6	Metabotropic glutamate receptor 4	2.43628	0.003662	-0.263735	0.832929	1.67281	0.0212416	-0.178227	0.883789	5	5	7	96	37643.4	30463.9	29313.2	32303.1	35544.4	20568.2	29206.7	30961.9	36213.3	34662.6	38429.5	30115.4	37193.9	38219.1	39298.3
Phyh	O35386	Phytanoyl-CoA dioxygenase, peroxisomal	0.07488	0.841628	-0.0191089	0.986842	0.838785	0.144949	-0.178043	0.883901	4	4	13	38.6	20560.1	19159.3	15835.3	16692.9	14272.3	16185.9	20574.1	14888.4	19383.7	21122.8	24519.5	16646.6	20209.2	20748.8	17792
Atg2a	F6V3Y9	Autophagy-related protein 2 homolog A (Fragment)	1.15391	0.0701608	-0.131999	0.912566	1.57733	0.0264647	-0.177774	0.884066	9	9	7	188.6	37994.4	32016.5	37557.2	36717.9	34577.3	28762.7	35703.6	35118.7	40554.4	38141.2	45267.9	31362.9	45222.7	41851.6	39210.7
Grik2	P39087	Glutamate receptor ionotropic, kainate 2	0.195735	0.637185	-0.0284608	0.980466	0.790954	0.161825	-0.177644	0.884146	3	3	4	102.4	6733.01	5747.11	7627.66	6455.59	8563.24	5738.05	7385.41	8195.72	8180.55	7257.27	10322.8	6473.16	8525.42	7577.01	8030.41
Gnao1	F7BLT7	Guanine nucleotide-binding protein G(o) subunit alpha (Fragment)	0.896158	0.127011	-0.166287	0.891133	0.987563	0.102905	-0.177595	0.884176	10	1	96	11.4	35984.5	35331.8	36388.7	42383.3	42522.5	34189.1	40389.8	35121.5	45304.4	34895.2	44110.1	36475.9	41435	40545.9	50750.5
Phf14	Q9D4H9	PHD finger protein 14	0.100445	0.793515	-0.0284971	0.980441	0.838469	0.145054	-0.177475	0.884249	4	4	5	99	17689.4	14265.3	15854.3	14945.7	15049.4	13967.2	16332.1	15042.7	20831	17490.4	20921.1	16528.6	16010.3	16241	19313.4
Cops7a	Q9CZ04	COP9 signalosome complex subunit 7a	0.831666	0.147345	-0.107537	0.928171	1.34723	0.0449541	-0.177286	0.884365	12	12	40	30.2	1.3791e+06	1.21965e+06	1.16615e+06	1.18706e+06	1.09083e+06	1.02232e+06	1.31318e+06	1.26705e+06	1.35817e+06	1.29656e+06	1.37652e+06	1.23626e+06	1.36489e+06	1.367e+06	1.30742e+06
Ntm	D3Z396	Neurotrimin	2.14614	0.00714269	-0.182036	0.881458	1.16793	0.0679306	-0.17679	0.884669	15	3	49	34.9	894266	899976	696080	892167	899048	663519	836609	940079	874475	819648	1.0097e+06	805086	1.00469e+06	917941	1.01466e+06
Synpr	Q8BGN8	Synaptoporin	2.14137	0.00722148	-0.150416	0.900991	1.35454	0.0442038	-0.176406	0.884905	5	5	31	29.2	165085	159004	147940	147762	179837	120130	152960	162437	172363	175551	204656	153350	186750	172852	186541
Lynx1	P0DP60	Ly-6/neurotoxin-like protein 1	0.661242	0.218151	-0.0830112	0.944085	1.2688	0.0538516	-0.175511	0.885454	2	2	25	12.8	72075.3	57608.5	51417	66878.7	61693.9	55244.8	60588	62618.5	72337.6	73740.5	71778	59839.9	68840.6	74346	66563.6
Pcsk2	P21661	Neuroendocrine convertase 2	0.437002	0.365593	-0.0957661	0.935775	0.720386	0.190377	-0.175379	0.885535	6	6	15	70.7	27051.5	29147.1	21434.4	33177.3	28320.2	23981.8	34000.6	23430.5	29871.7	29461.8	36526.3	25499.5	31134.8	35813.2	28846.3
Adgrl2	A0A0G2JDE3	Adhesion G protein-coupled receptor L2	0.520146	0.301894	-0.0760407	0.948658	1.0301	0.093305	-0.175134	0.885685	13	12	13	157	123496	123518	95444.4	119618	109032	91519.9	125352	116923	136020	122513	146997	104837	139355	138421	117462
Igsf21	Q7TNR6	Immunoglobulin superfamily member 21	1.64448	0.0226737	-0.167482	0.890395	1.76132	0.0173252	-0.175108	0.885701	10	10	29	51.9	65568.4	59362.4	59442.8	57234.1	60728.1	47564.4	66876.5	57201.7	62247.5	65796.5	67823.8	58730	73222.1	66834.8	65870.5
Gabrb3	F6ZYH6	Gamma-aminobutyric acid receptor subunit beta-3	0.107322	0.781049	-0.0566204	0.961514	0.406961	0.391777	-0.17495	0.885798	4	2	10	56.9	28737.3	28192.8	20491.3	24919.1	19956.2	20013.2	31411	18190.4	33617.9	25743.5	33254	24332.3	30473.8	32114.8	20385.6
Sdhaf2	A0A494B9B9	Succinate dehydrogenase assembly factor 2, mitochondrial	0.199196	0.632127	-0.0250268	0.982802	1.38362	0.0413405	-0.174941	0.885804	3	3	19	19.8	81461.3	83172	69151.7	80792.5	84040.3	66996.4	92296.2	87310	96636.3	92159.7	98941.4	79020.5	90567.9	85757.6	92640.4
Ociad2	Q9D8W7	OCIA domain-containing protein 2	0.751342	0.177279	-0.157862	0.896353	0.846492	0.142399	-0.174505	0.886071	7	7	44	16.9	162968	146084	129855	154251	165792	109810	141352	177757	154561	158992	190476	137748	166055	156175	207782
Atp9b	A0A286YCV0	Phospholipid-transporting ATPase	2.20059	0.00630107	-0.183684	0.880452	1.59237	0.0255638	-0.174316	0.886187	16	12	16	127.9	73201.2	62473.6	55684.1	62665.2	66515	47358.2	66934.8	59930.9	74082.9	64943.3	71891.5	60330.5	72815.7	76609.8	70085.8
Shisa9	Q9CZN4	Protein shisa-9	0.588509	0.257923	-0.204951	0.867568	0.523055	0.299878	-0.174194	0.886263	2	2	7	46.8	11214.9	10190.1	10809.5	12043.5	10933.4	10367.7	10155.7	11063	12324.6	9477.15	11688.4	12527	11566.3	14014.7	10309.1
Kif21a	A0A2R8VKM5	Kinesin-like protein KIF21A (Fragment)	0.0572276	0.876541	-0.017283	0.988092	0.79124	0.161718	-0.174006	0.886378	9	1	40	26.7	69982.6	70882.9	58013.1	78194.5	64084.8	61064.9	78966	66621.7	95007.4	74985.6	82747.2	66742.3	84053.1	81521.9	65849.4
Zdhhc5	Q8VDZ4	Palmitoyltransferase ZDHHC5	1.00059	0.0998647	-0.142315	0.906064	1.22617	0.059406	-0.173883	0.886453	11	11	21	77.5	152358	143810	137167	146940	129062	114170	155481	139943	156104	143132	167178	144393	161831	164936	147977
Znf593	Q9DB42	Zinc finger protein 593	0.151972	0.704738	-0.0767357	0.948201	0.42296	0.377607	-0.173774	0.886521	2	2	17	15.1	4542.76	3758.81	4431.41	4691.32	4835.04	2755.92	4619.45	5334.36	4791.26	5498.6	6421.44	4788.16	5930.16	5227.85	3693.48
Slc6a11	P31650	Sodium- and chloride-dependent GABA transporter 3	0.994191	0.101347	-0.156163	0.897409	0.961453	0.109282	-0.173398	0.886751	16	15	18	69.9	2.16382e+06	2.02874e+06	1.65765e+06	2.25089e+06	2.10522e+06	1.64805e+06	2.02445e+06	1.96514e+06	2.2288e+06	2.09421e+06	2.47717e+06	1.97928e+06	2.24111e+06	2.5618e+06	2.1155e+06
Septin7	E9Q1G8	Septin-7	0.412514	0.3868	-0.0968952	0.935043	0.725833	0.188004	-0.173153	0.886902	44	1	72	50.6	297198	301244	245596	289515	239402	234070	282940	254209	328162	303448	343868	290521	307855	327334	269423
Prkn	Q9WVS6	E3 ubiquitin-protein ligase parkin	0.117599	0.762784	-0.043505	0.970295	0.466825	0.34133	-0.172992	0.887001	3	3	6	51.6	3834.31	4001.04	4053.05	4052.01	2397.91	2917.93	4233.5	4606.24	3010.41	3842.49	5706.51	3631.95	4568.07	3747.37	3816.68
Pcdh1	Q8CFX3	Protocadherin 1	0.692613	0.202949	-0.115147	0.923288	1.07229	0.0846657	-0.172884	0.887068	14	2	19	112.3	28226.2	24011.1	25159.9	28869.1	26562.9	23443.7	27604.5	26323.6	27261.8	29133.6	32827.8	27283.6	30701.7	30643.1	27166.1
Zranb2	D3Z4U0	Zinc finger Ran-binding domain-containing protein 2	0.485813	0.326729	-0.097107	0.934906	0.949686	0.112283	-0.172471	0.887322	5	5	13	36.3	68537	54960.1	52830.6	58773.5	58767.7	52822.5	59919.5	66007.8	63049.6	60259.7	69907.3	62186.2	60394.1	67423.5	65461.2
Shisa8	A0A2R8VI13	Protein shisa-8 (Fragment)	0.530937	0.294485	-0.104803	0.929932	0.901183	0.12555	-0.172439	0.887341	3	3	16	26	11456.1	9732.59	7860.84	8634.42	9373.84	6452.42	11004.4	11041.5	9621.95	9397.83	12476.5	9019.9	10156.6	11561.6	10126.1
Tmem88b	Q3TYP4	Transmembrane protein 88B	0.762858	0.17264	-0.133348	0.911713	0.945548	0.113358	-0.172314	0.887418	2	2	16	18.5	60138.7	58499.9	69812.9	64844.9	68056	45954.2	66865.8	59761.3	73532.3	71412.1	85436.3	52725	84435.6	72906.3	73491.2
Nptn	P97300	Neuroplastin	1.02949	0.0934361	-0.106444	0.928875	1.4432	0.0360416	-0.172227	0.887472	17	17	34	44.3	1.52935e+06	1.49123e+06	1.24032e+06	1.47412e+06	1.38448e+06	1.12854e+06	1.54551e+06	1.47409e+06	1.67578e+06	1.47277e+06	1.71205e+06	1.36661e+06	1.65865e+06	1.67938e+06	1.50668e+06
Ina	P46660	Alpha-internexin	0.772281	0.168935	-0.122905	0.918336	1.13968	0.0724962	-0.172158	0.887514	62	55	85	55.3	4.41108e+07	3.83212e+07	4.29241e+07	4.32234e+07	3.83487e+07	3.51271e+07	4.42185e+07	4.09089e+07	4.87076e+07	4.27515e+07	4.64527e+07	4.20389e+07	4.89563e+07	4.68765e+07	4.2567e+07
Slc6a4	Q60857	Sodium-dependent serotonin transporter	0.67725	0.210257	-0.104684	0.930009	1.17292	0.0671549	-0.172018	0.8876	4	4	7	70	129841	113311	113783	121473	129500	94549.5	128275	125995	147261	123958	152825	113333	139319	124225	155965
Ecd	Q9CS74	Protein ecdysoneless homolog	0.725401	0.188191	-0.0844408	0.94315	1.85417	0.0139905	-0.171932	0.887653	2	2	6	71.7	26922.4	25044.8	22818.8	23901.9	24366.5	21448.3	25053.7	26033.7	30698.6	26964.5	27581	22073.1	30619.6	27158.8	28002.6
Acot6	Q32Q92	Acyl-coenzyme A thioesterase 6	0.0679312	0.855202	-0.0274212	0.981173	1.30274	0.049804	-0.171904	0.887671	5	1	14	46.7	5765.22	5180.22	4791.57	6344.95	4865.63	5769.66	6573.5	4062.88	6994.17	4947.08	8162.57	5365.84	6103.54	5966.03	5947.32
Abhd17b	Q7M759	Alpha/beta hydrolase domain-containing protein 17B	0.174416	0.669244	-0.0421413	0.971212	0.934914	0.116168	-0.17178	0.887747	4	4	25	32.2	139940	118995	112394	125320	110497	108420	144541	126107	149370	130738	140419	124707	131423	148044	124400
Samd14	Q8K070	Sterile alpha motif domain-containing protein 14	0.805811	0.156383	-0.145871	0.903833	0.99719	0.100649	-0.171732	0.887776	11	11	30	45.1	71377.5	62248.6	55804.7	61901.7	63648.2	50964.3	64482.2	59902.7	77201.6	67746.6	66887	60792.7	62354.8	77008.2	75071.2
Mlc1	Q8VHK5	Membrane protein MLC1	1.35417	0.0442416	-0.188619	0.877445	1.23963	0.0575935	-0.171413	0.887972	7	7	26	41.6	289492	282738	301711	294249	286742	222847	292063	246142	325685	299024	364596	258063	370257	344439	306326
Adgrl1	H7BX15	Adhesion G protein-coupled receptor L1	1.34887	0.0447846	-0.16158	0.894046	1.44859	0.0355969	-0.171083	0.888176	18	17	17	162.2	441763	372276	377131	382129	374303	289999	392263	418556	441635	389486	441505	355112	408035	456062	485697
Kcnc3	Q63959	Potassium voltage-gated channel subfamily C member 3	0.459449	0.347177	-0.0654176	0.955669	1.03157	0.0929895	-0.170951	0.888257	18	15	33	82.1	925802	842501	676284	892717	868062	714161	921319	822976	1.00857e+06	921792	1.06154e+06	830195	959327	989273	872236
Grin3a	A2AIR5	Glutamate receptor ionotropic, NMDA3A	0.680405	0.208735	-0.152491	0.899696	0.763915	0.17222	-0.170593	0.888478	3	3	3	127.5	24433.6	17130.7	17891.1	20966.1	20077.1	18076.5	20667.1	18464.1	21245.2	18382.9	25358.1	19775.7	26129.5	19723.2	21783.7
Tmem263	Q9DAM7	Transmembrane protein 263	0.40982	0.389206	-0.0818785	0.944827	0.901583	0.125435	-0.170478	0.888548	5	5	69	11.5	419619	393347	350323	367756	330053	296956	430114	370625	449432	399423	446361	363917	468374	419393	371636
Ralyl	Q8BTF8	RNA-binding Raly-like protein	0.284164	0.519799	-0.0815396	0.945049	0.562752	0.273683	-0.170392	0.888601	11	10	39	32.4	68428.6	67716.6	48462.1	64536.2	58191.7	50437.7	64932.4	63884.4	70538.9	68535	74166.8	66579.1	66499.9	74668.4	58714.1
Mapk8	Q91Y86	Mitogen-activated protein kinase 8	0.865578	0.136277	-0.129367	0.914232	1.1418	0.0721444	-0.170193	0.888724	15	4	39	44.2	75623.4	73440.3	69178.5	76651.9	65772.8	60779.8	72832.7	71024.5	80854.9	74478.4	88012.2	67877.7	86424.5	88016.7	73075.8
Mto1	Q923Z3	Protein MTO1 homolog, mitochondrial	0.685418	0.206339	-0.0954933	0.935952	1.22465	0.0596138	-0.170058	0.888807	8	8	15	74.3	215935	201294	181227	204212	179182	160942	215377	194259	225640	211926	240994	193662	234406	224791	202229
Fam219a	Q9D772	Protein FAM219A	0.115486	0.766502	0.0321209	1.02251	0.773417	0.168493	-0.170012	0.888835	3	1	27	17.5	70450.4	74410.1	55381.4	67523.5	61893.5	58017.3	85511	63115.7	90912.5	73891.2	88391.2	64524.2	80531.2	77303.8	64576.8
Rab2b	P59279	Ras-related protein Rab-2B	0.118079	0.761941	0.0513833	1.03626	0.379928	0.416938	-0.169832	0.888946	14	5	53	24.2	110156	136825	104239	129381	81960.6	94223.2	152600	104264	138955	140042	159982	101405	141470	150826	97433
Gfer	P56213	FAD-linked sulfhydryl oxidase ALR	0.703722	0.197823	-0.108562	0.927512	1.11621	0.0765232	-0.169784	0.888976	7	7	34	22.9	106070	104189	88059.2	108244	90498.9	86270.1	105939	101429	118666	102158	109261	97677	114448	118115	102139
Apc2	G5E832	Adenomatous polyposis coli protein 2	1.22051	0.0601848	-0.12065	0.919773	1.95235	0.0111597	-0.169249	0.889306	12	12	6	243	67425.8	58147.6	54759	68994.7	63577.7	48690.1	66345.1	61124	79615.4	63395.2	72688.3	56199.6	69495	73523.6	73603.1
Prickle2	Q80Y24	Prickle-like protein 2	0.961978	0.109149	-0.166026	0.891294	1.04288	0.0905979	-0.169057	0.889424	12	12	19	95.7	28987.9	23450.9	23847.9	24288.2	23245.9	17838.7	26500.1	21065.8	29286.4	26202.4	30174.4	24407.4	29943.1	28596.4	24817.4
Slc6a5	Q761V0	Sodium- and chloride-dependent glycine transporter 2	1.42459	0.0376189	-0.146317	0.903554	1.28096	0.0523645	-0.169013	0.889451	20	1	28	87.8	677319	583752	517018	673899	653582	502988	618812	623417	692514	627482	730893	600671	660206	736382	697742
Lrfn2	Q80TG9	Leucine-rich repeat and fibronectin type-III domain-containing protein 2	0.50908	0.309685	-0.102238	0.931587	1.04866	0.0894015	-0.168904	0.889518	3	3	5	84.9	8228.67	8419.58	8297.63	9884.12	8327.48	6879.25	8882.15	7480.79	11479.4	9860.29	10473.8	6950.35	10771.6	9796.13	10474.2
Prrt3	A0A0N4SVB5	Proline-rich transmembrane protein 3	0.444905	0.359	-0.0852246	0.942638	0.959357	0.10981	-0.168859	0.889546	13	13	15	101.2	470228	359419	378074	412896	386861	341271	442511	408446	469795	406534	494347	413389	451951	471432	405161
Pdhx	Q8BKZ9	Pyruvate dehydrogenase protein X component, mitochondrial	0.821162	0.150952	-0.117855	0.921557	1.14543	0.0715433	-0.16877	0.889601	18	18	43	54	1.27331e+06	1.07823e+06	979384	1.16199e+06	1.0283e+06	897388	1.19637e+06	1.11678e+06	1.20537e+06	1.16029e+06	1.31235e+06	1.11391e+06	1.22966e+06	1.29664e+06	1.14965e+06
C1qc	Q02105	Complement C1q subcomponent subunit C	0.746088	0.179437	-0.187586	0.878074	0.648554	0.224619	-0.168679	0.889657	6	6	30	26	115413	104485	129962	112208	101996	77140.1	96437.2	111777	122772	119564	153897	104991	157638	113731	118432
Slco1c1	A0A0N4SVD7	Solute carrier organic anion transporter family member	0.137725	0.728241	0.0554649	1.03919	0.560988	0.274797	-0.168637	0.889683	2	2	3	59.5	11559.8	11150.7	10710.9	10599.7	11743.8	11140.2	14055.5	11046.3	16920.5	11773.9	14229	11747.1	9981.07	13714.1	13396.5
Ndufa3	Q9CQ91	NADH dehydrogenase [ubiquinone] 1 alpha subcomplex subunit 3	0.823698	0.150073	-0.132807	0.912055	1.01431	0.0967583	-0.168604	0.889703	3	3	50	9.3	347679	388483	343944	372441	372141	282431	368352	402527	366630	425234	420603	362645	429924	428336	369377
Krt1	P04104	Keratin, type II cytoskeletal 1	0.068533	0.854018	0.0516189	1.03643	0.21034	0.616112	-0.168331	0.889872	9	5	9	65.6	177247	390760	226540	234678	197554	193418	345729	336317	211191	256657	353905	242360	253771	385332	181740
Cbs	Q91WT9	Cystathionine beta-synthase	1.53982	0.0288521	-0.187789	0.87795	1.39242	0.0405115	-0.167975	0.890091	10	10	23	61.5	336206	293548	307491	315369	304116	259049	318057	284200	356536	299414	336182	280844	390396	359032	331439
Reep5	Q60870	Receptor expression-enhancing protein 5	0.398408	0.39957	0.435683	1.35255	0.10521	0.784855	-0.167369	0.890465	9	1	29	21	21385.5	51646.4	30483.9	35840.3	10938.1	27295.2	51511.5	31467	44160.6	46251.4	48011.3	28097.2	41544.1	47336.5	12521.7
Asb1	A0A087WQE9	Ankyrin repeat and SOCS box protein 1	0.0889319	0.814832	0.029578	1.02071	0.352662	0.443954	-0.16721	0.890563	3	3	10	33.4	2280.72	3942.52	3631.67	4167.35	2603.42	3122.41	3541.7	2921.19	3335.72	4944.85	4915.15	3079.15	3910.88	3890.75	3252
Pde9a	A0A494BAI4	High affinity cGMP-specific 3',5'-cyclic phosphodiesterase 9A	2.46578	0.0034215	-0.216233	0.86081	1.42902	0.0372375	-0.166845	0.890789	2	2	4	52	30125.6	32955	30007.4	30216.5	29885.1	24001.9	31422	29417.9	31308.4	28946	33625.9	28862.4	35211	32510.8	36961.9
Mex3d	D3YTR3	RNA-binding protein MEX3D	0.359432	0.437087	-0.114009	0.924017	0.445936	0.358149	-0.166834	0.890796	3	3	7	72.3	9373.52	10084.6	8037.54	7440.49	6639.26	6737.25	7559.29	7809.21	10666.3	9131.85	10000.8	8329.58	10077.6	10236.2	7385.11
Parp4	E9PYK3	Protein mono-ADP-ribosyltransferase PARP4	0.0269641	0.939801	-0.0299374	0.979463	0.136045	0.731063	-0.166737	0.890855	7	7	4	216	1101.69	1910.34	2695.2	1391.45	798.466	999.879	2046.06	1281.92	2442.72	1228.26	2060.91	1181.06	2588.23	2177.88	910.159
Timm10	P62073	Mitochondrial import inner membrane translocase subunit Tim10	0.812542	0.153978	-0.13408	0.91125	1.08777	0.0817012	-0.166725	0.890863	13	13	87	10.3	1.14808e+06	1.11727e+06	959566	1.11613e+06	1.09414e+06	918952	1.11515e+06	1.01154e+06	1.33847e+06	1.13979e+06	1.19067e+06	1.10499e+06	1.24078e+06	1.25549e+06	1.11828e+06
Sin3b	Q62141	Paired amphipathic helix protein Sin3b	0.508871	0.309834	-0.133292	0.911749	0.821476	0.150843	-0.166575	0.890955	4	3	5	126.3	8247.18	8859.71	6627.62	8470.2	7611.77	7977.07	8516.45	8719.75	7876.97	8210.91	7474.67	7988.24	8805.31	9592.67	8111.02
Ccdc32	Q3UHY7	Coiled-coil domain-containing protein 32	0.868186	0.135461	-0.147025	0.903111	0.528703	0.296003	-0.166486	0.89101	2	2	7	19.8	13213.9	9352.67	8262.11	13758.9	13976.3	10545.1	9084.82	11122.9	13927.2	11330.9	14606.9	10653.2	12719.5	13353.1	13165.2
Otud7a	Q8R554	OTU domain-containing protein 7A	0.938434	0.11523	-0.108638	0.927463	1.53369	0.0292625	-0.166362	0.891087	15	9	20	100.7	108515	91567.9	83862.5	101713	97813.9	85691.2	103383	99761.3	108809	97141.3	109550	95522	112125	104183	107065
Vgf	Q0VGU4	Neurosecretory protein VGF	1.37613	0.0420599	-0.147756	0.902654	0.809833	0.154941	-0.166224	0.891172	24	24	49	68.2	471813	447548	329967	489724	403243	326469	439950	403722	482825	433118	524116	375215	520842	505911	455025
Tub	P50586	Tubby protein	0.702652	0.198312	-0.215752	0.861097	0.455731	0.350162	-0.166209	0.891181	5	3	9	55.3	5162.49	5051.02	4241.7	6983.26	7054.43	3708.47	4570.49	4834.18	8604.42	5835.17	6071.54	6000.61	6243.03	5465.93	6606.71
C7	D3YXF5	Complement component 7	0.161469	0.689496	0.0907807	1.06495	0.232824	0.585027	-0.166191	0.891192	8	8	14	93.3	6081.38	9759.74	12774.5	6838.64	4722.69	10313.9	9740.3	6185.22	6084.98	12850.9	11163.7	6770.81	8392.27	10096.8	7845.7
Gap43	P06837	Neuromodulin	1.53764	0.0289973	-0.180995	0.882094	1.49987	0.0316322	-0.166018	0.8913	34	34	85	23.6	5.42474e+06	4.81074e+06	4.79187e+06	5.02598e+06	5.24445e+06	3.78261e+06	4.8971e+06	5.00763e+06	5.34451e+06	5.19196e+06	6.12978e+06	4.93575e+06	5.31696e+06	5.71885e+06	6.02641e+06
Ccnk	Q3U3M5	Cyclin-K	0.107584	0.780578	0.0194027	1.01354	1.05137	0.0888436	-0.165633	0.891537	3	3	9	64.3	9561.72	8425.05	9852.83	8869.62	7406.74	7675.55	10096.4	9517.03	12395.3	9962.01	10938.2	8007.53	10290.5	9220.22	10829.1
Gabra3	P26049	Gamma-aminobutyric acid receptor subunit alpha-3	2.29499	0.00506998	-0.140835	0.906994	1.41741	0.0382465	-0.165486	0.891628	13	10	27	55.4	508035	482091	394922	478138	473181	374705	481809	461763	528498	474699	544121	433270	517872	554449	523095
Dlgap3	B1AS06	Disks large-associated protein 3	1.73339	0.0184759	-0.141701	0.90645	1.89274	0.0128015	-0.165223	0.891791	21	20	25	104.6	373255	341474	315083	377913	364508	275514	367982	368559	396173	349947	419821	339844	380416	411163	407166
P2ry1	P49650	P2Y purinoceptor 1	0.320493	0.478087	-0.0658794	0.955363	0.866332	0.13604	-0.165026	0.891913	2	2	5	42.2	11087.8	11360.3	9286.9	12408.8	11263.4	8956.05	12719	10145.5	12277.6	13235.5	14623.8	11009	13045.8	12958.3	11010.7
Atg13	Q91YI1	Autophagy-related protein 13	1.61624	0.0241968	-0.275829	0.825976	0.900222	0.125828	-0.164796	0.892055	2	2	4	56.4	12732.1	12242.2	13849.8	14860.7	14436.2	11455.4	12102.9	11316.9	14310.9	12520.1	14218.9	11483.9	15141	18030.2	15024.8
Eif3k	Q9DBZ5	Eukaryotic translation initiation factor 3 subunit K	0.69723	0.200803	-0.195533	0.87325	0.650433	0.223649	-0.16459	0.892182	8	8	46	25.1	290593	275567	267381	265050	213406	211066	343271	248605	231649	250642	267888	284494	305345	280296	263216
Hdhd3	Q9CYW4	Haloacid dehalogenase-like hydrolase domain-containing protein 3	1.17704	0.066521	-0.14962	0.901488	1.29708	0.0504572	-0.164483	0.892248	9	9	40	28	378774	338652	324467	385242	379913	270061	399933	362702	373891	370237	434275	369073	405795	393099	396258
Ptprn	Q60673	Receptor-type tyrosine-protein phosphatase-like N	2.17652	0.00666009	-0.145558	0.90403	1.17624	0.0666437	-0.164477	0.892252	20	19	25	106	255672	231145	192797	245921	256212	184363	234957	224915	266135	239831	295962	206079	280012	276846	263946
Lmtk3	A0A0R4J0W7	Serine/threonine-protein kinase LMTK3	1.3562	0.0440354	-0.129466	0.91417	1.7467	0.0179183	-0.163962	0.892571	16	9	16	150.8	175788	137965	140030	161017	161356	131135	156357	166953	173604	149627	178463	150958	168966	173732	177610
Tmem9	Q9CR23	Transmembrane protein 9	0.501895	0.314851	-0.0906312	0.939112	0.858518	0.13851	-0.163867	0.892629	5	4	29	20.6	144603	136322	107617	144444	127793	113768	138903	125319	162298	140594	155643	127275	147954	163798	133189
Fam234b	Q8BYI8	Protein FAM234B	0.804714	0.156778	-0.211587	0.863587	0.602697	0.249634	-0.163811	0.892664	10	10	23	67	381250	396149	354008	421753	404088	284355	416315	356556	443477	367305	427974	378992	376611	535176	420714
Fxyd7	P59648	FXYD domain-containing ion transport regulator 7	0.375233	0.42147	-0.0741931	0.949873	0.753478	0.176409	-0.163607	0.89279	3	1	29	8.5	29192.8	30858	24022	24210.1	23517.6	26231.8	29439.2	25016.4	28858.8	27283.8	31016	24751	30188.3	32230.5	26908
Slc6a9	E9PWC4	Sodium- and chloride-dependent glycine transporter 1	0.922254	0.119604	-0.115302	0.923189	1.05337	0.0884356	-0.163597	0.892796	2	2	11	13.9	238004	215493	179606	241849	228948	180626	220148	247027	232637	225926	267281	218416	231433	256877	246443
Slc22a23	Q3UHH2	Solute carrier family 22 member 23	1.60637	0.024753	-0.153037	0.899355	1.65597	0.0220814	-0.163542	0.89283	7	7	13	74.3	25179.9	22090.5	23917.9	25793.3	23836	18182.9	23541.6	24607.6	25840.4	24886.9	30681.8	22927.1	28051.3	28398.5	25560.4
Adrbk2	Q3UYH7	Beta-adrenergic receptor kinase 2	3.31765	0.000481225	-0.145909	0.90381	1.74805	0.0178627	-0.163342	0.892954	9	4	15	79.6	64503.8	47588.7	51737.8	54593.7	52800.8	42680.6	53070.6	56634.8	58111.5	54334.4	66111.8	49795.2	60039.7	62368.3	62618.7
P2ry12	Q9CPV9	P2Y purinoceptor 12	0.0495462	0.892183	-0.0210159	0.985538	0.533972	0.292434	-0.163327	0.892963	1	1	4	39.4	7294.24	6688.46	6722.77	7060.11	8750.54	7267.28	9756.82	6959.58	8646.9	7407.4	8487.29	5331.7	9854.59	8103.12	9014.35
Tcirg1	Q9JHF5	V-type proton ATPase subunit a	1.02573	0.0942471	-0.26029	0.83492	0.571775	0.268055	-0.16317	0.893061	3	3	4	93.4	12660.4	8669.92	9313.58	11961.4	10488.5	7390.36	8983.6	10330.4	10264.9	11653.6	11058.6	9249.01	11353	10564.5	15133.6
Ifitm10	Q8BR26	Interferon-induced transmembrane protein 10	1.04184	0.0908145	-0.137925	0.908825	1.02464	0.0944851	-0.163157	0.893068	3	3	20	21.5	89508.4	81315.2	66898	87231.8	86999.3	70210.3	82177.1	81294.1	94608.8	76450.2	99930.8	83263.1	88253.3	92771	91000.1
Usp9y	F8VPU6	Ubiquitin-specific peptidase 9, Y chromosome	0.024935	0.944202	-0.0103101	0.992879	0.284396	0.519522	-0.162974	0.893182	19	1	8	292.1	1989.79	3465.37	3298.43	2228.3	1902.99	1890.35	2885.27	2385.32	3607.73	3166.46	3077.97	2644.08	2862.38	3058.91	2296.98
C1qa	P98086	Complement C1q subcomponent subunit A	0.528235	0.296323	-0.0843964	0.943179	0.898698	0.12627	-0.162911	0.893221	3	3	16	26	137314	122261	145538	128578	110921	104500	128852	137732	139733	140909	171160	119620	166126	138282	135817
Coro6	Q920M5	Coronin-6	2.17659	0.00665904	-0.0925643	0.937854	1.71087	0.0194595	-0.162726	0.893335	15	13	30	52.6	779873	692000	612511	771852	694339	575760	722041	732941	812971	732808	931716	645692	832626	798754	801305
Coa6	Q8BGD8	Cytochrome c oxidase assembly factor 6 homolog	0.616386	0.241888	-0.147106	0.90306	0.696524	0.201129	-0.162577	0.893428	3	3	49	9.3	76116.5	72819.7	58837.2	77018.2	64659.8	63717.4	72786.1	60824.5	81196.6	70396.4	75279.5	71686.5	77365.4	85289.7	67831.5
Clpx	Q6P8N8	ATP-dependent Clp protease ATP-binding subunit clpX-like, mitochondrial	0.534151	0.292314	-0.13955	0.907802	0.598731	0.251924	-0.162545	0.893448	17	17	33	67.3	294913	264245	228525	286528	300267	222259	283081	256405	296837	297185	326693	310482	286508	307271	281411
Cptp	Q8BS40	Ceramide-1-phosphate transfer protein	0.254901	0.556031	0.0652618	1.04627	0.652086	0.222799	-0.162342	0.893573	3	3	20	24.6	27341.6	24684.3	20412.1	21499	19458.7	19557.3	30905.8	23855.7	29811.2	25382.8	30867.9	20669.3	28377.2	27409.5	21871.5
Ctdp1	Q7TSG2	RNA polymerase II subunit A C-terminal domain phosphatase	0.591744	0.256009	-0.05912	0.959849	1.16516	0.0683659	-0.162047	0.893756	13	13	16	104.5	265002	262499	252454	236026	216647	213355	259524	269806	271120	282114	298806	231117	274059	297106	266206
Golga1	Q9CW79	Golgin subfamily A member 1	0.465041	0.342736	-0.0865442	0.941776	0.966687	0.107972	-0.161917	0.893837	13	13	21	87.3	75763.7	74348.3	66051.5	72164.3	67797.5	56577.6	81742.2	66938.3	78774.1	82756.1	88480.3	66671.9	89292.6	82982.4	71024.5
Ralgapb	Q8BQZ4	Ral GTPase-activating protein subunit beta	0.690318	0.204024	-0.0751985	0.949212	1.53314	0.0292992	-0.161906	0.893844	11	11	11	165.1	146207	138511	134922	146753	137253	114185	157184	147541	155191	149031	182717	136398	168271	155192	150606
Phactr1	B1B1B8	Phosphatase and actin regulator	0.35371	0.442884	-0.0932698	0.937396	0.636416	0.230985	-0.161699	0.893971	13	2	25	63.1	20769.2	17628.1	21444.5	16834.8	18593.2	14619.3	20203.2	22501.4	21994	19913.5	21461.8	18208.1	17869.5	24217.6	22524.9
Ptprk	P35822	Receptor-type tyrosine-protein phosphatase kappa	0.162021	0.688619	-0.087211	0.941341	0.359676	0.436842	-0.161446	0.894128	2	1	2	164.1	3107.62	2275.6	3111.99	3002.39	2711.55	1696.15	2863.2	3126.37	3229.44	4062.77	3484.58	3436.84	2581.62	3575.72	2739.35
Cacna1b	A2AIR9	Voltage-dependent N-type calcium channel subunit alpha	1.1813	0.0658713	-0.0908917	0.938942	2.2524	0.00559238	-0.161413	0.894149	21	18	10	261.1	142717	136763	122388	140535	131240	119935	148109	128978	149802	141729	164691	125307	152497	157251	149218
Hspa1a	Q61696	Heat shock 70 kDa protein 1A	0.506056	0.311849	-0.0775201	0.947685	0.881192	0.131464	-0.161118	0.894332	31	1	51	70	2.47954e+06	2.23954e+06	2.28619e+06	2.09223e+06	1.82504e+06	1.69203e+06	2.42307e+06	2.26524e+06	2.34787e+06	2.33009e+06	2.95914e+06	1.82548e+06	2.64171e+06	2.32772e+06	2.71831e+06
Rac3	P60764	Ras-related C3 botulinum toxin substrate 3	1.53966	0.0288627	-0.147279	0.902952	1.93415	0.0116372	-0.161079	0.894356	7	2	49	21.4	66510.1	61354	57695.2	57948	58596.5	54923.9	57928.8	60669.7	65398.5	59444.8	68616.6	55295.9	72716.1	68004.1	66281
Tppp	Q7TQD2	Tubulin polymerization-promoting protein	0.349573	0.447123	-0.0797578	0.946216	0.740063	0.181943	-0.161034	0.894384	20	20	68	23.6	6.00769e+06	5.8411e+06	4.73313e+06	5.76021e+06	5.49055e+06	4.78889e+06	6.17656e+06	5.31558e+06	6.303e+06	6.1917e+06	6.71236e+06	5.58277e+06	5.85921e+06	7.04966e+06	5.61612e+06
Ndufs7	Q9DC70	NADH dehydrogenase [ubiquinone] iron-sulfur protein 7, mitochondrial	1.38239	0.0414581	-0.090817	0.938991	1.74354	0.0180493	-0.160721	0.894578	8	8	44	24.7	756570	589847	597548	724040	673203	547132	702273	695290	760290	691285	829814	639375	762528	747813	732627
Rab11fip5	A0A0N4SW73	Rab11 family-interacting protein 5	2.13827	0.00727322	-0.109474	0.926926	1.91145	0.0122616	-0.160583	0.894663	35	35	38	139.5	1.24164e+06	1.04651e+06	981080	1.18997e+06	1.15068e+06	905670	1.13218e+06	1.18689e+06	1.30027e+06	1.14308e+06	1.34495e+06	1.04748e+06	1.25018e+06	1.27327e+06	1.27919e+06
Timm9	Q9WV98	Mitochondrial import inner membrane translocase subunit Tim9	1.36372	0.0432789	-0.142394	0.906015	1.02535	0.09433	-0.160292	0.894844	5	5	69	10.3	1.40103e+06	1.18661e+06	1.01591e+06	1.3179e+06	1.04615e+06	878477	1.24205e+06	1.21692e+06	1.39229e+06	1.27031e+06	1.27509e+06	1.01152e+06	1.40115e+06	1.41559e+06	1.33767e+06
Camk2b	Q5SVJ0	Calcium/calmodulin-dependent protein kinase type II subunit beta	0.547724	0.283319	-0.0962113	0.935486	0.929993	0.117492	-0.160256	0.894866	39	3	68	72.9	5.47864e+06	5.36042e+06	4.52752e+06	5.32896e+06	5.02978e+06	4.22e+06	5.62446e+06	4.94376e+06	5.90039e+06	5.37877e+06	6.46321e+06	4.8284e+06	6.0028e+06	6.38894e+06	5.11663e+06
Iigp1	Q9QZ85	Interferon-inducible GTPase 1	0.099694	0.794888	-0.0602349	0.959108	0.249269	0.563288	-0.160112	0.894956	3	3	10	47.5	4475.2	2345.41	5302.99	4958.61	5822.5	2703.42	4870.28	3532.41	4288.59	6340.37	8494.38	3866.24	5289.5	3862.48	6340.24
Spred2	Q5SRF8	Sprouty-related, EVH1 domain-containing protein 2	0.237665	0.578543	-0.0665941	0.95489	0.49794	0.317731	-0.159983	0.895036	2	2	5	49.6	14927.3	13375.8	15030.3	10933.2	16621.6	11067.6	14598	16324	16655.8	13343.9	19416.2	13176.2	18795.4	13499.6	15845.2
Celsr2	Q9R0M0	Cadherin EGF LAG seven-pass G-type receptor 2	0.903897	0.124768	-0.164266	0.892382	0.641195	0.228457	-0.159925	0.895072	8	8	3	316.8	26114.5	21782.9	17250.2	26441.2	18823.7	16916.3	18964.6	25886.8	21394.3	20443.8	28972.2	20083.3	23562.4	23107	27980.7
Slc20a1	Q61609	Sodium-dependent phosphate transporter 1	0.0832081	0.825642	-0.0271908	0.981329	0.490817	0.322986	-0.15981	0.895143	6	6	9	74.1	196261	170914	120237	171131	173307	141179	187414	184704	207071	163759	207486	176954	158394	198278	178589
Pclo	Q9QYX7	Protein piccolo	1.62626	0.0236452	-0.14239	0.906017	1.51602	0.0304776	-0.159598	0.895275	129	125	32	550.5	4.74785e+06	4.23479e+06	3.70561e+06	4.52515e+06	4.36596e+06	3.42809e+06	4.36007e+06	4.29643e+06	4.89371e+06	4.37111e+06	4.99066e+06	4.17446e+06	4.69398e+06	5.00874e+06	4.74997e+06
Abhd11	Q8K4F5	Protein ABHD11	0.400484	0.397663	-0.0774913	0.947704	0.914134	0.121861	-0.159544	0.895308	6	6	20	33.5	264381	250112	224205	249418	242714	224145	262773	254060	269621	257133	301553	243781	295234	284499	242860
Klhdc4	G3UZG5	Kelch domain-containing protein 4	1.00895	0.0979603	-0.100847	0.932485	1.13831	0.0727259	-0.159494	0.895339	5	5	12	58.5	47097.1	41592.2	52152.2	44268.1	40552.2	33696.2	49358.5	46445.9	54000.1	51177.7	49670.5	40736	50541.7	51042.2	52876.6
Wtap	E0CYH0	Pre-mRNA-splicing regulator WTAP	0.379276	0.417565	-0.153521	0.899053	0.303269	0.497428	-0.159286	0.895468	3	3	12	44.2	10749.5	9892.18	5940.72	9451.31	6638	6612.36	10231.4	7097.98	8463.54	8392.04	9970.09	9272.04	8916.45	10824.2	7253.34
Alkbh5	Q3TSG4	RNA demethylase ALKBH5	0.396415	0.401407	0.0862422	1.0616	0.508725	0.309938	-0.159245	0.895493	3	3	10	44.4	19605.2	22671.4	14378.3	15607.3	15230.6	14702.4	26864.2	18927.4	20596.6	19497.5	24398.8	15529.6	21581.7	18852.2	18988.4
Iws1	A0A1D5RLV0	Protein IWS1 homolog	0.83011	0.147873	-0.138412	0.908518	1.04417	0.0903293	-0.15922	0.895509	3	3	4	85.3	24246	21649	20510.6	24791.5	24847	19296.8	22785.4	26934.5	23592	22186.3	27209.5	23508.3	25015.4	24074.2	27549.4
Synj1	F7BQW7	Synaptojanin-1 (Fragment)	0.31093	0.488731	-0.109757	0.926744	0.444965	0.358951	-0.159039	0.895621	63	1	53	146.4	131671	138569	116512	124548	102252	95637.9	132863	112836	149593	135340	140837	129564	146551	148907	106711
Map3k9	Q3U1V8	Mitogen-activated protein kinase kinase kinase 9	0.124276	0.751146	-0.0452071	0.969151	0.541394	0.287479	-0.158909	0.895702	5	4	6	118.7	12154.5	14425.2	11355.9	12991.9	11842.7	8710.28	15310.3	12567.7	16764.2	13306	16580	13517.2	11669.7	14481.5	14575.2
Pde4d	B1PSD9	Phosphodiesterase	0.0717323	0.84775	-0.0576383	0.960836	0.214102	0.610798	-0.158903	0.895706	9	7	12	79.1	5123.43	5682.09	3676.04	4968.02	3134.16	3084.81	4665.95	3861	4006.87	6913.12	7330.56	4658.82	5306.72	6705.73	3099.27
Synrg	V9GXD9	Synergin gamma	0.778807	0.166415	-0.116944	0.922139	1.07087	0.0849443	-0.158837	0.895747	28	28	31	129.9	573411	474721	458549	527020	506992	415639	526822	487645	567110	534083	626800	512373	540165	600724	538309
Pnkd	A0A0R4J1J1	Probable hydrolase PNKD	0.0805959	0.830623	-0.0155043	0.989311	0.865108	0.136424	-0.158696	0.895834	3	2	27	15.6	32937	35492.9	27125.6	31564.1	31620.5	27257.5	33275.7	35394.1	38691.3	38194.6	38582.4	31671.9	33963.1	37707.5	33522.7
Wdr41	Q3UDP0	WD repeat-containing protein 41	1.82225	0.0150575	-0.122082	0.918861	1.92953	0.0117617	-0.158632	0.895874	6	6	15	51.5	34093.5	27209.3	31326.4	29410.1	30779.8	24363.5	30722	31182.9	32328.5	30193.5	41301.3	27760.7	35112.4	33868.1	35517.6
Ajm1	A2AJA9	Apical junction component 1 homolog	1.83156	0.0147381	-0.146582	0.903388	1.77239	0.0168892	-0.158562	0.895918	33	33	37	107.1	365075	328061	295801	355033	340674	263435	334252	333763	384370	338665	398788	325336	368980	387671	372177
Tulp4	Q9JIL5	Tubby-related protein 4	0.922065	0.119656	-0.200463	0.870271	0.710739	0.194653	-0.158323	0.896066	4	4	3	169.5	24368.8	20443.5	19941.1	23097.4	23834.4	17498.8	20636.1	22970.8	24266.8	21743	23534.7	24468.6	23000	23560.7	25148.1
D17h6s53e	Q9Z1R4	Uncharacterized protein C6orf47 homolog	0.593734	0.254839	-0.0855063	0.942454	1.08113	0.0829609	-0.158289	0.896087	7	7	21	32	217701	209040	187567	207658	180124	164072	215383	203297	232538	209130	249257	195301	242655	222247	205809
Fxr1	A0A0G2JEP0	Fragile X mental retardation syndrome-related protein 1	0.146133	0.714277	0.0792987	1.0565	0.538213	0.289593	-0.158271	0.896099	20	1	42	63.9	1416.77	1572.23	1469.98	1701.27	2026.55	931.344	2276.72	1660.25	1683.43	2516.46	3327.98	1325.87	2199.89	1680.77	1924.67
Lysmd2	G3X915	LysM and putative peptidoglycan-binding domain-containing protein 2	0.983485	0.103876	-0.149023	0.901861	0.993432	0.101524	-0.158221	0.896129	7	5	27	23.6	62253.6	54202.2	51297.9	50446.1	54500.7	42678	53379.2	56438.9	60061.9	56919.6	61672.4	56325.4	59775.5	61269.7	57559.7
Iscu	Q9D7P6	Iron-sulfur cluster assembly enzyme ISCU, mitochondrial	0.783394	0.164667	-0.124843	0.917104	0.889112	0.129089	-0.158102	0.896203	10	10	50	18.1	583465	525621	438931	566726	482842	424721	544151	499850	555918	554321	618912	511047	564060	631911	530891
Ndufv3	Q8BK30	NADH dehydrogenase [ubiquinone] flavoprotein 3, mitochondrial	0.0939685	0.805437	-0.0432092	0.970494	0.258529	0.551406	-0.157955	0.896295	2	1	26	11.8	26744.6	27114.5	15587	27831.8	14857.9	18632.9	25634.2	21871.5	25583.4	23033.3	26611.7	21608.4	27988.1	27194.2	17862.7
Snca	O55042	Alpha-synuclein	1.45094	0.0354049	-0.157654	0.896482	1.47933	0.0331642	-0.157871	0.896347	11	8	61	14.5	9.57145e+06	9.06759e+06	8.25404e+06	9.24872e+06	9.08796e+06	7.04316e+06	9.33387e+06	8.6279e+06	1.05516e+07	9.2142e+06	9.95365e+06	8.8096e+06	1.04136e+07	1.03562e+07	9.50934e+06
Atp5f1b	P56480	ATP synthase subunit beta, mitochondrial	0.783229	0.164729	-0.100958	0.932414	1.16797	0.0679248	-0.157843	0.896364	31	31	74	56.3	7.38592e+07	6.42092e+07	5.67645e+07	6.26458e+07	6.02471e+07	4.92012e+07	7.04152e+07	6.85172e+07	7.02111e+07	6.52455e+07	7.55289e+07	6.24274e+07	7.37133e+07	7.15836e+07	6.60569e+07
Csnk1d	Q9DC28	Casein kinase I isoform delta	0.957362	0.110316	-0.135486	0.910363	1.14321	0.0719109	-0.157738	0.896429	13	5	36	47.3	38089.3	36297.1	32033.7	34178.8	34144.8	27311.5	33694.6	38891.7	40246.8	35486.7	39007.3	34692.4	40492.9	39687.1	36010.6
Basp1	Q91XV3	Brain acid soluble protein 1	2.36988	0.00426697	-0.136698	0.909598	2.69862	0.00200163	-0.157594	0.896519	28	28	94	22.1	4.42397e+06	4.01062e+06	4.0939e+06	4.30956e+06	4.14038e+06	3.42501e+06	4.36299e+06	4.09262e+06	4.77263e+06	4.18429e+06	4.89276e+06	3.96159e+06	4.69144e+06	4.74881e+06	4.74433e+06
Cox5b	P19536	Cytochrome c oxidase subunit 5B, mitochondrial	0.752187	0.176935	-0.0903468	0.939297	1.09777	0.0798417	-0.15756	0.89654	10	10	78	13.8	1.29068e+07	9.8717e+06	8.90073e+06	1.0995e+07	1.11193e+07	9.54718e+06	1.10116e+07	1.16132e+07	1.24127e+07	9.91967e+06	1.31259e+07	9.46551e+06	1.17835e+07	1.23004e+07	1.28226e+07
Psd	Q5DTT2	PH and SEC7 domain-containing protein 1	1.12094	0.0756938	-0.106183	0.929043	1.6074	0.0246947	-0.157523	0.896563	6	6	5	109.6	71144.6	55738.4	58560.6	66869.4	66267.4	52471.9	62574.4	64651.5	74858	63437	80842.7	61169.3	73812.7	71879.1	67673.5
Nyap2	A0A0R4J0T9	Neuronal tyrosine-phosphorylated phosphoinositide-3-kinase adapter 2	0.592075	0.255814	-0.0887487	0.940338	0.792749	0.161158	-0.157484	0.896588	4	4	6	80.1	22190.3	21980.2	24380.4	23735.3	17247.3	20848.7	23064.7	22565.5	24084.8	20016.3	27155.2	19866	24924.4	26062.4	23487
Prkd1	Q62101	Serine/threonine-protein kinase D1	0.117378	0.763172	-0.0556715	0.962146	0.5097	0.309243	-0.157195	0.896767	3	3	4	102	3574.92	2698.36	2566.76	3514.05	3047.88	2973.51	3664.89	2170.87	3102.17	4235.31	4005	3550.81	3169.72	3101.04	3367.74
Atp5mpl	P56379	ATP synthase subunit ATP5MPL, mitochondrial	0.079968	0.831825	-0.026656	0.981693	0.554476	0.278949	-0.157179	0.896777	2	2	29	6.7	427668	466359	350126	436908	379759	366822	463743	379924	507261	436547	575802	361986	543875	500032	388417
Timm29	Q8BGX2	Mitochondrial import inner membrane translocase subunit Tim29	1.44523	0.0358728	-0.135913	0.910094	3.02825	0.000937026	-0.157106	0.896822	8	8	37	29.4	60193.4	54959.7	53931.5	58687.5	57054.2	45156	61394.1	60441	63590	52665.9	66709.7	50993.8	64688.5	63275.6	68025.8
Dlg4	Q62108	Disks large homolog 4	2.13707	0.00729338	-0.123756	0.917795	1.96795	0.0107658	-0.157046	0.89686	34	31	47	80.4	1.87995e+06	1.684e+06	1.51917e+06	1.71309e+06	1.60787e+06	1.33408e+06	1.75425e+06	1.63377e+06	1.88724e+06	1.72296e+06	2.0682e+06	1.56829e+06	1.93099e+06	1.93019e+06	1.82837e+06
Atp6v1g1	Q9CR51	V-type proton ATPase subunit G 1	0.932604	0.116787	-0.134939	0.910708	0.788293	0.16282	-0.156959	0.896914	5	5	42	13.7	25552.6	30125.3	26756.4	26896.1	23408	22523.1	26155.1	26720.5	27485.6	26657.9	32862.9	26125.6	31629.9	29712	26992.6
Cox6a1	P43024	Cytochrome c oxidase subunit 6A1, mitochondrial	0.221613	0.600326	-0.0534709	0.963615	0.823525	0.150133	-0.156887	0.896958	2	2	41	12.3	91643.3	87434.8	84062.4	105080	87710.6	72785.2	107979	86187.5	108703	110024	107959	78776.2	110014	116329	91582.6
Dip2b	B2RQC7	DIP2 disco-interacting protein 2 homolog B (Drosophila)	0.0880754	0.816441	-0.0221535	0.984762	0.70787	0.195943	-0.156717	0.897064	37	2	29	146.6	19277	18519.3	16332.5	15822.3	13444.6	14985.5	20139.6	19895.8	17771.3	19040.4	17819.1	14811	19705.1	16952.7	20473.7
Slc23a2	Q9EPR4	Solute carrier family 23 member 2	0.0824296	0.827124	0.0108965	1.00758	0.93878	0.115138	-0.156658	0.897101	7	7	13	70	153891	128589	104982	143996	133997	116707	150704	139422	158454	146801	187715	126190	141838	156478	146491
Coq3	Q8BMS4	Ubiquinone biosynthesis O-methyltransferase, mitochondrial	1.33104	0.0466621	-0.144554	0.904659	1.43621	0.0366261	-0.156603	0.897135	8	8	27	40.9	454544	379762	362249	419003	395218	334450	404544	386854	432506	410550	473389	372641	479727	467820	417243
Ccs	Q9WU84	Copper chaperone for superoxide dismutase	0.80225	0.15767	-0.13296	0.911958	1.00579	0.0986755	-0.156281	0.897335	12	12	49	28.9	258166	237085	215339	247994	211166	193772	263575	201847	245598	245440	287742	232397	267416	271994	236299
Amn1	B8JKU8	Antagonist of mitotic exit network 1	1.05436	0.0882343	0.267085	1.20337	0.493042	0.321335	-0.156254	0.897352	2	2	9	23.5	3851.5	3732.08	2604.06	3360.19	3517.82	3206.48	4912.06	4018.06	5380.09	5250.26	4907.59	3101.5	4655.94	3787.81	3228.07
Ensa	P60840	Alpha-endosulfine	0.375079	0.42162	-0.066865	0.95471	0.999307	0.10016	-0.156187	0.897394	17	16	84	13.3	988659	892528	800568	891325	875270	746783	1.03588e+06	872500	977968	994853	1.08881e+06	897367	969715	1.04997e+06	916937
Pde4a	O89084	cAMP-specific 3',5'-cyclic phosphodiesterase 4A	0.303052	0.497677	-0.11359	0.924285	0.430421	0.371176	-0.156051	0.897479	6	4	8	93.5	13526.9	14105.4	10441	13583.8	11626.3	9348.68	15800.1	11415.6	12611.3	13823.6	16188.9	12421	14672.6	16828.4	11002.4
Mprip	P97434	Myosin phosphatase Rho-interacting protein	0.415222	0.384395	-0.0909899	0.938878	0.851002	0.140928	-0.156036	0.897488	39	2	44	116.3	35645.8	34513	27376.5	33492.5	29275.5	32155.8	33557.6	34174.1	30734.4	31786	38631.3	31403.4	33673.6	39061.1	33806.1
Kcna2	P63141	Potassium voltage-gated channel subfamily A member 2	0.417529	0.382359	-0.0814072	0.945135	0.715417	0.192567	-0.155984	0.89752	11	7	33	56.7	1.22619e+06	1.25582e+06	978135	1.14682e+06	980447	886597	1.29129e+06	1.08412e+06	1.27671e+06	1.17047e+06	1.39464e+06	1.06733e+06	1.31244e+06	1.34543e+06	1.09067e+06
Atp1b2	P14231	Sodium/potassium-transporting ATPase subunit beta-2	0.321024	0.477503	-0.0714839	0.951659	0.671785	0.212919	-0.155872	0.897589	17	17	51	33.3	3.79845e+06	3.50188e+06	2.78337e+06	3.71524e+06	3.64647e+06	2.83143e+06	3.81779e+06	3.60563e+06	3.98771e+06	3.75768e+06	4.26446e+06	3.51075e+06	3.44507e+06	4.31732e+06	3.73433e+06
Aldoc	P05063	Fructose-bisphosphate aldolase C	1.26173	0.054736	-0.14068	0.907092	1.38975	0.0407619	-0.155868	0.897592	43	36	95	39.4	3.38454e+07	2.9916e+07	2.81226e+07	3.09825e+07	2.77639e+07	2.28367e+07	3.2635e+07	2.87394e+07	3.41923e+07	2.99898e+07	3.59816e+07	2.90168e+07	3.55947e+07	3.38003e+07	3.14802e+07
Ndufb3	Q9CQZ6	NADH dehydrogenase [ubiquinone] 1 beta subcomplex subunit 3	1.15857	0.0694115	-0.144091	0.904949	1.31935	0.0479343	-0.155639	0.897735	4	4	35	11.7	133211	130293	123570	127304	126755	99479	135477	117836	138236	124998	170984	120797	150411	151602	132062
Slc4a4	E9Q8N8	Anion exchange protein	0.852356	0.140489	-0.120455	0.919898	1.12249	0.0754244	-0.155542	0.897795	28	4	27	123	145691	131206	122647	144392	136435	104036	143855	138349	157986	138075	161974	114616	151300	173498	152259
Rnf34	Q99KR6	E3 ubiquitin-protein ligase RNF34	0.0675441	0.855965	-0.0308743	0.978827	0.311936	0.4876	-0.155417	0.897873	4	3	12	42	2470.63	3224.28	3505.41	3771.39	2067.99	2097.12	3784.14	3570.64	3908.93	3239.18	3014.62	2626.38	3494.66	4045.08	2691.16
Hibadh	Q99L13	3-hydroxyisobutyrate dehydrogenase, mitochondrial	1.71084	0.0194607	-0.112096	0.925243	1.60924	0.0245901	-0.155405	0.89788	19	19	57	35.4	5.22139e+06	4.38132e+06	3.95909e+06	4.79613e+06	4.34512e+06	3.62771e+06	4.65111e+06	4.52089e+06	5.38904e+06	4.57836e+06	5.4717e+06	4.30175e+06	5.00246e+06	5.15889e+06	5.06419e+06
Ndufb11	O09111	NADH dehydrogenase [ubiquinone] 1 beta subcomplex subunit 11, mitochondrial	1.37521	0.042149	-0.171804	0.887732	1.22897	0.059024	-0.155266	0.897967	9	9	52	17.4	1.14929e+06	1.11812e+06	1.05151e+06	1.13801e+06	1.18187e+06	870613	1.11712e+06	1.1887e+06	1.14798e+06	1.14695e+06	1.26609e+06	1.10341e+06	1.16144e+06	1.32095e+06	1.28221e+06
Cacfd1	A6PWX1	Calcium channel flower homolog	0.952359	0.111594	-0.106845	0.928616	1.45503	0.0350725	-0.155236	0.897985	4	4	23	12	38521.1	35124.7	39685.1	42075.7	35354.3	29190.1	38966.6	34469.1	44011.3	43549.2	49873.9	33083.6	47037.3	41083.7	44176.6
Calb1	P12658	Calbindin	0.251409	0.56052	-0.0632846	0.957083	0.687025	0.205577	-0.15522	0.897996	16	15	47	30	1.12974e+06	1.15599e+06	986769	1.11325e+06	941599	901271	1.24665e+06	972167	1.20746e+06	1.17016e+06	1.37343e+06	1.07204e+06	1.24207e+06	1.26407e+06	1.01702e+06
Madd	A2AGQ8	MAP kinase-activating death domain protein	0.426478	0.37456	-0.0919366	0.938262	0.760944	0.173403	-0.155214	0.897999	42	2	31	172.7	84226.6	73117.8	67097.1	83677.3	67766	60970.2	86624.6	76023.4	84261.6	75350.3	90178.3	74554.6	88114.5	88729.3	72311.9
Wasf1	Q8R5H6	Wiskott-Aldrich syndrome protein family member 1	0.378654	0.418163	-0.0757642	0.948839	0.827324	0.148825	-0.155186	0.898017	13	11	27	61.5	440761	434590	384440	447133	381416	350953	452543	397545	489868	464254	511134	369792	476841	543866	422924
Chgb	P16014	Secretogranin-1	1.34499	0.0451861	-0.14813	0.902419	1.18034	0.0660182	-0.155074	0.898086	16	16	20	77.9	324892	275228	259684	325300	326721	240645	289890	310719	335890	306040	345838	279468	311290	349548	362793
Amigo1	Q80ZD8	Amphoterin-induced protein 1	1.17698	0.0665299	-0.148837	0.901977	1.21777	0.0605664	-0.15498	0.898145	6	6	14	55.3	54069.7	50341.8	45880.4	49812.9	48177.7	36172.6	51090.9	49586.3	55072.6	53587.7	56823.2	49368.2	54626.2	57744.9	52200.7
Prkcb	P68404	Protein kinase C beta type	0.992239	0.101803	-0.119257	0.920661	1.09883	0.0796474	-0.154485	0.898453	37	23	55	76.7	4.02925e+06	3.50635e+06	3.0859e+06	3.52705e+06	3.13169e+06	2.89576e+06	3.70634e+06	3.4395e+06	3.5806e+06	3.46827e+06	4.21713e+06	3.29771e+06	4.05854e+06	3.95884e+06	3.5486e+06
Bend6	Q6PFX2	BEN domain-containing protein 6	0.848722	0.14167	-0.113959	0.924049	1.03957	0.0912911	-0.154111	0.898686	6	6	26	31.3	94182.9	78960.4	71902.9	90257.8	90237.3	66422.9	82693.4	90224.9	98184.3	92242.6	97883.7	77106.3	86557.7	103460	99922.7
Tsc22d4	D3YZZ4	TSC22 domain family protein 4	0.497519	0.31804	-0.129945	0.913866	0.56401	0.272892	-0.154059	0.898718	9	3	56	17.6	30636.8	32615.1	36517.1	34919.5	34589.5	27319.1	33754.1	34748.5	34991.6	33992.3	43547.7	32793.7	46125.8	34085.3	33931.8
Cltb	Q6IRU5	Clathrin light chain B	1.13221	0.073754	-0.13121	0.913065	1.32827	0.04696	-0.154037	0.898732	15	15	41	25.2	3.30132e+06	2.90922e+06	2.69072e+06	3.24997e+06	3.08711e+06	2.46544e+06	3.06901e+06	2.80817e+06	3.57979e+06	3.22548e+06	3.56007e+06	2.99764e+06	3.27732e+06	3.54653e+06	3.2844e+06
Htr1b	P28334	5-hydroxytryptamine receptor 1B	0.201992	0.62807	-0.0498892	0.96601	0.785895	0.163721	-0.15391	0.898811	3	3	12	43.1	7643.93	8994.97	7561.27	7970.01	8105.93	6608.79	8668.65	9052.81	10935.5	8469.61	8733.86	8368.05	8703.38	8365.9	9193.99
Trpm3	J9T120	Transient receptor potential cation channel, subfamily M, member 3	1.27175	0.0534873	-0.0994143	0.933412	1.24744	0.0565666	-0.153703	0.89894	33	31	23	192.9	639885	582619	490246	635098	613588	455421	581744	641858	695505	612845	731882	515411	695967	644113	700700
C2cd4c	Q5HZI2	C2 calcium-dependent domain-containing protein 4C	1.38895	0.0408362	-0.185321	0.879453	1.14538	0.0715513	-0.153543	0.89904	3	3	8	44.6	98593	82903.9	84607	90918.9	93892.4	68035.8	90309.1	91681.9	99072.7	86386.8	97333.3	91784.9	95853.6	100318	99559.3
Tmem87a	Q8BXN9	Transmembrane protein 87A	1.50013	0.0316135	-0.093757	0.937079	1.28022	0.0524546	-0.153063	0.899339	5	5	8	63.3	46304.2	36673.3	35974.1	47550.2	42392.1	35866	44385.6	40072.3	45468.9	43311.6	52479	38112.9	45675.8	46232.4	49315.9
Gprc5b	D2DFA9	G protein-coupled receptor family C group 5 member B variant 2	0.822827	0.150374	-0.120597	0.919807	1.04972	0.0891831	-0.153042	0.899352	5	1	14	46	423847	399052	361698	428305	408388	310677	397223	415966	463778	426658	490437	370682	411841	505673	459488
Tp53bp1	P70399	TP53-binding protein 1	0.578935	0.263673	-0.0719051	0.951381	1.24601	0.0567528	-0.152863	0.899464	30	30	20	212.6	225822	205066	189686	215790	185151	173286	222620	207462	231016	220670	247374	197299	219993	243819	217636
Eloa	Q8CB77	Elongin-A	0.481385	0.330077	-0.0997144	0.933218	1.01055	0.0976008	-0.152498	0.899691	7	7	11	87.1	39475.3	40055.3	42537.2	40551	45066.3	33777.6	49243.3	44286.2	47468.2	45100.5	40599.2	41559.3	48650.8	43428.3	45065.9
Ss18l1	Q8BW22	Calcium-responsive transactivator	0.379631	0.417224	-0.0790183	0.946702	0.787288	0.163197	-0.152335	0.899793	3	3	13	43.7	31091.4	31147.3	24048.8	30608	24522.4	24640.8	30581.7	25658.1	38368.8	27465.1	32950.5	26345.1	33949	32249.8	28805.9
Rabac1	A0A0U1RPM3	PRA1 family protein	0.0015026	0.996546	0.000820239	1.00057	0.298431	0.503001	-0.152334	0.899793	2	2	10	25	31731.5	33606.3	27714.5	33147.3	20999.2	26496.3	32950.1	29144	34903.3	34398.1	37241.9	28953.3	39354.9	35676	23282.8
Cetn4	Q8K4K1	Centrin-4	1.38564	0.0411486	-0.265999	0.831622	0.598834	0.251864	-0.1522	0.899877	2	1	8	19.2	9108.67	10990.4	11972.2	10908.5	10328.5	7732.97	7979.6	10160.6	10555.3	11722	11607.9	10476.4	12525.2	12608.9	10256.9
Ccdc120	A2AEV7	Coiled-coil domain-containing protein 120	0.870169	0.134844	-0.164898	0.891991	0.749526	0.178022	-0.151811	0.90012	2	1	4	67.4	20230.1	21559	19809.4	19049.8	20004.5	16886.6	19768.3	18096.9	21121.8	21323.1	23236.1	18506.2	19438.6	24216.7	25048.4
Stoml2	Q99JB2	Stomatin-like protein 2, mitochondrial	0.770679	0.169559	-0.106167	0.929053	0.941952	0.1143	-0.15173	0.90017	22	22	62	38.4	396971	354805	291249	373253	355928	291978	381412	349737	403168	363119	410588	351343	380624	413283	372730
Lgalsl	Q8VED9	Galectin-related protein	0.728128	0.187013	-0.0985637	0.933962	1.14443	0.0717079	-0.151598	0.900253	8	8	46	18.9	1.91136e+06	1.58473e+06	1.65216e+06	1.78855e+06	1.65286e+06	1.36675e+06	1.79902e+06	1.74637e+06	2.0202e+06	1.82061e+06	2.01792e+06	1.70826e+06	1.92903e+06	1.96363e+06	1.77716e+06
Tpm2	A2AIM4	Tropomyosin beta chain	0.221468	0.600527	-0.156483	0.89721	0.214561	0.610154	-0.151569	0.900271	31	5	58	33	404456	401595	379583	413296	388867	334686	382321	404370	375673	435148	459774	471840	404134	615391	283090
Lysmd1	Q9D0E3	LysM and putative peptidoglycan-binding domain-containing protein 1	1.6563	0.022065	-0.123188	0.918156	1.57987	0.0263103	-0.15156	0.900277	10	8	43	24.8	136595	129460	114405	125852	116593	100502	126171	118601	139549	126136	158120	119157	140375	141192	134703
Akap7	Q7TN79	A-kinase anchor protein 7 isoform gamma	2.97587	0.00105713	-0.118251	0.921304	1.96816	0.0107608	-0.151546	0.900285	8	8	19	35.5	379470	363707	331189	383067	384773	294166	376149	358096	419467	391515	440956	327614	410115	422938	429324
Rps27a	P62983	Ubiquitin-40S ribosomal protein S27a	0.756846	0.175047	-0.126665	0.915946	0.920871	0.119986	-0.151542	0.900288	17	4	68	17.9	7.10914e+06	6.70264e+06	6.09496e+06	6.37428e+06	5.94979e+06	5.51761e+06	7.03278e+06	6.29512e+06	6.91499e+06	6.57653e+06	7.13017e+06	6.52293e+06	7.38751e+06	7.26574e+06	6.51468e+06
Vstm2a	A0A140LHB6	V-set and transmembrane domain-containing protein 2A (Fragment)	0.0779598	0.83568	0.0687372	1.0488	0.430082	0.371465	-0.151532	0.900294	4	4	26	26	81483	65797.4	85941.3	72717.4	80667.3	188536	74261.6	77503	80381.5	69933	85937.8	68317.9	94237.1	106218	68394.7
Cdh10	P70408	Cadherin-10	2.16927	0.00677221	-0.134353	0.911078	1.85119	0.0140867	-0.151471	0.900332	12	10	19	88.3	199862	167523	160613	193223	186874	135149	191613	181259	206323	181702	216162	165216	207292	202645	205891
Krt42	Q6IFX2	Keratin, type I cytoskeletal 42	0.0169696	0.96168	0.0216222	1.0151	0.123636	0.752253	-0.151464	0.900336	20	6	31	50.1	1.13496e+06	2.50273e+06	1.86768e+06	1.88283e+06	1.83262e+06	1.2659e+06	2.80215e+06	2.40011e+06	1.87552e+06	1.82114e+06	2.3314e+06	1.9164e+06	1.18096e+06	4.071e+06	1.47941e+06
Nlgn4l	B0F2B4	Neuroligin 4-like	2.07348	0.00844336	-0.180588	0.882343	1.61777	0.024112	-0.151438	0.900353	13	11	20	97.3	135751	122738	112060	132598	134906	89601.4	127847	125452	132407	121945	163592	108959	142033	150346	150197
Slc1a4	O35874	Neutral amino acid transporter A	1.29037	0.0512424	-0.137291	0.909225	1.38914	0.0408188	-0.151388	0.900384	11	11	19	56	787521	737889	670699	752214	778250	588182	779413	716491	803321	769159	894200	722061	794360	873785	814617
Kctd16	Q5DTY9	BTB/POZ domain-containing protein KCTD16	0.915256	0.121547	-0.0940143	0.936912	1.29297	0.0509371	-0.151346	0.90041	16	15	31	48.9	548202	483915	426206	525656	511763	426877	517995	502820	550082	524647	603135	473362	539549	594507	536292
Hnrnpdl	D3YTQ3	Heterogeneous nuclear ribonucleoprotein D-like	0.566385	0.271403	-0.0761884	0.94856	0.842183	0.143819	-0.151116	0.900554	15	13	30	46.2	1.18203e+06	1.15041e+06	877180	1.15902e+06	1.09352e+06	904123	1.16981e+06	1.12108e+06	1.22425e+06	1.14182e+06	1.36379e+06	1.083e+06	1.13931e+06	1.25817e+06	1.1929e+06
Ednrb	P48302	Endothelin receptor type B	1.02944	0.0934461	-0.18188	0.881553	0.775435	0.167712	-0.150956	0.900654	2	2	4	49.5	9913.14	9492.93	7931.77	10606.6	8767.76	7445.82	9660.29	8693.97	10191.2	9564.83	9382.8	9550.7	9421.43	10869.4	10153.8
Mrpl15	Q9CPR5	39S ribosomal protein L15, mitochondrial	0.812772	0.153896	-0.128107	0.915031	0.934276	0.116339	-0.150728	0.900796	8	8	27	33.5	56870.5	55654.8	48884.7	55436.7	49061.5	38723.3	56633	52439.5	57481.7	55270.7	67691.3	53586	60561.3	60353.8	53813.2
Bcan	Q61361	Brevican core protein	1.26454	0.0543828	-0.115721	0.922921	1.38943	0.0407914	-0.150717	0.900803	28	28	39	95.8	1.82449e+06	1.55596e+06	1.55386e+06	1.93807e+06	1.83263e+06	1.3159e+06	1.76754e+06	1.75525e+06	2.01119e+06	1.89898e+06	2.03133e+06	1.69921e+06	1.91889e+06	1.94693e+06	1.89189e+06
Sdhaf1	Q3U276	Succinate dehydrogenase assembly factor 1, mitochondrial	0.449537	0.355192	-0.0509853	0.965277	0.964841	0.108432	-0.150563	0.900899	3	3	26	13.1	38046.6	32436.2	30762.7	34247.4	26529.3	27373.8	32398.8	32926	41944.4	34073.5	40561.1	30287.3	37541.4	36178.1	34619.7
Cars2	G3X975	Probable cysteine--tRNA ligase, mitochondrial	0.18869	0.647604	-0.0577712	0.960747	0.582534	0.261496	-0.150089	0.901195	11	1	26	61.3	7242.2	6480.08	5054.39	7499.42	5279.57	5534.83	7931.46	7359.45	5563.52	5908.11	8154.85	5676.56	7925.54	6203.68	7165.11
Insyn2a	Q3USH1	Inhibitory synaptic factor 2A	0.945888	0.113269	-0.684691	0.622139	0.127878	0.744942	-0.14997	0.901269	4	4	15	46.2
Slc45a1	Q8BIV7	Proton-associated sugar transporter A	0.224435	0.596437	-0.0519119	0.964657	0.77782	0.166794	-0.149964	0.901273	4	4	7	81.4	11931	10003.5	10149.2	9864.91	11401.4	10266	10684.7	11519.9	11532.5	11674.6	12911.5	10023.9	11003.5	11047.4	13940.1
1 SV	Q8K207	Uncharacterized protein C1orf21 homolog	0.175471	0.66762	-0.0823687	0.944506	0.347478	0.449285	-0.149834	0.901354	4	4	38	13.9	78401.8	77662.5	64912	73056.8	55847.3	60880.6	86942.9	71888.3	78675.5	72996.2	68367.7	80395.4	81429.4	79189.4	59405.1
Timm8b	P62077	Mitochondrial import inner membrane translocase subunit Tim8 B	1.07824	0.0835137	-0.117334	0.92189	2.20583	0.00622543	-0.14972	0.901425	4	4	45	9.3	264546	234981	222397	252112	256643	223968	243704	224755	279964	271640	271660	222902	284972	284095	267446
Tor1aip2	Q9ER81	Torsin-1A-interacting protein 2, isoform IFRG15	0.60898	0.246048	-0.162723	0.893337	0.518558	0.303	-0.149564	0.901523	2	2	22	15.3	11856.5	9225.57	7893.2	9281.94	10393.5	8672.37	10001.2	9363.42	10801.5	8906.87	9808.55	9923.2	8911.39	11108.3	11652
Kcna1	P16388	Potassium voltage-gated channel subfamily A member 1	0.472205	0.337128	-0.132315	0.912366	0.566534	0.27131	-0.149511	0.901556	13	9	33	56.4	3.59894e+06	3.36692e+06	2.9176e+06	3.47909e+06	2.96602e+06	2.39743e+06	3.50934e+06	2.6875e+06	3.88284e+06	3.4697e+06	4.21953e+06	3.08831e+06	4.23734e+06	3.77685e+06	3.00474e+06
Yrdc	Q3U5F4	YrdC domain-containing protein, mitochondrial	0.47077	0.338244	-0.10706	0.928478	0.674963	0.211367	-0.149404	0.901623	6	6	26	29.4	82079.1	78059.8	76837.1	75187.5	64640.5	63691.2	83339	66802.8	88072.5	79419.7	87121.6	73603.5	89808.9	89213.6	71519.1
Fam110b	Q8C739	Protein FAM110B	0.253262	0.558133	-0.0778336	0.947479	0.435307	0.367023	-0.149241	0.901725	4	4	8	40.3	4868.49	5738.96	3621.07	4453.02	5178.8	3994.72	5152.31	3666.74	5912.24	5558.68	6018.63	4827.59	5674.99	5334.8	4480.37
Olfm2	A0A1L1SQX6	Noelin-2	2.57265	0.00267513	-0.182909	0.880925	1.24973	0.0562686	-0.149213	0.901742	7	7	16	51.6	737319	688968	574713	634813	643211	497890	656484	591799	735181	615615	779735	597861	747971	745487	724191
Rph3a	P47708	Rabphilin-3A	0.755044	0.175775	-0.0649943	0.955949	0.808175	0.155534	-0.149048	0.901845	42	41	65	75.4	3.44222e+06	3.30252e+06	2.42149e+06	3.31081e+06	3.03544e+06	2.56591e+06	3.3296e+06	3.18234e+06	3.65622e+06	3.23584e+06	3.78619e+06	2.85622e+06	3.44001e+06	3.65121e+06	3.3135e+06
Slitrk1	Q810C1	SLIT and NTRK-like protein 1	1.20141	0.0628906	-0.0943584	0.936689	1.4413	0.0361996	-0.149008	0.90187	5	5	9	77.8	57616.3	56917.1	50645.2	54853.3	60376.1	44748.8	60645.2	52000.8	66400	58292.6	71333	52261	60867.9	63869.1	63965.9
Mien1	Q9CQ86	Migration and invasion enhancer 1	0.646361	0.225756	-0.184972	0.879666	0.501297	0.315285	-0.148898	0.901939	7	7	33	12.3	224135	188946	231326	226333	217429	164343	202850	207925	230354	227127	250375	189563	315367	213829	229736
Gdap2	Q9DBL2	Ganglioside-induced differentiation-associated protein 2	0.635038	0.231719	-0.114298	0.923832	0.842288	0.143785	-0.14887	0.901957	5	5	11	56.2	27929.6	24984.9	26899.6	27801.7	28283.9	22332.1	27771.2	27539.9	29432.8	27427.9	33832	25081.9	31834.3	26350.6	34162.8
Crhbp	A0A217FL62	Corticotropin-releasing factor-binding protein	1.64789	0.0224964	-0.164528	0.89222	2.01846	0.00958393	-0.14882	0.901988	4	4	12	36.9	46418.3	39671	42866	42656.9	40725.9	32042.8	44293.2	46261.5	42971.3	39320.7	49497.2	40671.8	47515.1	45654.9	48457.1
Cspg5	Q71M36	Chondroitin sulfate proteoglycan 5	1.28756	0.0515748	-0.151801	0.900126	1.56975	0.0269309	-0.148749	0.902032	6	6	12	60.4	187846	151994	160237	177867	183035	129337	182921	177333	201377	161309	186700	166275	183578	190769	196987
Abat	P61922	4-aminobutyrate aminotransferase, mitochondrial	1.5791	0.0263571	-0.104659	0.930025	2.41314	0.00386239	-0.148633	0.902105	35	35	73	56.4	1.12511e+07	9.85818e+06	9.34214e+06	1.06472e+07	1.0584e+07	8.14873e+06	1.08229e+07	1.10305e+07	1.1645e+07	1.01216e+07	1.27138e+07	9.47013e+06	1.18456e+07	1.18239e+07	1.12777e+07
Isca2	Q9DCB8	Iron-sulfur cluster assembly 2 homolog, mitochondrial	1.11893	0.0760456	-0.162353	0.893567	1.01501	0.0966021	-0.148604	0.902123	9	9	61	16.7	294181	260137	235091	284464	263028	206490	269637	257035	268584	271522	327335	259627	283082	324161	280058
Diablo	Q9JIQ3	Diablo homolog, mitochondrial	0.828691	0.148357	-0.0958099	0.935747	1.13983	0.0724718	-0.14859	0.902132	4	4	20	26.8	100357	80111.7	74521.1	92305.5	86499.3	69444.2	88536.3	85506.4	90682.9	100344	108330	86313.1	93367.3	95592.2	95082.6
Hddc2	Q3SXD3	5'-deoxynucleotidase HDDC2	1.35982	0.04367	-0.144278	0.904832	1.40473	0.0393795	-0.1485	0.902188	6	6	43	22.7	244667	215331	216719	260865	227290	189452	221050	228017	254737	236057	281015	193574	269285	281039	262731
Celf4	Q7TSY6	CUGBP Elav-like family member 4	1.31788	0.0480971	-0.11844	0.921184	1.44645	0.0357726	-0.148497	0.90219	5	4	11	51.9	195710	178418	160276	189228	194689	145262	193033	191016	207908	185946	208331	166939	193279	216401	212946
Slc24a3	Q99PD7	Sodium/potassium/calcium exchanger 3	0.259129	0.550644	-0.0569065	0.961323	0.64812	0.224843	-0.14846	0.902213	5	5	6	71.9	100585	96373	73506.9	93574.6	96205.4	78730.1	102341	91530.9	100972	95568.5	121668	93106.7	90709.6	98783.6	110981
Rhbdd1	Q8BHC7	Rhomboid-related protein 4	0.62931	0.234796	-0.169191	0.889341	0.341221	0.455804	-0.148325	0.902297	1	1	5	35.8	3836.64	6000.81	6099.18	5184.43	4256.06	4277.38	5753.95	3960.39	4760.6	5438.11	5664.6	4610.23	5974.84	6377.96	4664.97
Prkra	Q9WTX2	Interferon-inducible double-stranded RNA-dependent protein kinase activator A	0.326252	0.471789	-0.0546974	0.962796	0.881971	0.131229	-0.148213	0.902367	11	11	35	34.3	413034	352923	306035	404603	363322	317867	406548	366410	411728	406134	450704	355968	405933	440556	371596
Cap2	Q9CYT6	Adenylyl cyclase-associated protein 2	2.01704	0.00961519	-0.14094	0.906928	2.07019	0.00850756	-0.148149	0.902407	18	17	47	52.8	1.36789e+06	1.23538e+06	1.19696e+06	1.29206e+06	1.24949e+06	1.00287e+06	1.2899e+06	1.20259e+06	1.44666e+06	1.26842e+06	1.50553e+06	1.1851e+06	1.38066e+06	1.48259e+06	1.40201e+06
Scaf4	Q7TSH6	SR-related and CTD-associated factor 4	0.316997	0.481951	-0.0451012	0.969222	1.09721	0.0799455	-0.147916	0.902553	3	1	2	129	39227.9	29223.9	29367.1	34167.6	35103.4	27854.2	39753.5	33426.5	36736.4	37532.9	40616.5	30566.2	34726.9	37120.4	40698.7
Nop10	Q9CQS2	H/ACA ribonucleoprotein complex subunit 3	0.169336	0.677117	-0.0552463	0.96243	0.475397	0.334659	-0.147881	0.902575	2	2	38	7.7	61022.6	55716.9	44283.6	55038.6	45660.4	42256.6	61272.8	53214.9	54714.4	59761.1	64653	56578.5	59847.1	58874.7	48178.1
Sprr1a	Q62266	Cornifin-A	0.0143708	0.967451	0.0120332	1.00838	0.163817	0.685777	-0.147859	0.902589	3	3	28	15.8	2000.7	4032.59	3839.13	2623.9	1502.66	1832.47	2718.86	2578.15	3408.23	2115.38	6757.58	1795.02	3916.31	3514.99	2492.75
Cacnb3	P54285	Voltage-dependent L-type calcium channel subunit beta-3	0.0555881	0.879857	-0.0143223	0.990122	0.742774	0.180811	-0.147833	0.902605	8	6	18	54.5	109508	106745	98981.3	111467	93062.3	93090	120040	102702	120387	117361	134844	95135	126813	126384	100067
Gstt3	Q99L20	Glutathione S-transferase theta-3	1.11495	0.0767447	-0.153943	0.898791	1.6851	0.0206489	-0.147751	0.902656	9	8	37	27.4	721810	638419	597115	658035	662105	515927	708191	682410	746494	564371	733555	608540	758801	758098	689990
Mdp1	Q9D967	Magnesium-dependent phosphatase 1	0.756441	0.17521	-0.144716	0.904557	0.683259	0.207367	-0.147719	0.902677	6	6	42	18.6	261612	269233	252597	232559	222603	199317	257278	232426	275250	243318	291005	234394	289664	303481	238444
Bles03	Q8VD62	UPF0696 protein C11orf68 homolog	0.340025	0.457062	-0.0760169	0.948673	0.734692	0.184208	-0.147694	0.902692	10	10	36	31.8	495993	443778	392619	457286	412495	391065	478823	402595	500369	478652	538273	424264	514153	532553	421301
Zfyve28	Q6ZPK7	Lateral signaling target protein 2 homolog	0.30769	0.49239	-0.1316	0.912819	0.317654	0.481223	-0.147662	0.902712	1	1	2	99.7	8324.21	9694.65	7357.66	8299.27	6343.09	6375.28	8188.94	7726.64	10001.4	8201.56	8067.94	9467.07	8216.93	9478.9	7049.35
Endog	O08600	Endonuclease G, mitochondrial	0.69113	0.203643	-0.129438	0.914188	0.738198	0.182726	-0.147612	0.902743	8	8	31	32.2	473701	442708	368706	460627	467975	361127	457607	391776	498334	476550	519677	446896	520314	492336	435084
Reps1	O54916	RalBP1-associated Eps domain-containing protein 1	0.646683	0.225588	-0.103154	0.930996	0.966335	0.10806	-0.147525	0.902798	18	17	28	86.5	472243	437080	412353	434127	391947	356786	472259	407604	489305	431861	518657	411871	475433	522861	434649
Arhgap32	Q811P8	Rho GTPase-activating protein 32	1.52347	0.0299589	-0.113425	0.924391	1.95009	0.0112178	-0.147488	0.902821	34	34	20	229.6	563474	507838	479471	535040	493127	412903	544090	506146	587124	526876	615485	485052	580743	594975	552526
Ddx24	A0A1Y7VKX7	ATP-dependent RNA helicase DDX24	0.106899	0.781809	-0.0194112	0.986635	0.539706	0.288598	-0.147335	0.902917	3	3	5	88.6	21809.7	17607.9	15923.1	15886	12905.3	15099.1	17883.5	18722.6	19588	17107.7	21056.2	16427	17396	19296.7	18051.6
Glrb	A1KR23	Glycine receptor beta subunit	1.75794	0.0174608	-0.126222	0.916227	0.793148	0.16101	-0.147234	0.90298	12	12	31	50.1	427321	429008	342753	454718	489258	349076	428182	412012	469177	434488	521478	391778	454406	481994	503747
Bcl10	Q9Z0H7	B-cell lymphoma/leukemia 10	0.363968	0.432546	0.0864544	1.06176	0.652424	0.222626	-0.147208	0.902997	2	2	7	25.9	10373.2	8249.37	9126.68	12012.4	9176.08	7730.89	13104.5	10924	12465.2	12357.6	13054.8	10260.3	10222.2	11141.3	9991.39
Galns	Q8CC47	N-acetylgalactosamine-6-sulfatase	0.210174	0.616348	-0.0778441	0.947472	0.414925	0.384658	-0.147107	0.903059	3	2	6	48.5	71224.1	65208.4	54807.1	62638	49710.9	46582	73928.3	53692.1	67108.6	67568.8	76557.1	60087.7	77643.6	70582.5	52584.6
Btbd8	A0A1D5RL96	BTB/POZ domain-containing protein 8	1.29641	0.0505352	-0.134619	0.910911	1.39189	0.0405611	-0.147091	0.90307	18	8	12	190.7	126738	115792	105438	120507	110373	92362.6	118410	112669	132351	118387	130748	111801	128334	133938	121970
Cacna1a	A0A571BET0	Voltage-dependent P/Q-type calcium channel subunit alpha	0.772034	0.169031	-0.109172	0.92712	1.00662	0.0984873	-0.14709	0.90307	27	25	15	277.4	165546	159231	139463	172034	148804	129210	159293	155897	181389	164112	182072	145372	178628	191600	158951
Clvs1	Q9D4C9	Clavesin-1	0.536952	0.290434	-0.0787326	0.946889	1.58459	0.0260259	-0.147024	0.903111	13	12	35	40.6	170218	150449	153790	166847	167106	133838	180817	148395	191229	156107	221500	137846	190277	192311	177348
Slc22a17	A0A2I3BQG7	Solute carrier family 22 member 17	0.232992	0.584801	-0.0472577	0.967774	0.823662	0.150085	-0.146959	0.903152	7	2	15	66.2	36057.2	30416.7	30715.5	29065.6	28781.9	25357	36396.6	31140.3	35133.9	33262.9	39567.8	31402.6	36250	33767.4	31204.6
Fam160a2	Q3U2I3	FTS and Hook-interacting protein	0.0437286	0.904214	0.0128311	1.00893	0.369717	0.426857	-0.146837	0.903229	6	6	10	106.5	6027.51	4766.29	3977.89	5000.3	3133.76	4036.14	5051.21	4989.98	4836.48	5496.66	5799.88	4900.92	4611.43	4787.01	4865.46
Dennd4b	Q3U1Y4	DENN domain-containing protein 4B	0.910246	0.122957	-0.126186	0.916251	1.0533	0.0884505	-0.146783	0.903262	15	15	9	164.6	85747.2	72897.4	76472.5	83626.2	81058.5	66997.1	79875.3	77578.8	86298.7	82062.3	96608.2	74433.1	96454.7	92404.1	80443.4
Homer1	Q9Z2Y3	Homer protein homolog 1	2.80757	0.00155749	-0.160418	0.894766	1.68074	0.0208575	-0.146647	0.903348	19	18	54	41.4	394120	356432	324345	377635	391464	293438	359980	359882	398372	362046	430181	349037	410500	409265	410354
Khdrbs3	Q9R226	KH domain-containing, RNA-binding, signal transduction-associated protein 3	0.376722	0.420027	-0.0865766	0.941755	0.730659	0.185926	-0.146468	0.903459	4	4	15	38.8	58844.1	51614.2	47227.8	50765.8	47433.6	47685.5	53960	53180.9	57484.6	50835.6	56978.6	52902.1	50871.3	54643.8	60479.3
Dcun1d3	Q8K0V2	DCN1-like protein 3	1.10547	0.0784391	-0.240914	0.846209	0.612756	0.243918	-0.146436	0.903479	6	6	26	34.4	20039.5	17845.2	17249.8	19145.8	15000.1	13098.4	14761.7	19117.5	18564.7	16581.3	18826.8	17522.7	16595.9	21226.1	21213.2
Mrpl46	Q9EQI8	39S ribosomal protein L46, mitochondrial	0.859075	0.138333	-0.0919671	0.938243	1.27131	0.053541	-0.146414	0.903493	9	9	39	32.1	449350	390107	347816	420187	395760	341213	416048	397516	427061	439589	483005	382973	447710	465606	417809
Tln2	A0A1L1SRI1	Talin-2 (Fragment)	2.3211	0.00477418	-0.202131	0.869265	1.55809	0.0276639	-0.146387	0.903511	77	2	52	154.7	267697	228407	221909	247497	264461	191563	237340	223244	276268	234176	265223	236387	263788	276919	275341
Krt17	Q9QWL7	Keratin, type I cytoskeletal 17	0.00128828	0.997038	-0.00176573	0.998777	0.11461	0.768051	-0.146289	0.903572	27	9	46	48.1	2.74771e+06	5.89903e+06	4.19384e+06	4.4349e+06	3.87732e+06	3.39782e+06	6.64193e+06	5.56457e+06	3.95551e+06	3.76229e+06	4.72357e+06	5.05218e+06	3.37159e+06	8.8099e+06	2.48974e+06
Ndufv1	D3YUM1	NADH dehydrogenase [ubiquinone] flavoprotein 1, mitochondrial	2.43903	0.0036389	-0.129353	0.914241	1.95879	0.0109954	-0.146092	0.903695	27	27	66	49.9	5.74112e+06	5.00154e+06	4.5795e+06	5.20121e+06	5.07227e+06	3.9721e+06	5.09788e+06	5.03239e+06	5.79361e+06	5.31344e+06	6.10199e+06	4.48542e+06	5.64675e+06	5.95433e+06	5.91184e+06
Camk2b	Q5SVI1	Calcium/calmodulin-dependent protein kinase type II subunit beta	0.53919	0.288942	-0.0836956	0.943637	1.06203	0.0866904	-0.14601	0.903746	36	2	64	65	50373.1	39942.9	41162.3	48934	49663.3	36999.5	42646.7	51949.8	55293	45770.6	58029.4	39427.3	48399.1	52759.6	57275.7
Carmil2	S0DHL8	Capping protein, Arp2/3 and myosin-I linker protein 2	1.36257	0.043394	-0.150672	0.900831	1.20011	0.0630798	-0.145933	0.903794	17	17	17	151.7	395015	334706	302705	343736	342132	268112	345437	348869	364308	359029	376907	340839	368320	380323	377600
Stmn4	D3Z4C2	Stathmin-4	0.00461149	0.989438	0.0032026	1.00222	0.21981	0.602824	-0.145913	0.903807	6	4	23	23.7	247605	292564	261468	241165	156445	181713	323893	212602	292325	270074	318418	231651	310742	319918	173281
Bsn	O88737	Protein bassoon	1.13553	0.0731927	-0.136847	0.909504	0.996383	0.100836	-0.145776	0.903893	137	133	45	418.6	4.82799e+06	4.25992e+06	3.59058e+06	4.50408e+06	4.41777e+06	3.39049e+06	4.33079e+06	4.31421e+06	4.79243e+06	4.31634e+06	5.04395e+06	4.18093e+06	4.45984e+06	5.0369e+06	4.77039e+06
Amer2	Q8CCJ4	APC membrane recruitment protein 2	1.5504	0.0281576	-0.128864	0.914551	3.19934	0.000631913	-0.145665	0.903963	19	19	40	69.9	457299	401870	399717	422884	423416	352335	442073	440125	457858	405155	470199	388855	461319	472289	483826
Pdyn	O35852	Preprodynorphin (Fragment)	1.22321	0.0598125	-0.175689	0.885344	1.05356	0.088398	-0.145649	0.903973	8	8	35	28	235525	240631	219206	258752	249836	182658	213743	202519	277953	250075	312552	194295	286162	288004	273398
Panx2	Q6IMP4	Pannexin-2	0.663819	0.216861	-0.115957	0.92277	0.745403	0.17972	-0.145613	0.903995	6	6	16	74.6	83241.9	89125.4	73550.1	87754.4	69921.9	68951.5	92432.1	71227.4	85032.6	82489.3	96341.9	74612.4	97608.9	93749.4	79979.5
Usp20	Q8C6M1	Ubiquitin carboxyl-terminal hydrolase 20	0.32845	0.469407	-0.0671627	0.954513	1.43934	0.0363632	-0.145604	0.904001	6	6	7	102.1	16424.2	15109.2	14665.7	16769.7	15016.7	12157.6	20137.6	17770	15999.4	15728.8	18212.6	15090.7	17703.1	16207.3	17808.5
Slc4a3	P16283	Anion exchange protein 3	1.97885	0.0104991	-0.124384	0.917395	1.68454	0.0206755	-0.145452	0.904096	13	11	16	135.3	173348	151915	167302	152506	168756	129456	165511	166364	188146	158922	190248	149017	184755	180467	183920
Nptx1	Q62443	Neuronal pentraxin-1	1.47076	0.0338255	-0.137606	0.909026	1.33087	0.04668	-0.145366	0.90415	18	18	31	47.1	800884	740401	654688	817652	777562	561274	792382	728135	851934	767966	916799	688687	910950	855034	797081
Timm8a1	Q9WVA2	Mitochondrial import inner membrane translocase subunit Tim8 A	0.487682	0.325326	-0.0737804	0.950145	0.842768	0.143626	-0.145303	0.90419	5	5	56	11	874166	786924	604383	753786	698641	705089	807897	727128	868078	711368	857447	655367	855439	869895	796452
Ighg3	A0A1Y7VJN6	Immunoglobulin heavy constant gamma 3 (Fragment)	0.307935	0.492113	-0.230603	0.852278	0.153115	0.702886	-0.144729	0.90455	4	4	12	44	76932.1	53659.7	42911	77556.6	107401	52261.2	73121.6	68664.3	54234.8	72780.2	68528.1	71871.6	45140.1	115438	75514.6
Sdha	Q8K2B3	Succinate dehydrogenase [ubiquinone] flavoprotein subunit, mitochondrial	1.97592	0.0105702	-0.129018	0.914454	2.08973	0.00813341	-0.144352	0.904785	34	34	62	72.5	9.16295e+06	7.74284e+06	7.86654e+06	9.14574e+06	8.82133e+06	6.79024e+06	8.55722e+06	9.1134e+06	9.04924e+06	8.6126e+06	9.99308e+06	7.92478e+06	9.24394e+06	9.39631e+06	1.00198e+07
Sema4b	Q62179	Semaphorin-4B	0.544539	0.285405	-0.0578181	0.960716	1.74645	0.0179289	-0.144348	0.904788	10	10	14	91.3	155475	144700	130337	147059	142274	125535	158854	137790	170200	148498	183434	136858	162130	162890	154204
Atf2	A2AQE9	Cyclic AMP-dependent transcription factor ATF-2 (Fragment)	0.306279	0.493993	0.0577861	1.04087	0.701811	0.198696	-0.144346	0.90479	2	2	9	22.6	18402.3	19686.4	15092.6	20080.3	17393.1	17560.1	21481.4	18854	21573.5	21648.5	24230.4	17945.8	19310.7	21611.6	18458
Wasf3	Q8VHI6	Wiskott-Aldrich syndrome protein family member 3	0.76709	0.170966	-0.107336	0.928301	1.04747	0.0896458	-0.144294	0.904822	11	9	29	55.2	543183	441784	456557	511362	483488	390125	484493	478156	566939	525953	574124	474115	545508	569673	493985
Rgs17	Q9QZB0	Regulator of G-protein signaling 17	1.24168	0.0573212	-0.154347	0.898539	1.95627	0.0110594	-0.144024	0.904991	4	3	24	24.3	134828	111536	106570	118271	114017	85920.9	118176	127865	133698	101623	138022	102779	129436	134164	135404
Elfn1	Q8C8T7	Protein ELFN1	1.18057	0.0659822	-0.105222	0.929662	1.86438	0.0136652	-0.143959	0.905032	13	12	19	90.8	74768.1	69368.4	65847.9	73418.8	68709.1	57954.5	73549	64775.8	82621.9	71331.8	88202.5	67908.9	77421.4	76972.3	78937
Gnal	Q66L47	Guanine nucleotide binding protein, alpha stimulating, olfactory type	0.0872076	0.818074	0.0489982	1.03455	0.264253	0.544186	-0.14371	0.905188	17	8	34	51.3	94029.1	119913	89670.9	107429	75091	73032.1	122681	90789.8	127946	120034	140824	89696.6	130489	125684	75278.6
Slc32a1	O35633	Vesicular inhibitory amino acid transporter	1.05848	0.0874023	-0.104679	0.930012	1.11288	0.0771114	-0.143701	0.905194	15	15	33	57.3	5.17562e+06	4.86627e+06	4.16086e+06	5.47566e+06	5.23781e+06	3.8464e+06	5.12391e+06	4.47219e+06	5.94398e+06	5.30097e+06	6.36597e+06	4.38238e+06	5.603e+06	5.96722e+06	5.38936e+06
Ttyh1	A0A0U1RPU8	Protein tweety homolog	0.0225567	0.949387	0.00557725	1.00387	0.466448	0.341627	-0.143495	0.905323	8	8	25	38.9	237136	188670	140449	212763	228349	158490	212534	202465	260584	221036	288533	169068	203527	229485	254203
Evi2a	P20934	Protein EVI2A	0.616253	0.241962	-0.109326	0.927021	0.953294	0.111354	-0.143463	0.905343	3	3	14	24.1	281502	236945	207583	232558	255029	192530	259392	277771	278845	246720	241410	239878	265138	270371	257597
1 SV	Q8C3W1	Uncharacterized protein C1orf198 homolog	0.538751	0.289234	-0.0590034	0.959927	1.31457	0.048465	-0.143289	0.905453	10	10	36	35.3	238281	189574	188376	222554	223453	162188	227432	219885	250628	244990	257207	199518	230831	249973	226279
Nap1l5	Q9JJF0	Nucleosome assembly protein 1-like 5	0.621319	0.239156	-0.142167	0.906157	0.593034	0.25525	-0.143253	0.905475	4	4	41	17	189795	156370	171572	147481	159128	121966	160775	169961	191995	171103	181521	148519	220369	180568	160280
Dbn1	Q9QXS6	Drebrin	0.792056	0.161415	-0.0813751	0.945156	1.33623	0.0461069	-0.143034	0.905613	38	5	57	77.2	1.53794e+06	1.32399e+06	1.19594e+06	1.42764e+06	1.31727e+06	1.20099e+06	1.39297e+06	1.38179e+06	1.49748e+06	1.43873e+06	1.62395e+06	1.31592e+06	1.46462e+06	1.55227e+06	1.46904e+06
Mapt	A2A5Y6	Microtubule-associated protein	1.37894	0.0417891	-0.129621	0.914071	1.49907	0.0316907	-0.142944	0.905669	49	24	70	78	3.74441e+06	3.14946e+06	3.19969e+06	3.43473e+06	3.42226e+06	2.71357e+06	3.37483e+06	3.55343e+06	3.6117e+06	3.51064e+06	3.87546e+06	3.23365e+06	3.54475e+06	3.86784e+06	3.84581e+06
Tmem135	Q9CYV5	Transmembrane protein 135	0.38816	0.40911	-0.106436	0.92888	0.775435	0.167712	-0.14284	0.905735	2	2	3	52.3	4585.04	4790.57	5304.28	6294.31	5031.14	5050.28	4600.61	3806.47	5924.19	5657.82	7545.09	4694.21	5798.55	6231.44	5472.28
Ace2	Q8R0I0	Angiotensin-converting enzyme 2	0.372445	0.424185	0.0901449	1.06448	0.498053	0.317649	-0.142716	0.905812	2	2	3	92.3	28517.1	27085.8	19281.6	22222.9	22689	21469	33095.2	25504.3	27504.8	29444.4	32224.7	24099.7	25781.2	28577	23177.3
Jph3	Q9ET77	Junctophilin-3	0.488104	0.32501	-0.0821745	0.944633	0.87122	0.134518	-0.142715	0.905813	11	11	14	81.2	94299.1	82419.7	71880.5	90872.6	81480.4	67628.4	92681.1	81010.2	100073	89402.4	98960.5	82641.3	90836.2	99874.9	85567.3
Pcsk1n	Q9QXV0	ProSAAS	0.00448595	0.989724	-0.00192595	0.998666	0.276571	0.528968	-0.142673	0.90584	9	9	42	27.3	329688	357122	186802	302538	354811	241026	338454	356743	360771	368344	329598	221238	358305	414861	312831
Krt5	Q922U2	Keratin, type II cytoskeletal 5	0.104502	0.786137	0.0838639	1.05985	0.164792	0.68424	-0.142666	0.905844	28	13	30	61.7	273826	564649	335104	440600	314349	306795	526526	529313	349668	387253	597130	299851	456841	656386	278442
Fahd2a	A0A0R4J094	Fumarylacetoacetate hydrolase domain-containing 2A	0.517244	0.303918	-0.0961452	0.935529	0.798914	0.158886	-0.142638	0.905862	15	15	68	34.7	1.57718e+06	1.5406e+06	1.26936e+06	1.53772e+06	1.42456e+06	1.11035e+06	1.56399e+06	1.35032e+06	1.80549e+06	1.52513e+06	1.87532e+06	1.27256e+06	1.76543e+06	1.80987e+06	1.47371e+06
Plec	A0A3B2W7J8	Plectin (Fragment)	0.104946	0.785333	0.0199919	1.01395	0.857157	0.138945	-0.142552	0.905915	131	1	73	186.4	9969.6	8210.55	9027.05	11957.4	9509.16	8676.05	10533	9757.09	11332.8	10574.9	15048.9	9475.06	10520.7	10064.2	11267
Ndst1	Q3UHN9	Bifunctional heparan sulfate N-deacetylase/N-sulfotransferase 1	0.881928	0.131242	-0.108896	0.927298	2.23581	0.00581021	-0.142339	0.906049	5	5	6	100.7	19131.1	18389.4	18598.4	19190.2	18928.6	17725.3	17055.3	18256.1	19280.4	21572.5	22603.9	17227.8	21734.2	19998.4	21871.3
Mtnd2	P03893	NADH-ubiquinone oxidoreductase chain 2	0.287569	0.51574	-0.0378938	0.974076	1.37425	0.0422426	-0.142327	0.906057	3	3	9	38.7	380947	349744	339346	377336	387986	301843	383129	374196	416319	398505	525994	332078	437420	423837	380845
Slit1	E9Q2P0	Slit homolog 1 protein	0.0902882	0.812291	0.0456912	1.03218	0.292642	0.50975	-0.142286	0.906083	9	7	7	159	24550.4	27286	18412.3	25901.4	19516.9	17446	27952.5	22717.6	27576.9	29777	34506.5	20859.1	30545.3	29878.6	18606.6
Frs3	Q91WJ0	Fibroblast growth factor receptor substrate 3	1.1208	0.0757184	-0.173323	0.886797	0.960996	0.109397	-0.14227	0.906092	8	7	24	53.9	49778.7	42917.7	41863.3	43420.7	40810.6	33654	45547.3	43903.2	48599.4	42705.6	43879.2	42352.6	46714.3	52809	45115.3
Antkmt	Q501J2	Adenine nucleotide translocase lysine N-methyltransferase	0.572581	0.267558	-0.0869669	0.9415	0.803423	0.157245	-0.142259	0.906099	3	3	14	24.7	79302.4	59321.2	58445	77067.9	72934.5	54063.8	74953.5	63076	74787	79223.4	89117.4	59886.1	85747	79750.7	71174.1
Rhof	Q8BYP3	Rho-related GTP-binding protein RhoF	1.74581	0.017955	-0.110668	0.926159	2.01428	0.00967654	-0.14215	0.906167	6	6	31	23.6	97028.3	90849.2	85285.9	91465.2	97059.4	66316.6	95177.4	97787.2	100913	99277.3	114386	82333	106657	100551	106364
Rgs20	Q9QZB1	Regulator of G-protein signaling 20	0.0806395	0.83054	-0.0451884	0.969163	0.270555	0.536346	-0.142131	0.90618	3	2	16	27	2803.49	2941.71	2936.39	4560.19	2847.28	2020.04	3413.52	3005.64	4238.59	3594.05	4745.7	2116.97	4782.6	3742.55	3409.43
Map2	A0A668KLC6	Microtubule-associated protein 2	2.8731	0.00133935	-0.148699	0.902064	1.48074	0.033057	-0.142119	0.906187	146	6	65	216	1.78289e+07	1.53912e+07	1.37965e+07	1.71296e+07	1.64962e+07	1.24784e+07	1.53677e+07	1.62333e+07	1.79165e+07	1.58428e+07	1.90761e+07	1.4854e+07	1.76203e+07	1.84038e+07	1.79418e+07
Manbal	A2BGN7	Protein MANBAL	0.0653623	0.860276	0.0199359	1.01391	0.644363	0.226797	-0.142094	0.906203	2	2	24	9.4	47782.8	42700.4	36712.2	44533	41713.5	37943.2	44445.6	43840.8	45880.3	60090.7	57415.1	45577.9	47706.9	45580.6	42837.6
Arhgef28	A0A571BEH9	Rho guanine nucleotide exchange factor 28	0.12429	0.751121	-0.0464395	0.968323	0.381645	0.415293	-0.141559	0.906539	6	6	6	156	9906.71	10870.2	8738.23	8338.89	7641.68	7661.34	10714.4	8219.72	9969.25	9915.02	12152.3	9181.58	12183.7	8954.13	8592.3
Ppp1r9a	Q7TN74	Neurabin I	1.43001	0.0371529	-0.103681	0.930655	1.35051	0.0446157	-0.14128	0.906714	33	33	34	122.9	587134	560959	472336	564958	532833	445512	557713	520016	610917	564802	671202	503349	600111	633802	584182
Cisd1	Q91WS0	CDGSH iron-sulfur domain-containing protein 1	2.18016	0.00660456	-0.149088	0.90182	2.02264	0.00949209	-0.140988	0.906898	9	9	62	12.1	2.64503e+06	2.29125e+06	2.19436e+06	2.55499e+06	2.45047e+06	1.95859e+06	2.34252e+06	2.52606e+06	2.54757e+06	2.41069e+06	2.7609e+06	2.28587e+06	2.6133e+06	2.68033e+06	2.7782e+06
Dbi	P31786	Acyl-CoA-binding protein	0.299952	0.501242	-0.0502707	0.965755	1.29649	0.050525	-0.14098	0.906903	8	8	77	10	5.64643e+06	4.9071e+06	4.89067e+06	5.26706e+06	5.00734e+06	3.85075e+06	5.37568e+06	5.392e+06	6.89206e+06	5.63644e+06	6.22306e+06	4.76375e+06	5.92333e+06	6.02313e+06	5.29661e+06
Fgfr3	F6TK14	Fibroblast growth factor receptor	0.598577	0.252013	-0.0764348	0.948398	0.819258	0.151615	-0.140882	0.906965	10	6	14	87.7	138422	121180	105263	142927	141494	104681	130081	135830	150780	132600	164148	119309	131654	145386	156779
Polr2m	A0A3B2WBC6	DNA-directed RNA polymerase II subunit GRINL1A	0.318922	0.479819	-0.0492962	0.966408	1.74607	0.0179446	-0.140825	0.907	5	5	74	8.6	102973	82586.6	80892.2	95881.3	86421.3	75108.5	106443	103747	101725	88811.6	100274	81009.1	100428	98437	102992
Dagla	Q6WQJ1	Sn1-specific diacylglycerol lipase alpha	0.499376	0.316682	-0.0899765	0.939538	0.768833	0.170281	-0.140774	0.907033	11	11	11	115.3	117243	102951	88367.9	114106	103832	87157.6	115630	103409	116961	105209	128585	103167	118898	123121	103241
Zswim8	Q3UHH1	Zinc finger SWIM domain-containing protein 8	0.534114	0.292338	-0.114353	0.923796	0.64003	0.229071	-0.140756	0.907044	8	8	4	196.9	26030.6	24820.2	22481.1	25806.9	20716.9	18895.7	24486	21073.2	26256	26824.7	30380.3	25686.2	25979.2	24606.1	25604.5
Shisa6	Q3UH99	Protein shisa-6	1.16904	0.0677584	-0.297884	0.813444	0.415701	0.383971	-0.140715	0.90707	8	2	17	58.4	8907.89	8464.04	6562.58	9558.59	6466.14	6437.25	6663.36	5978.07	8413.53	6501.93	9019.56	6839.7	8481.36	11006.3	7847.49
Tenm1	A2ANL9	Teneurin-1	0.770169	0.169758	0.0729059	1.05183	1.74254	0.0180909	-0.140631	0.907122	5	5	2	304.7	14539.6	14699.6	14644	15532.9	15120	13335.7	18621.4	17807.5	17996.4	16683.4	20214.1	14184.5	16691.4	15901.1	16932.7
Tmem74b	A2AU34	Transmembrane protein 74B	0.152548	0.703805	-0.0707142	0.952167	0.344329	0.452555	-0.139963	0.907543	2	2	9	25	4370.64	4601.23	3798.38	4106.37	4366.22	3786.53	4870.59	3467.27	4422.74	5078.52	5435.14	4209.5	5361.14	5321.53	3470.06
Ap3s2	Q8BSZ2	AP-3 complex subunit sigma-2	0.347665	0.449092	-0.105807	0.929285	0.462442	0.344793	-0.139944	0.907555	2	2	10	22	34667.1	38641.5	33702.6	38561.4	30595.1	28554.2	38335.2	29292.2	41113	38947.7	42304	35663.6	43286.8	40037.3	31672.3
Ccdc177	Q3UHB8	Coiled-coil domain-containing protein 177	0.808463	0.155431	-0.11785	0.92156	0.993195	0.101579	-0.139925	0.907567	16	16	21	79.8	287812	246777	242979	263344	258573	213649	270796	274214	281058	255478	295716	261920	270502	291725	282688
Utp18	Q5SSI6	U3 small nucleolar RNA-associated protein 18 homolog	0.925436	0.118731	-0.292327	0.816584	0.646293	0.225791	-0.139819	0.907633	2	2	6	61.2	3894.43	2848.77	3409.29	3083.7	2783.18	1428.3	3052.68	2719.72	3983.52	3553.76	3286.23	2887.63	3168.47	4058.6	3546.16
Nlgn2	Q69ZK9	Neuroligin-2	1.91815	0.012074	-0.101135	0.932299	1.25532	0.0555495	-0.139735	0.907686	21	17	34	90.9	622530	543803	485795	587180	616510	439608	569635	583957	655288	573411	729416	513077	639071	622716	660866
Arpp21	E0CYU3	cAMP-regulated phosphoprotein 21 (Fragment)	0.187526	0.649342	0.0532645	1.03761	0.567122	0.270943	-0.139717	0.907697	2	2	10	32.2	10932.8	11507.7	11231.2	12269.9	10718.4	9430.44	13051.1	11831.1	14094	13269.2	17373.7	10522.1	11249.2	15215.6	11751.2
Dbr1	Q923B1	Lariat debranching enzyme	0.225584	0.594861	-0.0434554	0.970328	0.966512	0.108016	-0.13961	0.907764	4	4	11	62.3	30693.5	27669.5	36556.9	32259.1	31719.1	24128	29082.5	34000.7	40985.3	41866.7	36931.9	27460	35528.2	35719.8	37117.8
Khdrbs1	Q60749	KH domain-containing, RNA-binding, signal transduction-associated protein 1	0.490851	0.32296	-0.0896923	0.939723	0.786018	0.163675	-0.139601	0.90777	12	9	21	48.3	1.47492e+06	1.25307e+06	1.17465e+06	1.30395e+06	1.29268e+06	1.049e+06	1.32963e+06	1.34721e+06	1.38265e+06	1.45265e+06	1.55916e+06	1.34152e+06	1.32279e+06	1.46746e+06	1.3971e+06
Aldh5a1	Q8BWF0	Succinate-semialdehyde dehydrogenase, mitochondrial	1.50572	0.0312089	-0.130498	0.913516	1.59329	0.0255099	-0.139374	0.907913	33	33	63	55.9	1.76069e+07	1.59719e+07	1.50484e+07	1.76169e+07	1.72681e+07	1.33151e+07	1.65124e+07	1.6702e+07	1.92036e+07	1.62081e+07	1.96388e+07	1.59026e+07	1.87828e+07	1.88143e+07	1.76983e+07
Spats2l	Q91WJ7	SPATS2-like protein	0.12431	0.751087	0.0300009	1.02101	0.727275	0.187381	-0.139324	0.907945	5	5	9	61.6	28687	28790.7	23437.6	29085.5	24673.2	24518.5	31684.1	25162.6	33183.4	34377.8	34066.1	25841.7	28666.8	33105.4	27191.3
Nabp2	E9Q1I2	SS complex subunit B1 (Fragment)	1.31527	0.0483867	-0.27003	0.829303	0.6742	0.211739	-0.139314	0.907951	2	2	11	16.4	31077.8	24586.7	33638.7	28902.2	29624.4	16514.9	25847.7	26596.2	35890.4	27400.2	33932.6	24670.8	30589.6	33140.1	38526.6
Apbb2	E9PWH3	Amyloid-beta A4 precursor protein-binding family B member 2	0.494331	0.320383	-0.0873783	0.941232	0.587532	0.258505	-0.139071	0.908104	7	6	9	80.6	82225.3	72266	105466	82151.1	76887.9	68518.4	91881.3	79934.7	105229	79383.4	97778	77973.2	99461.3	94447	83705.9
F8a	Q9JJQ6	Factor 8-associated gene A	1.22939	0.0589676	-0.145386	0.904138	0.918029	0.120773	-0.139057	0.908112	8	8	37	40.4	235610	222161	184748	194991	205016	165810	218460	220280	195070	206940	244764	194456	234204	244676	214928
Lsamp	Q3TYE5	Limbic system-associated membrane protein	1.60491	0.0248363	-0.140145	0.907428	1.44516	0.0358793	-0.138987	0.908157	18	18	50	37.3	3.09981e+06	2.78591e+06	2.52348e+06	3.10168e+06	2.8352e+06	2.28049e+06	2.84337e+06	2.81175e+06	3.18468e+06	2.88971e+06	3.278e+06	2.64136e+06	3.23562e+06	3.35219e+06	3.00813e+06
Cox7a2l	Q61387	Cytochrome c oxidase subunit 7A-related protein, mitochondrial	0.448738	0.355846	-0.0707173	0.952164	0.827503	0.148764	-0.13883	0.908256	7	7	69	12.4	341238	353802	290889	329823	304898	261337	351236	318193	380852	344102	399157	301801	372225	387764	322496
Npdc1	A2AJ20	Neural proliferation differentiation and control protein 1 (Fragment)	0.76415	0.172127	-0.133057	0.911897	0.705018	0.197234	-0.138792	0.908279	4	4	24	24.5	29663.8	30137.2	24125.6	30272.3	31366.1	21822.5	26069.1	33249.4	32149.1	29739.6	33891.9	28050.3	30457.9	29550.8	35977.6
Nufip2	Q5F2E7	Nuclear fragile X mental retardation-interacting protein 2	1.00316	0.0992752	-0.0427124	0.970828	2.63421	0.00232159	-0.138738	0.908313	10	10	18	75.6	283741	258682	250072	265185	252056	225407	287978	272273	297607	288032	318463	234851	296328	294242	294370
Vamp4	Q8BSN6	Vesicle-associated membrane protein 4	0.0290563	0.935284	0.00537793	1.00373	1.24439	0.0569655	-0.138711	0.90833	4	4	37	16.3	130680	112252	99409.9	117477	106897	91204.9	140656	110874	128310	140466	147976	105072	132662	125765	118987
Cacnb1	Q8R3Z5	Voltage-dependent L-type calcium channel subunit beta-1	0.384287	0.412774	-0.0889517	0.940206	0.731154	0.185714	-0.13869	0.908343	13	8	23	65.4	81328.8	71320.8	65229.4	75778.3	71989.9	61908.5	81802.4	64617	90446.8	71538.5	88142.1	71948.8	80174.4	88373.4	71360.9
Slc25a22	Q9D6M3	Mitochondrial glutamate carrier 1	0.674125	0.211775	-0.0711195	0.951899	1.56082	0.0274904	-0.138683	0.908348	16	13	60	34.6	486195	435563	408939	455347	436149	391130	479330	418667	503764	477214	539937	401097	520318	513436	464996
Klk6	Q91Y82	Kallikrein-related-peptidase 6	0.647602	0.225111	-0.0873516	0.941249	0.969284	0.107329	-0.13868	0.90835	9	9	46	28.3	230304	197823	242718	214867	204983	178136	235367	221273	251416	224386	252610	216173	229647	231708	250208
Nebl	Q9DC07	LIM zinc-binding domain-containing Nebulette	2.35763	0.00438906	-0.127811	0.915219	2.82872	0.00148346	-0.138648	0.90837	19	7	66	31.1	7.80198e+06	6.59809e+06	6.50336e+06	7.30454e+06	6.98225e+06	5.65247e+06	7.09722e+06	7.30184e+06	7.53263e+06	7.33007e+06	7.81731e+06	6.45277e+06	7.67311e+06	7.92219e+06	7.96767e+06
Phlda3	Q9WV95	Pleckstrin homology-like domain family A member 3	0.273509	0.53271	-0.0610722	0.958551	0.33769	0.459526	-0.138528	0.908446	6	6	33	13.7	173953	177836	220399	141084	123883	140396	185446	164915	169831	172746	216023	154422	192352	199732	157230
Olfm3	P63056	Noelin-3	1.4707	0.0338299	-0.184582	0.879904	0.693572	0.202501	-0.138468	0.908483	4	4	9	54.9	52221.6	46442.5	38502.9	56937.4	54971.4	35587.8	53136.7	41904.2	54713.1	44512.2	62175.3	45915.1	54953.2	57437.3	52515.6
Ccdc28a	G3UX80	Coiled-coil domain-containing 28A	0.68437	0.206838	-0.0696866	0.952845	1.03759	0.0917078	-0.138437	0.908503	4	4	42	14.4	66496.1	64562.3	62852.4	77294.8	76614.5	59700.5	72986.1	72565.5	81219.9	72966.6	79285	61246	74193.1	77507.4	84105.1
Ehhadh	Q9DBM2	Peroxisomal bifunctional enzyme	0.406667	0.392043	-0.134336	0.911089	0.425247	0.375624	-0.138033	0.908757	5	5	9	78.3	11007.1	8142.57	8129.17	8325.45	9784.66	6598.43	10805.6	7864.46	9263.17	8602.19	12250.4	10151.6	8879.29	10420.9	8999.2
Epn1	Q80VP1	Epsin-1	0.76604	0.17138	-0.124866	0.91709	0.774054	0.168247	-0.138033	0.908758	16	12	29	60.2	550089	478815	428121	505650	426307	375864	506029	451270	507007	491776	575074	462634	519343	573278	476220
Lmtk2	Q3TYD6	Serine/threonine-protein kinase LMTK2	1.11788	0.0762294	-0.105909	0.929219	1.33087	0.0466802	-0.137944	0.908813	12	12	10	160.4	99331.6	93713.9	82920.1	102427	100634	73518.6	97193.1	94349.5	118431	95770.2	114478	91020	102627	105412	108505
Prcc	Q9EQC8	Papillary Renal Cell carcinoma (Translocation-associated)	1.02842	0.0936664	-0.160692	0.894596	0.771471	0.16925	-0.137939	0.908816	4	4	10	52.3	37929.8	30179	26031.2	34469.6	31417.8	27684.3	33420.2	28762.9	28422.3	32364.7	38381.9	29318.4	36632	37977.2	31964.7
Habp4	Q9JKS5	Intracellular hyaluronan-binding protein 4	1.09286	0.0807497	-0.0905007	0.939197	1.13977	0.0724828	-0.137854	0.90887	12	12	36	45.9	1.07658e+06	914122	799688	1.02577e+06	976816	751844	1.02945e+06	942725	1.08303e+06	1.06518e+06	1.09654e+06	909593	1.04038e+06	1.07798e+06	1.03962e+06
Map11	E9Q2V5	Microtubule-associated protein 11	0.609936	0.245507	-0.0678842	0.954036	1.14568	0.0715026	-0.137822	0.90889	12	12	22	62.7	67225.4	56627.3	66026.9	71574.5	70519.5	55019.6	64609	66922	75680.7	74371.9	84535.9	54797.4	77565.9	72487.2	79800.4
Frs2	Q8C180	Fibroblast growth factor receptor substrate 2	1.57872	0.0263804	-0.125464	0.916709	1.64076	0.0228685	-0.137808	0.908899	7	6	19	56.8	90133.9	79992	74618.3	81314.2	76274.5	63979.5	82493.5	78197.3	87012.6	83194.8	95155.4	74975	84616.9	91042.7	92266.6
Enah	Q03173	Protein enabled homolog	1.265	0.0543247	-0.0785855	0.946986	1.77969	0.0166077	-0.13774	0.908942	21	21	27	85.8	798362	727246	657499	788060	753647	605134	782339	758028	866456	765293	912895	664790	869401	792971	853418
Sh3gl2	Q62420	Endophilin-A1	1.73377	0.0184598	-0.121206	0.919419	1.71473	0.0192872	-0.13771	0.908961	16	11	49	39.9	6.19463e+06	5.04834e+06	5.05908e+06	5.92502e+06	5.8782e+06	4.43181e+06	5.28522e+06	5.94061e+06	6.43368e+06	5.68941e+06	6.54166e+06	4.92626e+06	6.12908e+06	6.58508e+06	6.34375e+06
Upf3b	Q3ULL6	UPF3 regulator of nonsense transcripts homolog B (yeast)	0.142065	0.720999	-0.0396356	0.972901	0.471995	0.337291	-0.137619	0.909018	7	7	18	57	22198.2	22136.2	17225.7	21360.7	16647.6	16353.9	21661.6	20211	22398.8	22391.6	25090.9	19792.2	22908.7	23583	18261.3
Hdgfl2	Q3UMU9	Hepatoma-derived growth factor-related protein 2	0.330852	0.466818	-0.0502478	0.96577	0.989245	0.102507	-0.13754	0.909068	16	14	25	74.2	330104	279985	256268	314763	288868	245170	326204	305322	336950	310844	357369	287067	317029	341494	303211
Camk2g	A0A286YCW8	Calcium/calmodulin-dependent protein kinase type II subunit gamma (Fragment)	0.585923	0.259464	-0.116786	0.92224	0.750575	0.177593	-0.137525	0.909078	20	1	75	30	140104	138798	120023	143225	121149	104639	145579	108896	154047	142113	162094	125177	155386	156888	128552
Myo10	F8VQB6	Unconventional myosin-X	0.771676	0.16917	-0.101631	0.931979	0.839984	0.144549	-0.137495	0.909096	1	1	0	237.2	23331.9	24654.3	22425.3	25486.1	27726.3	19356	26096	25584	24738.9	28058.2	29321.7	20990.9	26087.7	30487	28370.5
Plppr3	A0A0R3P9D0	Phospholipid phosphatase-related protein type 3	1.35152	0.0445123	-0.127025	0.915718	1.24761	0.0565442	-0.13746	0.909119	16	16	30	76.7	171055	151042	136084	163566	166172	119525	161959	157779	181560	158448	179827	146211	163009	180303	181394
Gjc2	Q8BQU6	Gap junction gamma-2 protein	0.772538	0.168835	-0.163407	0.892914	0.523319	0.299696	-0.137401	0.909156	6	6	22	47	54960.3	54176.2	59259.3	48608.2	44493.1	38409.8	49205.4	44655.3	58826.3	55197.4	65558.1	50677.8	62282.6	60786.7	48956.7
Hapln1	Q9QUP5	Hyaluronan and proteoglycan link protein 1	0.657047	0.220269	-0.0820518	0.944713	0.888317	0.129325	-0.137336	0.909197	21	21	55	40.5	3.02451e+06	2.71008e+06	2.2238e+06	2.87532e+06	2.69031e+06	2.18201e+06	2.92627e+06	2.56104e+06	3.02703e+06	2.918e+06	3.33201e+06	2.62101e+06	3.11013e+06	2.9525e+06	2.78852e+06
Faim2	Q8K097	Protein lifeguard 2	1.15432	0.0700938	-0.150548	0.900908	1.20368	0.0625627	-0.137326	0.909203	6	6	14	35.2	282107	222896	235083	249331	235044	184041	258741	267260	254515	240970	258465	240634	264561	257088	277708
Spon1	Q8VCC9	Spondin-1	0.927236	0.11824	-0.0680035	0.953957	1.39904	0.0398987	-0.13706	0.909371	6	6	8	90.8	70144.3	62798	55905.2	69235	67351.1	56025.9	64863.8	67066.1	74793.3	71030.8	77281.4	59490.8	73012.3	75213.3	69344
Ndufa11	Q9D8B4	NADH dehydrogenase [ubiquinone] 1 alpha subcomplex subunit 11	0.336194	0.461111	-0.0532104	0.963789	0.525413	0.298254	-0.136894	0.909475	4	4	22	15	139872	196662	154077	184520	172193	137314	171956	191107	212744	177753	189516	149063	206510	186350	178511
Gigyf2	G3UYG6	GRB10-interacting GYF protein 2	0.22777	0.591874	-0.0395149	0.972982	0.956008	0.11066	-0.136868	0.909491	18	17	16	148.5	136701	115932	117544	129874	117834	104197	132620	136041	132253	143383	149020	120241	125683	132358	147830
Syt4	P40749	Synaptotagmin-4	0.209128	0.617834	-0.0592385	0.959771	0.601407	0.250376	-0.136793	0.909539	2	2	6	47.6	23711.8	19063	19026.9	24038.9	23006.9	17149.9	23071.1	27114.5	21702.2	24789.9	24831.4	19722.9	20559.9	24755.2	27987.3
Cpe	Q00493	Carboxypeptidase E	1.20986	0.0616798	-0.125805	0.916493	1.00189	0.0995664	-0.136701	0.909597	20	20	45	53.2	1.42766e+06	1.31502e+06	1.10663e+06	1.36381e+06	1.39793e+06	1.02067e+06	1.28877e+06	1.21739e+06	1.53871e+06	1.34808e+06	1.65637e+06	1.22631e+06	1.49452e+06	1.53979e+06	1.36254e+06
Ak4	Q9WUR9	Adenylate kinase 4, mitochondrial	1.37771	0.0419073	-0.147512	0.902806	1.33611	0.0461199	-0.136516	0.909713	11	11	51	25	803627	684667	675500	748323	749631	559416	720960	786674	797755	728498	795784	712852	771656	807701	820447
Tomm70	Q9CZW5	Mitochondrial import receptor subunit TOM70	1.24255	0.0572076	-0.0991349	0.933593	1.89077	0.0128596	-0.136472	0.909741	33	33	57	67.5	5.83955e+06	5.5447e+06	5.20597e+06	5.95887e+06	5.63622e+06	4.38558e+06	5.75964e+06	5.33132e+06	6.78828e+06	5.93385e+06	6.9192e+06	5.22878e+06	6.50684e+06	6.29397e+06	5.99829e+06
Etnppl	Q8BWU8	Ethanolamine-phosphate phospho-lyase	0.665567	0.215989	-0.0541608	0.963155	1.08942	0.081392	-0.136414	0.909778	18	18	39	55.5	879520	773869	713383	746636	885966	689272	846231	744695	921299	852577	1.06454e+06	708996	926617	897077	873695
Erbb4	Q61527	Receptor tyrosine-protein kinase erbB-4	0.620762	0.239463	-0.169676	0.889042	0.369449	0.427121	-0.136249	0.909882	4	3	4	146.8	17542.9	13129.7	10053.3	12261.9	11441.8	10572.3	12458.4	12360.6	14709.6	11932.5	12622.8	11337.1	13901.2	17274	12037.9
Itih3	A0A2I3BRQ3	Inter-alpha-trypsin inhibitor heavy chain H3	1.65734	0.022012	-0.149881	0.901325	1.44494	0.0358971	-0.136247	0.909883	16	16	28	78	2.09762e+06	1.8882e+06	2.02368e+06	2.26355e+06	2.18269e+06	1.62112e+06	1.93651e+06	2.02296e+06	2.40776e+06	2.09114e+06	2.46189e+06	1.7509e+06	2.45112e+06	2.27873e+06	2.47719e+06
Nrsn1	P97799	Neurensin-1	1.99374	0.0101452	-0.150848	0.900721	1.21066	0.0615658	-0.136174	0.909929	5	5	20	21.6	306107	267884	235874	301121	294758	214958	266756	276739	332290	269902	320158	258218	305859	314140	315625
Slc30a9	Q5IRJ6	Zinc transporter 9	1.14688	0.0713044	-0.259866	0.835166	0.600608	0.250837	-0.136149	0.909945	14	1	26	62.8	270376	231799	245040	220513	244998	152572	272680	232865	230210	201631	269033	257063	246123	246026	281166
Rasal1	Q9Z268	RasGAP-activating-like protein 1	0.810981	0.154532	-0.10821	0.927738	1.03065	0.0931853	-0.136114	0.909967	13	13	21	89.3	100520	95816.1	92704.6	99960	97869.3	81160.9	99855.9	96606.8	107768	101011	112931	92570.1	103148	117534	102066
Pcsk1	P63239	Neuroendocrine convertase 1	0.914271	0.121823	-0.114788	0.923518	0.87267	0.13407	-0.135865	0.910124	15	15	18	84.1	262968	237903	196504	254371	241833	185353	240407	245853	273772	240262	274310	231687	252972	276404	250653
Pex19	Q8VCI5	Peroxisomal biogenesis factor 19	0.241971	0.572834	-0.0699929	0.952643	0.475653	0.334462	-0.135741	0.910202	9	9	32	32.7	231948	196799	156107	194406	174799	180768	205088	181234	208555	186784	231886	138574	221896	239971	221204
Fv1	P70213	Friend virus susceptibility protein 1	0.506648	0.311424	-0.0612937	0.958404	1.38678	0.0410415	-0.135646	0.910262	8	8	20	52	40432.7	37772.4	40564.5	37938	39697.2	33333	42748.1	36777.6	46394.4	40465.5	51134.2	35455.7	47617.9	41238.5	43506.1
Btf3l4	Q9CQH7	Transcription factor BTF3 homolog 4	0.205015	0.623713	-0.0555762	0.96221	0.505746	0.312071	-0.13559	0.910297	3	2	28	17.3	44650.7	42692.7	32394.9	40433.5	37748.9	35742.6	41192.7	41100.1	40014.6	43241.3	49796.4	43131.7	42076.5	41390.8	40647.7
Snx29	Q9D3S3	Sorting nexin-29	0.977177	0.105396	-0.0844186	0.943165	1.52901	0.0295795	-0.135554	0.91032	3	3	3	91.3	58526	53563.3	52243.2	52684.7	56968.8	44798.8	58065.2	58271.5	58343.3	56623.9	67002.3	51669.4	63214	60441.1	57964.5
Igsf8	G3UYZ1	Immunoglobulin superfamily member 8	1.46078	0.0346111	-0.14977	0.901394	1.32163	0.0476833	-0.135473	0.910371	13	13	28	58.1	893510	795810	736838	868789	811440	619854	829912	769236	949492	835837	915387	778132	927840	936072	849801
Dr1	Q91WV0	Protein Dr1	0.586081	0.25937	-0.0959684	0.935644	0.861312	0.137622	-0.135347	0.910451	2	2	12	19.4	74596.4	67301.5	61818.3	68526.9	64264.7	52890	70715.9	64994.6	78278.3	74263.1	77135.3	66670.7	74876.4	77187.5	67261.5
	G3X9Q1	Integrin alpha-7	0.0167389	0.96219	-0.00895349	0.993813	0.383272	0.413741	-0.135305	0.910478	19	1	18	124.5	7750.78	7501.6	7440.91	8261.32	7755.9	7258.36	10390.2	5961.54	8168.32	9695.56	10269.1	9260.94	7970.35	7454.61	8292.32
Akap10	O88845	A-kinase anchor protein 10, mitochondrial	1.02422	0.0945761	-0.116313	0.922542	1.18871	0.0647568	-0.135212	0.910536	11	11	23	73.6	153046	125230	117378	135360	130960	109479	133370	129723	155936	130102	149233	124342	136153	153648	148013
Ppp4r2	Q0VGB7	Serine/threonine-protein phosphatase 4 regulatory subunit 2	0.0211855	0.952389	0.00537745	1.00373	0.629409	0.234742	-0.13517	0.910562	8	8	21	46.5	42682.8	42008.1	33508.1	46679.4	38861.1	35363	45539.6	38263.7	48990.6	49148	53807.3	33600.1	43112.5	52718.7	44855.8
Pcnt	F8VPV0	Pericentrin	0.0918432	0.809388	-0.0409776	0.971996	0.292254	0.510207	-0.135167	0.910564	2	2	1	331.1	8099.59	6540.87	5486.65	5989.06	4233.65	4040.95	5749.01	6016.52	8745.32	6343.28	8415.22	5224.61	7513.4	7724.54	5212.46
Aplp1	A0A0R4IZZ1	Amyloid-like protein 1	1.8904	0.0128706	-0.149047	0.901846	1.24894	0.0563715	-0.135044	0.910642	10	10	16	72.8	412008	362033	322818	371797	400210	280616	362181	360292	439838	388655	405400	330406	399849	429331	431621
Dhx16	Q05BH3	DEAH (Asp-Glu-Ala-His) box polypeptide 16	0.509613	0.309305	-0.130118	0.913757	0.553147	0.279804	-0.134885	0.910742	5	5	7	84	11143.8	10350.3	8494.67	10889.9	11546.2	9201.52	10473.4	12305.6	10616.1	9602.61	10924.6	10774.8	11902	11667.1	10045.4
Prune2	Q52KR3	Protein prune homolog 2	1.32746	0.0470482	-0.0586341	0.960173	1.29237	0.0510067	-0.13466	0.910885	38	38	19	339.3	713574	612221	544677	693344	653369	560747	655679	645026	721084	707205	789479	582684	703117	730316	715016
Ilrun	Q3TT38	Protein ILRUN	0.317369	0.481539	-0.0661896	0.955157	0.685307	0.206392	-0.134577	0.910937	4	4	23	32.1	24687.7	23036	19312.8	20740.3	20385.3	17571	22769.8	20327.6	23391	22445.8	31391.5	18756.5	28101.1	23298	22305.4
Acp1	Q9D358	Low molecular weight phosphotyrosine protein phosphatase	1.0189	0.0957413	-0.123358	0.918048	0.965115	0.108364	-0.134502	0.910984	11	4	73	18.2	239109	208148	182793	234749	207631	175423	203940	210241	240469	225158	245439	198625	223116	258861	230064
Vti1b	Q91XH6	Vesicle transport through interaction with t-SNAREs 1B homolog	0.50212	0.314688	-0.0676254	0.954207	1.1214	0.0756133	-0.134471	0.911004	11	11	53	26.7	165858	148989	138674	159213	148742	127050	164116	157585	155400	174479	184303	145448	175146	171895	154899
Stx7	Q8BH40	Syntaxin-7	0.345374	0.451467	-0.0851734	0.942671	0.555185	0.278493	-0.13442	0.911036	9	9	41	29.7	489046	439282	369748	464490	417555	373088	465824	407805	485991	467066	514233	428936	477422	537334	409765
Ptprs	B0V2N1	Receptor-type tyrosine-protein phosphatase S	1.3299	0.0467846	-0.113114	0.92459	1.1522	0.0704367	-0.134396	0.911051	30	26	23	211.8	283144	271977	226053	267918	258792	211305	261522	245106	283075	273905	330129	243474	292807	300850	274077
Miga2	Q8BK03	Mitoguardin 2	0.187404	0.649525	-0.0419531	0.971339	0.730449	0.186016	-0.134396	0.911051	7	7	16	65.5	112947	107207	96351.5	113578	95947.3	83668	119814	98199.6	126849	118559	133410	90948.2	125136	130249	103842
Btbd17	Q9DB72	BTB/POZ domain-containing protein 17	0.781343	0.165446	-0.138134	0.908694	0.706364	0.196624	-0.134313	0.911104	14	14	41	52.6	911277	915097	779359	967535	933358	682430	893257	835973	1.05338e+06	909820	1.07175e+06	754898	1.16344e+06	1.02168e+06	924063
Lyrm7	Q9DA03	Complex III assembly factor LYRM7	0.62277	0.238358	-0.102445	0.931453	0.842874	0.143591	-0.134272	0.91113	2	2	26	12	180818	168198	171324	195838	169653	145430	181240	165747	205715	185927	210866	164532	217475	198639	174860
Tpm1	E9Q453	Tropomyosin alpha-1 chain	0.27156	0.535106	-0.107248	0.928357	0.370645	0.425947	-0.134202	0.911174	31	4	70	28.5	900540	725270	683117	724671	675239	593626	856792	853974	710043	778184	756620	862426	830768	761182	689044
Scg3	P47867	Secretogranin-3	1.1169	0.0764017	-0.124805	0.917128	0.710638	0.194698	-0.134053	0.911268	19	19	42	53.3	343583	309242	241932	339771	326235	260418	298997	292944	356427	300080	378914	270476	328232	378318	347621
Bbs2	Q9CWF6	Bardet-Biedl syndrome 2 protein homolog	0.794378	0.160554	-0.0902887	0.939335	0.673276	0.212189	-0.133909	0.911359	5	5	6	79.9	23870.1	25724.9	30817.2	24390.8	25622.7	21048.7	24742.1	29998	26322.4	28813.4	31333.9	23046.5	27290.3	30337.8	30268.6
Necap1	Q9CR95	Adaptin ear-binding coat-associated protein 1	0.905653	0.124265	-0.111709	0.925491	1.0176	0.0960277	-0.133862	0.911388	11	11	41	29.6	758692	682162	602608	673665	634224	565167	693728	689719	688781	683841	772726	661770	720111	747507	710017
Itfg1	Q99KW9	T-cell immunomodulatory protein	0.216773	0.607053	-0.0785173	0.94703	0.383868	0.413173	-0.133798	0.911429	4	4	8	67.4	113898	120496	94401.2	99423.4	91267.8	87552.7	116771	83608.3	120467	113406	131915	95314.9	130162	128611	90462.1
Rims3	Q80U57	Regulating synaptic membrane exocytosis protein 3	1.74122	0.018146	-0.127025	0.915718	1.82941	0.0148112	-0.133742	0.911464	12	11	56	32.6	240501	226134	219953	236686	214599	186030	234508	217234	248235	236910	256940	213450	248940	260091	245178
Nipsnap1	O55125	Protein NipSnap homolog 1	1.95777	0.0110211	-0.101978	0.931755	1.52217	0.0300492	-0.133697	0.911492	15	15	57	33.3	2.01011e+06	1.99348e+06	1.72838e+06	2.05157e+06	1.94188e+06	1.546e+06	1.93665e+06	1.96441e+06	2.23439e+06	1.94937e+06	2.40522e+06	1.67529e+06	2.25515e+06	2.1613e+06	2.20645e+06
Ggt7	Q99JP7	Glutathione hydrolase 7	1.14235	0.0720534	-0.093483	0.937257	0.966545	0.108008	-0.133689	0.911498	15	15	31	70.2	498559	460994	380026	510160	467391	363822	470360	444991	538986	489351	569590	387702	537511	536725	512030
Psmd4	O35226	26S proteasome non-ATPase regulatory subunit 4	0.318523	0.48026	-0.0645003	0.956276	0.649729	0.224012	-0.133645	0.911526	12	10	43	40.7	1.24428e+06	1.22976e+06	1.0689e+06	1.2364e+06	1.00152e+06	997668	1.2345e+06	1.09989e+06	1.30019e+06	1.26696e+06	1.40463e+06	1.11916e+06	1.30483e+06	1.37006e+06	1.11429e+06
Ndufv3	Q3U422	NADH dehydrogenase [ubiquinone] flavoprotein 3, mitochondrial	0.905212	0.124391	-0.147312	0.902931	0.804496	0.156857	-0.133564	0.911576	14	13	38	50.5	2.07012e+06	1.96521e+06	1.7882e+06	2.0805e+06	2.06219e+06	1.47475e+06	2.04106e+06	2.01719e+06	2.17209e+06	1.95122e+06	2.29786e+06	1.91136e+06	2.01977e+06	2.08415e+06	2.47042e+06
Hint2	Q9D0S9	Histidine triad nucleotide-binding protein 2, mitochondrial	1.68746	0.020537	-0.126225	0.916226	1.20571	0.0622719	-0.133557	0.911581	10	10	52	17.3	1.1995e+06	1.09944e+06	937497	1.10596e+06	991518	895872	954051	1.05393e+06	1.18851e+06	1.10879e+06	1.26141e+06	920391	1.20324e+06	1.24807e+06	1.16967e+06
Fermt3	Q8K1B8	Fermitin family homolog 3	0.0581457	0.87469	0.0388144	1.02727	0.194883	0.638435	-0.133518	0.911606	13	13	27	75.6	147285	177774	167042	177775	100714	122679	201923	153391	155052	191698	216007	147232	193376	211162	109363
Sfxn1	Q99JR1	Sideroflexin-1	0.386483	0.410693	-0.0668127	0.954745	0.742602	0.180883	-0.133515	0.911608	11	10	49	35.6	519230	493729	418600	509692	425156	385705	508644	455326	548695	507022	586691	438469	539491	569436	464161
Syt1	P46096	Synaptotagmin-1	1.24748	0.0565612	-0.156233	0.897365	1.07467	0.0842034	-0.133459	0.911643	26	15	52	47.4	1.65393e+06	1.62522e+06	1.45966e+06	1.52805e+06	1.47708e+06	1.08488e+06	1.66391e+06	1.38538e+06	1.74481e+06	1.5416e+06	1.86729e+06	1.41661e+06	1.86338e+06	1.73296e+06	1.58564e+06
Fam122a	Q9DB52	Protein FAM122A	0.369916	0.426662	-0.10116	0.932283	0.529966	0.295144	-0.133416	0.91167	2	2	14	30.3	13772.7	13162.5	12475.6	15418.5	15045.2	11955.8	14858.7	11961.7	15797.7	13478	18620.7	12354.5	18460.5	15862.6	13187.4
Ears2	Q9CXJ1	Probable glutamate--tRNA ligase, mitochondrial	0.750597	0.177584	-0.0661052	0.955213	1.32073	0.0477821	-0.133391	0.911686	5	5	11	58.3	54131	46899.9	43867.4	44538.8	45229.6	36965.7	50225.3	44586.3	56571.4	50762.4	58891.4	43205	54178.1	52152.4	49749.5
Atpif1	E9PV44	ATPase inhibitory factor 1	0.950143	0.112165	-0.139471	0.907852	0.857203	0.13893	-0.132959	0.911959	11	11	76	8.8	3.25639e+06	3.05102e+06	2.6762e+06	3.29386e+06	3.15958e+06	2.45854e+06	3.12562e+06	3.07659e+06	3.29719e+06	3.18874e+06	3.36291e+06	3.09235e+06	3.39709e+06	3.43615e+06	3.1501e+06
Mapt	B1AQW2	Microtubule-associated protein	0.433888	0.368224	-0.0625073	0.957598	1.09583	0.0801994	-0.132953	0.911963	27	2	75	40.9	92317	82838.6	83637.3	89301.2	85557.6	71777.8	89731.3	96660.5	101997	91467.8	98517.5	85865.7	94593.3	95509.4	91971.9
Dlg3	P70175	Disks large homolog 3	0.960221	0.109592	-0.113942	0.92406	1.1229	0.0753522	-0.132873	0.912013	34	2	44	93.4	416988	377159	364426	371346	377201	298543	399901	388977	418360	383068	448224	378360	414348	402571	422313
Ndufa7	Q9Z1P6	NADH dehydrogenase [ubiquinone] 1 alpha subcomplex subunit 7	1.5058	0.031203	-0.13925	0.907991	1.32829	0.0469581	-0.13274	0.912098	14	14	69	12.6	1.87114e+06	1.70965e+06	1.53179e+06	1.85708e+06	1.75392e+06	1.37274e+06	1.73187e+06	1.75189e+06	1.8497e+06	1.78895e+06	1.97731e+06	1.61114e+06	1.89655e+06	2.055e+06	1.84686e+06
Smpd3	Q9JJY3	Sphingomyelin phosphodiesterase 3	1.41451	0.0385022	-0.148712	0.902055	1.04103	0.0909843	-0.132714	0.912114	7	7	14	71.2	29300.7	29382.4	29336.3	36469.4	28945.6	20224	31593.5	32337.8	33581.2	31748.7	34885.2	28825.4	33916.5	34120.9	33064.9
Jam2	Q9JI59	Junctional adhesion molecule B	1.69154	0.020345	-0.122865	0.918362	2.51591	0.00304853	-0.132507	0.912245	5	5	20	33	154277	136033	140376	145694	134927	107439	151285	127965	161568	149586	171764	130821	160825	159442	153534
Kcnc2	Q14B80	Potassium voltage-gated channel subfamily C member 2	1.01687	0.096189	-0.128911	0.914521	1.06051	0.0869944	-0.132487	0.912258	9	6	19	70.5	120093	108641	104405	120833	113174	95528.3	112251	110857	124931	108548	133891	111710	121186	117932	130182
Sh2d5	Q8JZW5	SH2 domain-containing protein 5	0.661418	0.218063	-0.0842543	0.943272	1.04536	0.0900832	-0.132469	0.912269	7	7	22	47.4	38960.5	27031.4	32587.1	33711.6	30139.9	26664	34522.3	31921.3	39161.7	29013	41491.1	27932.3	36185.2	36531.9	37002.5
Camk2d	A0A0G2JGS4	Calcium/calmodulin-dependent protein kinase type II subunit delta	0.683467	0.207269	-0.0812028	0.945269	1.0884	0.0815829	-0.132424	0.912298	24	4	47	60	927128	840925	771068	849313	769851	677999	881532	825262	915147	864974	1.04183e+06	799319	937179	938080	851741
Sh3glb2	Q8R3V5	Endophilin-B2	1.47587	0.0334294	-0.145245	0.904226	1.50306	0.0314006	-0.132405	0.912309	22	1	50	44.5	2.74815e+06	2.23004e+06	2.2052e+06	2.52448e+06	2.56199e+06	2.08665e+06	2.38563e+06	2.55602e+06	2.58492e+06	2.28776e+06	2.71442e+06	2.26371e+06	2.63953e+06	2.62613e+06	2.87789e+06
Cdc42ep2	Q8JZX9	Cdc42 effector protein 2	0.156085	0.698095	-0.0422969	0.971108	0.606536	0.247437	-0.132301	0.912375	3	3	34	23	105700	93506	96459.2	99818	95274.7	76936.6	118340	99329.8	110948	109088	119052	103245	105369	111768	96035.2
Nrxn3	Q6P9K9	Neurexin-3	1.10466	0.0785858	-0.083971	0.943457	0.961668	0.109227	-0.132286	0.912385	36	2	26	173.3	2.89722e+06	2.67051e+06	2.21363e+06	2.88256e+06	2.86488e+06	2.08995e+06	2.75879e+06	2.59328e+06	3.16059e+06	2.82628e+06	3.51346e+06	2.37912e+06	3.08967e+06	3.1304e+06	2.88322e+06
Mrpl57	Q9CQF8	Ribosomal protein 63, mitochondrial	0.296996	0.504666	-0.057042	0.961233	0.750551	0.177603	-0.132152	0.912469	5	5	37	11.9	110359	106336	91842.9	113234	101623	91264.4	113210	100636	119152	112941	127482	102783	118021	120675	102445
Fam171b	Q14CH0	Protein FAM171B	1.6143	0.0243052	-0.137063	0.909369	1.70583	0.0196865	-0.13207	0.912521	12	12	16	92	95661.8	87015.7	82395.4	90408.9	88104.7	65513.2	93478.1	86422.6	97930.1	84746.8	108816	80846.8	100118	102845	93474.9
Matk	A0A0R4J1N6	Tyrosine-protein kinase	1.18854	0.0647824	-0.169434	0.889191	0.916634	0.121162	-0.131878	0.912643	11	10	24	56.1	89464.2	85924.6	81577.2	86537.4	83798.1	67214.5	88378.8	76081.9	90896.3	87676.9	92992.7	81516.9	99617.6	97478.9	84837.1
Oxa1l	Q8BGA9	Mitochondrial inner membrane protein OXA1L	0.773904	0.168305	-0.109803	0.926715	0.491855	0.322214	-0.131784	0.912702	2	2	4	48.2	8353.47	7590.41	6131.64	9956.56	9203.16	5891.89	7484.44	8613.4	8756.75	8877.94	10840.3	6859.23	9167.74	8595.07	10218
Crtc1	Q68ED7	CREB-regulated transcription coactivator 1	1.2454	0.0568326	-0.148431	0.902231	1.31649	0.0482513	-0.131763	0.912716	7	7	16	66.9	117402	108151	98710.5	119515	120262	86248.9	120426	111065	131507	108985	115279	107627	123313	121586	125143
Wdr91	Q7TMQ7	WD repeat-containing protein 91	0.215874	0.608312	0.133408	1.09688	0.190885	0.64434	-0.131617	0.912808	24	24	32	83.4	1.16838e+06	1.53509e+06	1.0448e+06	1.23678e+06	881965	1.08473e+06	1.65579e+06	1.1618e+06	1.47443e+06	1.40271e+06	1.65845e+06	1.09148e+06	1.59701e+06	1.56506e+06	818630
Rogdi	Q3TDK6	Protein rogdi homolog	1.65543	0.022109	-0.101212	0.93225	1.51278	0.0307054	-0.131545	0.912854	14	14	61	32.1	911830	809241	720445	839689	837852	646537	822260	788337	921957	841299	1.0808e+06	737826	947641	929999	882435
Rc3h2	A2AVP4	Roquin-2	0.213517	0.611622	-0.0352383	0.975871	0.941403	0.114445	-0.131502	0.91288	2	2	2	124.6	17967.8	18407	15418.4	15941.7	16043.2	14637.4	18536.1	15837.3	17202.8	18238.8	24321.9	15737.3	19078.7	18760.2	17456.9
Mrpl9	Q99N94	39S ribosomal protein L9, mitochondrial	0.148803	0.7099	-0.0459394	0.968659	0.466381	0.341679	-0.131438	0.912921	7	7	31	30.2	213236	210393	167988	204223	185593	161477	218653	184726	228325	210129	256731	189470	229654	240104	176193
Cdh6	P97326	Cadherin-6	0.938	0.115345	-0.140123	0.907442	0.801455	0.157959	-0.131347	0.912979	9	7	16	88.3	88013.1	77260.5	66589.7	79044.9	79267.4	57098.3	76006.9	73317.2	92002.1	80987.5	90403.5	74535.6	85735	92467.6	77806.3
Tango2	Q8BTN3	Transport and Golgi organization 2 homolog	0.536475	0.290754	-0.0936828	0.937127	0.79089	0.161849	-0.131224	0.913056	6	6	30	30.9	73974.4	62279.6	68754.7	70929.5	62192.1	53883.1	71420	61829.1	74609	71258.2	87809.9	63068.9	77578.8	80969.7	65830.3
Kiaa0513	Q8R0A7	Uncharacterized protein KIAA0513	1.60468	0.0248496	-0.109342	0.927011	1.38488	0.0412209	-0.131063	0.913158	24	24	54	46.3	1.15088e+06	1.05875e+06	945302	1.18986e+06	1.03162e+06	843293	1.0898e+06	1.0422e+06	1.20067e+06	1.10933e+06	1.31052e+06	963425	1.20903e+06	1.24716e+06	1.14296e+06
Nsf	P46460	Vesicle-fusing ATPase	1.53711	0.0290331	-0.112256	0.925141	1.84753	0.0142061	-0.131017	0.913188	71	70	75	82.6	2.88424e+07	2.38833e+07	2.38655e+07	2.67497e+07	2.45608e+07	1.96084e+07	2.71637e+07	2.51091e+07	2.9034e+07	2.61326e+07	2.9591e+07	2.38971e+07	2.85758e+07	2.86335e+07	2.72504e+07
Ank2	A0A1D5RLB2	Ankyrin-2 (Fragment)	0.0168072	0.962039	-0.0111294	0.992315	0.257077	0.553252	-0.13097	0.913217	2	1	31	13.2	3511.07	2867.47	3250.24	2869.81	2840.3	2292.24	3425.87	3799.47	4624.69	3065.38	3198.16	2982.95	2441.7	3252.11	4635.8
Slc3a2	P10852	4F2 cell-surface antigen heavy chain	1.45091	0.0354069	-0.136374	0.909803	1.46092	0.0346006	-0.130832	0.913305	27	27	40	58.3	4.15925e+06	4.0492e+06	4.15313e+06	4.23971e+06	3.8525e+06	3.16593e+06	4.09362e+06	3.69492e+06	4.38777e+06	4.04484e+06	5.41399e+06	3.76445e+06	4.69374e+06	4.6722e+06	4.25727e+06
Ewsr1	Q5SUT0	RNA-binding protein EWS	1.55559	0.0278233	-0.108058	0.927836	1.61721	0.0241429	-0.130774	0.913341	6	6	15	64.9	173801	159575	152379	187621	166305	135495	175384	169537	183221	173356	191235	151708	176793	190384	193878
Rhobtb2	Q91V93	Rho-related BTB domain-containing protein 2	0.527037	0.297141	-0.343888	0.787915	0.210174	0.616349	-0.130724	0.913373	2	2	5	82.6	2738.87	1778.32	2332.1	2533.69	2194.77	2477.09	2545.44	1327.21	2378.48	1431.31	2110.35	3096.15	2473.42	2487.63	1819.46
Mapk8ip2	Q9ERE9	C-Jun-amino-terminal kinase-interacting protein 2	0.111869	0.772914	-0.0482785	0.96709	0.186727	0.650538	-0.130692	0.913393	4	4	8	89.8	4509.08	3897.39	4582.71	4874.89	1963.01	2899.61	4097.26	3547.48	5226.39	4029.19	4660.21	4289.64	3363.54	4432.09	4009.64
Fndc10	A2A9Q0	Fibronectin type III domain-containing protein 10	0.201844	0.628284	-0.0538528	0.96336	0.333607	0.463866	-0.130673	0.913405	2	2	13	24.4	9692.03	6643.5	5092.65	6856.49	5366.43	5284.48	7692.29	5714.15	8144.39	6968.05	8319.56	6962.79	7034.2	6996.82	6756.88
Snapin	Q9Z266	SNARE-associated protein Snapin	0.433462	0.368585	-0.0580859	0.960538	1.2902	0.0512631	-0.130654	0.913417	6	6	34	14.9	285748	251724	253014	256656	239713	219834	248084	274898	307794	292589	290455	236791	307794	278961	269461
Tusc2	Q9WVF8	Tumor suppressor candidate 2	1.4154	0.0384234	-0.141908	0.906319	1.69261	0.020295	-0.130535	0.913493	2	2	31	12.1	216819	212407	204058	207859	192664	150041	221354	176717	230081	211116	262221	185548	237385	234289	221848
Slc17a6	A0A0R4J0A6	Vesicular glutamate transporter 2	2.44661	0.00357597	-0.13425	0.911143	1.16935	0.0677095	-0.130508	0.91351	16	14	30	64.5	379578	349241	300318	366702	376927	275820	357134	329316	403346	364873	404132	325051	399007	381354	395743
Trip10	Q8CJ53	Cdc42-interacting protein 4	0.219637	0.603063	0.115146	1.08308	0.203632	0.625702	-0.13044	0.913553	8	8	14	68.4	87957.1	121361	74222.5	101185	63869.1	76589.7	121627	86294.6	114060	100757	135708	84830	109402	118698	66764.5
Mrps28	Q9CY16	28S ribosomal protein S28, mitochondrial	0.544004	0.285756	-0.0494925	0.966276	1.00973	0.0977845	-0.13044	0.913553	4	4	22	20.5	92322.5	79770.7	77439	103132	92747.2	70868.2	90248.9	91156.1	101034	103875	111479	75096.6	99461.9	105627	98067.4
Rims1	Q99NE5	Regulating synaptic membrane exocytosis protein 1	2.71997	0.00190561	-0.11468	0.923587	2.0536	0.00883897	-0.130381	0.91359	31	18	27	163.1	326848	306277	283661	323561	320507	241813	312223	298046	355210	319319	387049	278346	354883	348170	345018
Plpbp	Q9Z2Y8	Pyridoxal phosphate homeostasis protein	0.167127	0.68057	-0.0346497	0.976269	0.720796	0.190197	-0.13034	0.913616	15	15	57	30	3.5807e+06	3.18823e+06	3.03146e+06	3.14741e+06	2.88913e+06	2.70602e+06	3.33867e+06	3.1864e+06	3.76016e+06	3.52434e+06	3.91105e+06	3.09907e+06	3.56697e+06	3.67999e+06	3.0757e+06
Ndufs3	Q9DCT2	NADH dehydrogenase [ubiquinone] iron-sulfur protein 3, mitochondrial	1.72257	0.0189421	-0.179785	0.882834	1.26933	0.0537867	-0.130338	0.913617	14	14	40	30.1	3.8548e+06	3.01868e+06	3.37109e+06	3.55674e+06	3.41199e+06	2.38114e+06	3.12799e+06	3.58048e+06	3.4053e+06	3.62535e+06	4.07241e+06	3.23601e+06	4.04961e+06	3.57344e+06	3.72064e+06
Cdk11b	A2A9P6	Cyclin-dependent kinase 11B	1.36863	0.0427924	-0.131917	0.912618	1.14486	0.0716366	-0.130252	0.913672	8	8	10	87.3	36172.9	35635.2	32442.9	38901.2	32294.6	28421.8	35606.3	34011.7	38389.5	35160.3	39624.8	31590.6	41519	39600.2	36289.5
Ccdc92	Q8VDN4	Coiled-coil domain-containing protein 92	1.18663	0.0650684	-0.09656	0.93526	1.3419	0.0455095	-0.130211	0.913698	20	20	66	35.2	713470	621132	559602	654775	666518	518777	649893	687194	726154	647542	738367	586174	673350	724788	741057
Ank2	S4R2T7	Ankyrin-2 (Fragment)	1.22916	0.0589979	-0.0999311	0.933078	1.5967	0.0253107	-0.13021	0.913699	69	8	62	131.1	2.39377e+06	2.13153e+06	1.98369e+06	2.17168e+06	2.19167e+06	1.69742e+06	2.22702e+06	2.14217e+06	2.5771e+06	2.24074e+06	2.55657e+06	2.04216e+06	2.45127e+06	2.42078e+06	2.2997e+06
Cfap36	Q8C6E0	Cilia- and flagella-associated protein 36	0.362114	0.434397	-0.0424832	0.970982	1.36335	0.0433162	-0.130054	0.913797	10	10	36	39.6	212788	190069	198151	189575	183085	172961	209838	203667	224507	203922	231924	172324	225856	226986	203199
Hnrnpa2b1	O88569	Heterogeneous nuclear ribonucleoproteins A2/B1	0.437303	0.36534	-0.0656133	0.955539	0.914269	0.121823	-0.130042	0.913805	30	29	75	37.4	9.80734e+06	8.55861e+06	8.14308e+06	9.19697e+06	9.31467e+06	7.29587e+06	9.13107e+06	9.23829e+06	9.70115e+06	1.02245e+07	1.13569e+07	9.02715e+06	9.77144e+06	9.21834e+06	1.00585e+07
Atp5pb	Q9CQQ7	ATP synthase F(0) complex subunit B1, mitochondrial	2.82199	0.00150665	-0.123813	0.917759	1.93375	0.0116479	-0.130038	0.913807	20	20	48	28.9	7.07918e+06	6.08486e+06	5.83388e+06	6.67066e+06	6.75411e+06	4.94736e+06	6.70995e+06	6.45757e+06	6.80622e+06	6.62137e+06	7.84188e+06	5.92838e+06	7.37016e+06	7.00055e+06	7.18196e+06
Dus3l	A0A0R4IZY9	tRNA-dihydrouridine(47) synthase [NAD(P)(+)]	1.52967	0.0295348	-0.0914852	0.938556	1.38359	0.0413436	-0.129976	0.913847	13	13	28	71.1	372278	331855	295894	369965	349825	262372	353993	348055	385692	380005	404916	313211	373280	369754	400642
Il18	P70380	Interleukin-18	0.772381	0.168896	-0.120184	0.92007	1.26544	0.0542705	-0.129884	0.913905	3	3	17	22.1	16162.1	16529.8	17200.6	16610.1	16335.7	13038.6	19039.8	14047.6	19792.3	17430.3	18017.1	13845.1	19782	18238.3	18904.6
Plxna4	Q80UG2	Plexin-A4	2.32756	0.00470367	-0.102444	0.931454	1.99158	0.0101958	-0.129864	0.913917	59	45	34	212.4	1.93567e+06	1.77635e+06	1.63945e+06	1.89213e+06	1.87691e+06	1.44527e+06	1.82933e+06	1.80559e+06	2.06514e+06	1.82707e+06	2.28657e+06	1.64706e+06	2.08839e+06	2.00039e+06	2.00432e+06
Ubxn2a	Q99KJ0	UBX domain-containing protein 2A	0.384115	0.412939	-0.0839781	0.943453	0.607611	0.246825	-0.129855	0.913923	3	3	14	29.2	38586.5	32741.1	29504.8	33589.4	31321.1	27365.4	31918.7	32884.2	39384.1	35515.9	39311.1	32760.2	33726.9	40645	33179.1
Coro1c	Q9WUM4	Coronin-1C	1.69263	0.0202942	-0.0960085	0.935618	1.92839	0.0117925	-0.12976	0.913983	28	19	45	53.1	771865	711146	652473	775882	723203	586963	723088	729584	800008	776051	879671	665495	795763	829175	791101
Eci2	Q9WUR2	Enoyl-CoA delta isomerase 2	0.93141	0.117109	-0.112274	0.925129	0.95344	0.111316	-0.129546	0.914119	13	13	38	43.2	1.63326e+06	1.42866e+06	1.25862e+06	1.59498e+06	1.46322e+06	1.19506e+06	1.49383e+06	1.41662e+06	1.657e+06	1.5192e+06	1.71364e+06	1.36006e+06	1.69683e+06	1.70624e+06	1.48445e+06
Fam162a	Q9D6U8	Protein FAM162A	0.671842	0.212891	-0.0964039	0.935362	0.880139	0.131784	-0.129468	0.914169	6	6	37	17.7	787730	699644	627122	730317	659261	565723	712286	701471	795367	741540	806563	694103	773234	779782	713168
Mrpl12	Q9DB15	39S ribosomal protein L12, mitochondrial	0.753899	0.176239	-0.101512	0.932056	0.976683	0.105516	-0.129452	0.914178	8	8	46	21.7	402663	369020	336719	393331	350018	280603	399584	363564	403870	409358	427608	364388	393050	420894	387473
Akt1s1	Q9D1F4	Proline-rich AKT1 substrate 1	0.579806	0.263144	-0.0833855	0.94384	0.832687	0.146999	-0.129401	0.914211	5	5	24	27.5	432530	366135	351699	388851	325674	301761	380626	385657	426615	395291	427904	373835	396901	406114	394989
Gpc5	Q8CAL5	Glypican-5	0.235453	0.581497	-0.0540557	0.963225	0.53216	0.293657	-0.1294	0.914211	7	7	11	63.8	362959	316143	266556	358099	372592	282927	353783	363534	381140	349203	386692	329465	320249	399331	364638
Uqcrfs1	Q9CR68	Cytochrome b-c1 complex subunit Rieske, mitochondrial	0.672249	0.212692	-0.0727835	0.950802	0.816277	0.152659	-0.12927	0.914294	16	16	68	29.3	3.57999e+06	2.75371e+06	2.48078e+06	3.27686e+06	2.97996e+06	2.56413e+06	2.98009e+06	3.25177e+06	3.25506e+06	3.11375e+06	3.6144e+06	2.67131e+06	3.0855e+06	3.40351e+06	3.56607e+06
Mtch1	Q791T5	Mitochondrial carrier homolog 1	0.635456	0.231496	-0.0571896	0.961135	0.941295	0.114473	-0.129267	0.914296	16	16	55	41.5	2.03263e+06	1.71303e+06	1.50569e+06	1.96745e+06	1.91319e+06	1.47419e+06	1.88743e+06	1.92525e+06	2.06416e+06	1.99793e+06	2.20644e+06	1.7053e+06	1.90102e+06	2.07706e+06	2.02142e+06
Mfsd6	F6U3S2	Major facilitator superfamily domain-containing protein 6 (Fragment)	0.853747	0.14004	-0.130886	0.913271	0.678701	0.209556	-0.129182	0.91435	5	1	12	63.1	134643	142227	125699	147098	162412	100039	140980	142628	168043	136170	177433	134104	145057	149939	173981
Gripap1	A2AEW8	GRIP1-associated protein 1	1.06292	0.0865128	-0.0559464	0.961963	1.63049	0.0234161	-0.129107	0.914397	36	2	50	95.9	990314	849128	777110	899829	858203	734256	904849	905881	987412	960169	1.05403e+06	797733	956883	998340	950415
Man2a2	Q8BRK9	Alpha-mannosidase 2x	0.0788026	0.83406	0.00906277	1.0063	1.78449	0.0164253	-0.129021	0.914452	5	5	5	130.6	26331.9	22959.9	24380	23887.9	21808.8	22430.9	23479.3	26731.5	28765.8	26463.3	30560.5	20661.3	27171.9	26624.8	26983.3
Extl2	Q3TSR0	Exostosin-like 2	0.445179	0.358774	-0.105732	0.929333	0.539048	0.289036	-0.128944	0.9145	2	2	4	35.8	25346	19485	21970	25738.4	23204.1	17304.7	23277.2	24166.1	24911.3	23654	28887.1	18162.8	26011.2	23909.8	31165.8
Nhsl1	Q8CAF4	NHS-like protein 1	0.487215	0.325675	-0.0890687	0.940129	0.779276	0.166236	-0.12893	0.91451	13	13	10	169.3	97768.7	87234.2	87460.2	91519.2	85106.6	78436.5	93583.7	85893.7	104080	92962.3	101654	87738.1	103688	101440	87806.7
Mecr	Q9DCS3	Enoyl-[acyl-carrier-protein] reductase, mitochondrial	1.50611	0.0311807	-0.104029	0.930431	1.28046	0.0524255	-0.128876	0.914543	14	14	61	40.3	1.59151e+06	1.29449e+06	1.19224e+06	1.46066e+06	1.36228e+06	1.13155e+06	1.37419e+06	1.44556e+06	1.51574e+06	1.33765e+06	1.64642e+06	1.28075e+06	1.55531e+06	1.5024e+06	1.48747e+06
Nrxn2	E9Q7X7	Neurexin-2	2.30967	0.00490155	-0.134593	0.910926	2.24744	0.00565664	-0.128854	0.914558	23	18	15	184.8	490001	435577	448798	442432	452249	333265	452788	468632	495341	456165	535319	391298	496844	519939	523082
Ncoa1	P70365	Nuclear receptor coactivator 1	0.315602	0.483501	-0.0284958	0.980442	0.857295	0.138901	-0.128851	0.91456	4	4	3	156.9	45267.1	35676.9	31071	39996.6	35602.5	30442.5	41898.9	38230.8	43368.6	41832.8	46002.6	35316.9	41210.5	40826.9	40411.3
Emc4	Q9CZX9	ER membrane protein complex subunit 4	0.0245812	0.944972	-0.00941054	0.993498	0.414177	0.385321	-0.128791	0.914597	2	2	14	20.1	21781.3	15228	16957	21564	17823.5	15757.9	21836.9	21542.9	21255	20352.2	20644	20321.1	21330.1	19242.4	17530.1
Kif2a	P28740	Kinesin-like protein KIF2A	1.9583	0.0110079	-0.0881731	0.940713	2.17956	0.00661366	-0.128676	0.914671	36	36	49	79.7	2.88671e+06	2.54647e+06	2.43707e+06	2.85397e+06	2.75344e+06	2.26448e+06	2.66802e+06	2.60345e+06	2.96493e+06	2.91394e+06	3.32411e+06	2.45099e+06	2.90528e+06	3.04108e+06	3.0219e+06
Cox7a2	P48771	Cytochrome c oxidase subunit 7A2, mitochondrial	0.401774	0.396484	-0.0485517	0.966906	1.20329	0.0626197	-0.128453	0.914812	2	2	28	9.3	594419	540626	462263	529093	535683	475013	565699	577377	608770	511986	649408	480673	570165	617803	585454
Tubb4b	P68372	Tubulin beta-4B chain	1.09811	0.0797784	-0.135819	0.910153	1.05865	0.0873668	-0.1284	0.914846	38	2	72	49.8	5.69643e+06	4.72501e+06	4.94269e+06	5.17843e+06	5.05839e+06	4.03319e+06	5.10945e+06	5.34357e+06	5.65199e+06	4.93707e+06	5.6646e+06	4.93277e+06	5.21338e+06	5.83352e+06	5.67907e+06
Fxn	O35943	Frataxin, mitochondrial	0.978256	0.105134	-0.0962857	0.935438	1.65419	0.0221723	-0.128318	0.914897	3	3	14	22.9	625857	546364	498854	591636	555576	469671	582229	580516	649133	519584	677826	476029	648023	628533	642696
Tsfm	Q9CZR8	Elongation factor Ts, mitochondrial	0.960087	0.109626	-0.0813255	0.945189	1.22476	0.059599	-0.12822	0.91496	17	17	50	35.3	626212	584015	507268	628261	590009	477122	595170	568857	682101	616848	725664	519435	667907	686334	616000
Pja2	Q80U04	E3 ubiquitin-protein ligase Praja-2	0.33093	0.466735	-0.06673	0.9548	0.656055	0.220772	-0.128082	0.915047	8	8	16	77.9	86647.8	79910.1	67347.9	86058	76538.4	67456.2	86826.5	74069.7	85685.5	87287.8	97261.5	77493.2	89965.1	91206.9	76350
Fnbp1	A0A0A6YWT1	Formin-binding protein 1 (Fragment)	0.116893	0.764024	-0.033401	0.977114	0.372906	0.423735	-0.127788	0.915234	9	1	31	40.3	40096.3	42400.5	40784.2	30320.2	31158.6	31628.9	40838.1	33954.2	38047.5	42292.3	50682.7	32946	41043.6	47287.4	34927.3
Atp1a2	Q6PIE5	Sodium/potassium-transporting ATPase subunit alpha-2	0.688908	0.204688	-0.0772195	0.947883	0.842193	0.143816	-0.127762	0.91525	84	55	62	112.1	8.59052e+07	8.06296e+07	6.62483e+07	8.51156e+07	8.44196e+07	6.42982e+07	8.2869e+07	8.22849e+07	9.11701e+07	8.3153e+07	9.8831e+07	7.45639e+07	8.21032e+07	9.41568e+07	8.90591e+07
Golph3l	H3BJ12	Golgi phosphoprotein 3-like (Fragment)	0.630806	0.233988	-0.16761	0.890316	0.388282	0.408995	-0.127718	0.915278	3	3	13	31.9	11668.2	14830.8	12676.9	11866.4	11343	11073.2	11731.3	10535.5	12812.6	11946.7	14946.5	10215.2	16288.6	15123.9	11782.6
Pdxp	P60487	Pyridoxal phosphate phosphatase	0.502046	0.314741	-0.0648042	0.956075	1.23379	0.0583726	-0.127548	0.915386	19	19	79	31.5	1.38956e+06	1.24528e+06	1.25208e+06	1.28828e+06	1.22027e+06	1.03672e+06	1.40183e+06	1.35863e+06	1.46801e+06	1.2373e+06	1.58795e+06	1.06633e+06	1.53459e+06	1.46738e+06	1.38363e+06
Cit	P49025	Citron Rho-interacting kinase	1.62274	0.0238376	-0.118562	0.921105	1.08661	0.0819199	-0.127487	0.915425	83	3	36	235.2	2.20036e+06	1.939e+06	1.70706e+06	2.19027e+06	2.12854e+06	1.60038e+06	2.06212e+06	1.9073e+06	2.33593e+06	2.05206e+06	2.38271e+06	1.89207e+06	2.22882e+06	2.29189e+06	2.16315e+06
Pacsin1	Q61644	Protein kinase C and casein kinase substrate in neurons protein 1	2.25589	0.00554761	-0.189795	0.876731	2.04888	0.00893544	-0.127438	0.915456	44	41	75	50.5	5.44137e+06	4.38302e+06	4.73085e+06	4.75719e+06	4.71562e+06	3.56314e+06	4.72652e+06	4.9312e+06	5.07642e+06	4.45784e+06	5.02125e+06	4.46162e+06	5.20304e+06	5.32119e+06	5.32604e+06
Hspa9	P38647	Stress-70 protein, mitochondrial	0.918926	0.120524	-0.101009	0.932381	1.16609	0.0682194	-0.127335	0.915521	57	56	67	73.4	1.12215e+07	1.02105e+07	9.4477e+06	1.07429e+07	9.58629e+06	8.31367e+06	1.05891e+07	1.0212e+07	1.16697e+07	1.06219e+07	1.14985e+07	9.91423e+06	1.08905e+07	1.15185e+07	1.09257e+07
Msh2	P43247	DNA mismatch repair protein Msh2	0.674558	0.211564	-0.0927688	0.937721	0.965698	0.108219	-0.127272	0.915561	9	9	11	104.1	46606.1	38282.1	36092.6	42647.8	40690.3	36423.1	40458.3	41440.1	41274.5	43524.4	48247.2	40331.5	44997.7	42046.8	44806.8
Tpt1	P63028	Translationally-controlled tumor protein	0.491085	0.322786	-0.165294	0.891747	0.38944	0.407905	-0.127172	0.915624	5	5	29	19.5	902773	712544	745696	693509	653528	581001	857026	822016	639773	714118	737057	831202	781497	808603	699266
Iqsec3	Q3TES0	IQ motif and SEC7 domain-containing protein 3	1.6962	0.0201278	-0.130108	0.913763	1.65134	0.0223185	-0.127102	0.915669	32	25	32	129	1.05037e+06	957993	906578	998992	961185	763268	971607	955864	1.09481e+06	950193	1.15161e+06	889556	1.07839e+06	1.13261e+06	1.03054e+06
Necab2	Q91ZP9	N-terminal EF-hand calcium-binding protein 2	1.14298	0.0719488	-0.0652022	0.955811	2.45949	0.00347145	-0.126968	0.915754	14	14	39	43.4	352216	308896	336479	334914	332099	268720	356961	327898	386930	362859	399711	309520	367162	367283	364945
Tnr	Q8BYI9	Tenascin-R	1.99645	0.010082	-0.104986	0.929814	1.62175	0.0238921	-0.126939	0.915772	52	52	45	149.5	1.24135e+07	1.0346e+07	9.90756e+06	1.16634e+07	1.16032e+07	8.8565e+06	1.09608e+07	10871165	1.31582e+07	1.16745e+07	1.30785e+07	9.86535e+06	1.21835e+07	1.23987e+07	1.28969e+07
Nova1	Q9JKN6	RNA-binding protein Nova-1	2.36875	0.00427814	-0.154811	0.89825	1.07134	0.0848522	-0.126907	0.915793	19	12	37	51.7	4.70845e+06	4.12113e+06	3.58666e+06	4.52026e+06	4.54075e+06	3.30891e+06	4.08219e+06	4.38186e+06	4.71308e+06	4.07107e+06	4.82703e+06	3.90933e+06	4.58312e+06	4.81793e+06	4.81563e+06
Mief1	Q8BGV8	Mitochondrial dynamics protein MID51	0.638623	0.229814	-0.0904091	0.939256	0.928917	0.117783	-0.126895	0.9158	9	9	22	51.2	93349.2	75122.2	71661.1	80505.3	80422	65098.1	87861.2	74635.4	92231.1	83799.1	92424	76804.5	85552	93510.2	82466.1
Nipsnap2	Q7TMG8	Glioblastoma amplified sequence	1.64758	0.0225124	-0.111017	0.925935	1.71532	0.0192611	-0.126874	0.915814	12	12	53	32.9	593850	508069	518023	618164	533764	439102	580308	533795	612404	560999	656756	491427	653653	607493	594856
Opa1	F6U775	Dynamin-like 120 kDa protein, mitochondrial (Fragment)	0.803048	0.157381	-0.143187	0.905517	0.724395	0.188627	-0.126808	0.915856	7	1	33	33.9	50842	49654	47592.8	52626.1	50445	41206.9	52626.9	48022.4	48107.7	54523.6	55202.6	46609.2	49694.2	62729.4	54387.4
Jakmip1	Q8BVL9	Janus kinase and microtubule-interacting protein 1	0.246027	0.567509	-0.0336575	0.97694	1.01834	0.095865	-0.126803	0.915859	14	2	22	73.1	21287.8	19296.1	16770.7	21759.6	21036.1	18030.2	20509.1	18210.7	23576.7	22107.2	26603.8	17491.9	23490.1	22666.3	21118.4
Polr2i	P60898	DNA-directed RNA polymerase II subunit RPB9	0.343962	0.452938	-0.121069	0.919506	0.353101	0.443505	-0.126647	0.915957	2	2	22	14.5	15492.4	13822.4	11091.1	14435.2	11285.7	12009.6	13051.4	11346.8	14679.6	11597.9	17280.3	12242.8	14666.9	17611.6	11605.1
Slc4a4	A0A668KM61	Electrogenic sodium bicarbonate cotransporter 1	0.950985	0.111948	-0.0890745	0.940126	1.31756	0.0481323	-0.126576	0.916003	29	3	27	125	2.6591e+06	2.18626e+06	2.09529e+06	2.39366e+06	2.37716e+06	1.96789e+06	2.46046e+06	2.30134e+06	2.52102e+06	2.31386e+06	2.93268e+06	2.16708e+06	2.69296e+06	2.60264e+06	2.42998e+06
Arhgap44	Q5SSM3	Rho GTPase-activating protein 44	1.06049	0.086999	-0.115558	0.923025	1.15863	0.0694022	-0.126574	0.916004	22	21	28	88.9	299374	265499	260089	297929	270889	215765	288245	267728	312444	291435	323140	267082	301935	318454	290209
Fech	P22315	Ferrochelatase, mitochondrial	0.346461	0.450338	-0.0516187	0.964853	0.990082	0.10231	-0.126545	0.916022	18	18	45	47.1	2.8066e+06	2.38753e+06	2.1662e+06	2.48501e+06	2.29646e+06	2.02417e+06	2.73824e+06	2.449e+06	2.88193e+06	2.46984e+06	2.85503e+06	2.28499e+06	2.72556e+06	2.77738e+06	2.4606e+06
Ndufa9	A0A0R3P9C8	NADH dehydrogenase [ubiquinone] 1 alpha subcomplex subunit 9, mitochondrial	1.51397	0.0306217	-0.0966972	0.935171	1.65742	0.0220079	-0.126513	0.916043	28	28	68	42.1	7.68708e+06	7.10433e+06	6.55199e+06	7.42598e+06	7.58055e+06	5.7278e+06	7.29404e+06	7.53734e+06	8.06276e+06	7.29126e+06	9.0117e+06	6.29951e+06	8.58948e+06	8.01498e+06	7.95275e+06
Plekha5	E9Q6H8	Pleckstrin homology domain-containing, family A member 5	1.13995	0.0724526	-0.078344	0.947144	1.77195	0.0169062	-0.126399	0.916115	20	20	18	144.3	186160	170614	153878	177104	174998	152458	178350	178159	182197	174044	209048	155144	192216	194571	188335
Dst	Q91ZU6	Dystonin	0.259887	0.549684	-0.0463832	0.968361	0.908212	0.123534	-0.126235	0.916219	206	1	29	833.7	108550	102253	103348	111094	113458	97524.5	111067	118181	120004	116484	122223	106177	109876	122363	116840
H2ac20	Q64523	Histone H2A type 2-C	0.0929215	0.807381	0.0344044	1.02413	0.310275	0.489469	-0.126221	0.916228	9	2	59	14	316449	278650	219758	258582	182372	240141	302323	277953	287312	283258	269891	254414	281459	290603	221047
Ankrd34a	B2RW11	Ankyrin repeat domain 34A	0.345222	0.451625	-0.0604393	0.958972	0.820477	0.15119	-0.12619	0.916248	10	10	36	52.4	58640.1	55946.1	54383.5	62472.9	58862.6	49257.9	60268.2	59783.6	69390.6	60225.2	67977.7	51235.8	64925.2	72243.5	58451.8
Nrbf2	Q8VCQ3	Nuclear receptor-binding factor 2	0.376536	0.420208	-0.0603383	0.959039	0.915745	0.12141	-0.126019	0.916357	8	8	26	32.5	79858.9	80034.9	69629	77236.1	75939.3	63327.1	84075	71693.6	88552.4	88963.8	87897.1	74004.4	85499.4	86478.9	77449.7
Cdk18	Q04899	Cyclin-dependent kinase 18	1.96124	0.0109334	-0.152241	0.899852	1.3808	0.04161	-0.125995	0.916372	12	8	29	51.8	327979	274271	332483	306786	299499	217138	312708	290974	346838	320033	348221	286156	342413	322790	350693
Acp2	A0A5F8MPS7	Lysosomal acid phosphatase	0.321719	0.476739	-0.0616728	0.958152	0.907753	0.123665	-0.125967	0.916389	5	5	9	49.6	75588.3	62522.3	65269.8	74998.1	62263.9	65478	72791	62182.4	75712.6	72593.1	79047.5	62487.6	82110.1	75279.1	68182.1
Apc	B2RUG9	Adenomatosis polyposis coli	1.5258	0.0297992	-0.0963713	0.935383	1.98015	0.0104676	-0.125785	0.916505	41	41	19	310.7	454289	406016	397222	415700	408656	329642	431321	400789	474775	429349	507696	384083	470867	463375	442901
Smap2	Q7TN29	Stromal membrane-associated protein 2	0.862715	0.137178	-0.107022	0.928503	1.01521	0.0965576	-0.125776	0.916511	19	18	43	46.5	1.02899e+06	877679	842850	921737	877120	740494	940053	883438	1.00459e+06	942423	1.04535e+06	870702	1.04543e+06	1.00204e+06	922136
Arpp19	E9Q827	cAMP-regulated phosphoprotein 19	0.964962	0.108402	-0.153146	0.899288	0.790234	0.162094	-0.125744	0.916531	5	4	42	16.1	705548	539035	522635	572271	531373	454100	615029	621245	527066	537497	631027	561411	614855	645224	589912
Vti1a	O89116	Vesicle transport through interaction with t-SNAREs homolog 1A	0.702796	0.198246	-0.116923	0.922153	0.755737	0.175494	-0.12569	0.916565	7	7	28	25	90189.1	77333.1	74070	88529.9	84962.1	63321.1	86230.4	77017.3	92742.3	83430	103345	81560	84571.4	97979.7	86130.3
Mapk4	Q6P5G0	Mitogen-activated protein kinase 4	0.960211	0.109595	-0.148676	0.902078	0.650385	0.223674	-0.125623	0.916608	6	4	10	65.5	36108.1	30205.8	38068.1	30705	32517.2	25780.9	34044.7	32999.9	32831	33461.6	39833.1	26690.7	40073.6	40312.5	35705.4
Clta	O08585	Clathrin light chain A	0.543501	0.286087	-0.0886043	0.940432	0.646522	0.225672	-0.12557	0.916642	15	15	29	25.6	1.19334e+06	1.05363e+06	867858	1.17226e+06	1.13049e+06	888268	1.05491e+06	1.01031e+06	1.2983e+06	1.1221e+06	1.32695e+06	958387	1.11978e+06	1.35611e+06	1.14407e+06
Slc2a3	P32037	Solute carrier family 2, facilitated glucose transporter member 3	1.27683	0.0528651	-0.104692	0.930004	1.42172	0.037869	-0.125556	0.91665	12	12	17	53.4	449642	394856	371268	418003	433496	319924	404957	446127	453737	430759	479515	366491	431585	469275	483526
Sgip1	F7CPX0	SH3-containing GRB2-like protein 3-interacting protein 1 (Fragment)	0.378363	0.418443	-0.086671	0.941693	0.517994	0.303393	-0.125388	0.916757	20	4	43	62	41351.4	41895.4	36014.1	35638	36055.4	31480.7	39353.8	40544.6	39712.7	39960.2	45363.1	36461.3	48938.6	38800	37665.4
Adgrb1	Q3UHD1	Adhesion G protein-coupled receptor B1	1.09457	0.0804328	-0.0969265	0.935023	1.53221	0.029362	-0.125267	0.916834	12	12	9	173.2	211663	184812	173539	193677	188789	154210	202184	198625	209698	189345	217631	178990	203493	215652	205889
Enpp5	Q9EQG7	Ectonucleotide pyrophosphatase/phosphodiesterase family member 5	0.732453	0.18516	-0.124451	0.917353	0.7083	0.195749	-0.125267	0.916835	4	4	10	54.4	34940.3	26157.7	33018.7	29150	31094.9	27871.7	29301	30606.4	32932.6	28135.9	36696.3	25299.2	34768.6	32206.7	38928.9
Sphk2	Q9JIA7	Sphingosine kinase 2	0.445426	0.35857	-0.0722219	0.951172	0.734453	0.184309	-0.125202	0.916876	10	10	22	65.6	116672	114288	105324	110850	94148.9	89778.5	114902	99898.4	124208	114412	135752	96532	130376	124874	106985
Lin7a	Q8JZS0	Protein lin-7 homolog A	0.534907	0.291805	-0.0814422	0.945112	1.13977	0.0724814	-0.125138	0.916916	12	6	47	26	546762	495284	448224	509020	475910	346188	517125	550737	598442	501046	593932	478840	550101	540307	517844
Elavl2	B1AXZ5	ELAV-like protein	0.686514	0.205819	-0.0878592	0.940918	0.960016	0.109644	-0.125029	0.916986	12	5	37	42.6	112641	95853.8	92497.6	101858	108817	81538.4	108127	103760	105261	112185	123037	99549.5	108436	116476	106775
Macrod1	Q922B1	ADP-ribose glycohydrolase MACROD1	0.858481	0.138522	-0.11493	0.923427	0.955118	0.110887	-0.12499	0.91701	7	7	24	35.3	632652	602286	588324	636321	609789	478068	654774	577543	698477	619168	717549	538716	712896	735847	620793
Rps14	P62264	40S ribosomal protein S14	0.356112	0.440441	-0.0539355	0.963305	0.920045	0.120214	-0.124911	0.917061	10	10	43	16.3	1.50383e+06	1.2586e+06	1.10534e+06	1.41819e+06	1.22407e+06	1.14359e+06	1.48054e+06	1.22713e+06	1.38995e+06	1.50295e+06	1.46654e+06	1.24266e+06	1.38545e+06	1.4532e+06	1.38771e+06
Akr7a2	Q8CG76	Aflatoxin B1 aldehyde reductase member 2	0.576442	0.265191	-0.0701437	0.952543	1.05396	0.0883161	-0.124872	0.917085	14	14	41	40.6	933382	824719	833168	868802	832186	693338	904524	883897	931538	914309	1.06599e+06	819336	983068	950630	873695
Mtpn	P62774	Myotrophin	0.194908	0.638399	-0.0490486	0.966574	0.516952	0.304122	-0.124832	0.917111	5	5	39	12.9	158536	133647	110977	140959	104553	132193	139017	139746	131132	120386	151411	110794	141127	159669	133915
Gadd45gip1	Q9CR59	Growth arrest and DNA damage-inducible proteins-interacting protein 1	0.482136	0.329507	-0.0916236	0.938466	0.511135	0.308223	-0.124803	0.91713	5	5	29	25.8	134525	119086	93896	133361	130047	99205.6	121362	130028	132054	125966	140433	125126	130061	133449	122655
Cnst	Q8CBC4	Consortin	0.681909	0.208013	-0.0565176	0.961582	1.32225	0.0476157	-0.124762	0.917155	10	10	17	76.8	122680	106679	100095	114151	99484	87308.2	108304	113841	122942	121937	133630	102407	117227	114783	123326
Cracdl	E9Q3M9	Capping protein-inhibiting regulator of actin-like	0.48346	0.328504	-0.040638	0.972225	2.13626	0.00730702	-0.124688	0.917202	5	5	7	125.8	35772.7	30360.4	32241.5	31952.9	32012.5	28014.7	31802.9	35965.8	37561.3	34686.5	39771.2	27942.5	37687.6	35059.4	37001.6
Tmco1	A0A0A6YVS2	Calcium load-activated calcium channel (Fragment)	0.249324	0.563217	-0.0532986	0.96373	0.804368	0.156903	-0.124383	0.917396	4	4	20	22.4	178350	156167	144480	161310	138021	125945	180913	130749	175586	184750	194733	150416	175069	174414	155444
Slc8a3	E9PX50	Sodium/calcium exchanger 3	0.804955	0.156691	-0.0567406	0.961434	0.762841	0.172647	-0.124319	0.917437	8	6	7	102.9	156303	149891	117913	164773	150551	117302	147435	156417	171480	161200	179810	125233	167801	170287	160976
Marcksl1	P28667	MARCKS-related protein	0.303283	0.497413	-0.0824989	0.94442	0.476794	0.333585	-0.124316	0.917439	10	10	82	20.2	545760	430239	465359	507265	516251	406217	517136	508127	513537	518920	592807	476601	440579	577362	593479
Fkbp1b	Q9Z2I2	Peptidyl-prolyl cis-trans isomerase FKBP1B	1.39317	0.0404415	-0.0896864	0.939727	2.02769	0.00938234	-0.124249	0.917482	4	4	45	11.8	113727	97252.7	113188	110096	106254	81031	110878	113994	120880	120073	123750	93686	118510	120429	125332
Dzank1	E9Q4Z6	Double zinc ribbon and ankyrin repeat-containing protein 1	1.0953	0.0802967	-0.0853071	0.942584	1.33356	0.0463919	-0.12423	0.917494	25	25	39	85.1	440224	406724	356389	410645	396685	330581	418482	411902	447082	403761	480500	377051	434277	453122	431240
Iglon5	Q8HW98	IgLON family member 5	0.798888	0.158896	-0.173722	0.886552	0.626883	0.236111	-0.124225	0.917497	10	10	32	36.7	80090.9	73689.7	75846.6	77384.6	86976.8	51295.6	78207.4	90536.4	84750.7	79396.6	79572.2	73636	79286.4	80382.9	100781
Cyrib	Q921M7	CYFIP-related Rac1 interactor B	1.236	0.0580763	-0.123526	0.917942	1.24926	0.0563305	-0.124217	0.917502	16	14	53	36.8	3.06474e+06	2.66995e+06	2.60843e+06	2.75488e+06	2.75225e+06	2.20561e+06	2.79422e+06	2.52867e+06	3.1288e+06	2.90241e+06	3.19735e+06	2.49928e+06	3.2311e+06	3.1521e+06	2.83874e+06
Atad1	Q9D5T0	ATPase family AAA domain-containing protein 1	0.889672	0.128922	-0.0769258	0.948076	1.45929	0.0347302	-0.124167	0.917533	12	12	38	40.7	492775	431522	466392	477662	462837	371961	490394	497087	519668	482486	551139	418603	548051	518917	488223
Cacna2d3	Q9Z1L5	Voltage-dependent calcium channel subunit alpha-2/delta-3	1.61388	0.0243286	-0.1249	0.917067	1.61985	0.0239967	-0.124164	0.917535	24	24	24	122.7	829311	724175	737383	772727	758079	583837	794431	742810	851751	733769	924368	680740	907058	820564	828019
Zfand1	F7CFT1	AN1-type zinc finger protein 1 (Fragment)	0.219399	0.603395	-0.0753549	0.949109	0.382431	0.414542	-0.12404	0.917615	5	5	21	27.6	164365	176315	152141	161024	133839	138796	176385	129351	179754	167750	192682	147876	196228	186959	137808
Acan	Q61282	Aggrecan core protein	1.9949	0.0101182	-0.115012	0.923375	0.960272	0.109579	-0.123909	0.917698	40	39	22	221.8	3.5018e+06	3.0804e+06	2.71304e+06	3.52188e+06	3.52195e+06	2.49802e+06	3.18839e+06	3.1234e+06	3.7956e+06	3.31911e+06	3.93865e+06	3.00327e+06	3.4985e+06	3.59173e+06	3.65104e+06
Kcnc1	P15388	Potassium voltage-gated channel subfamily C member 1	0.564828	0.272378	-0.0531402	0.963836	1.50863	0.0310009	-0.123797	0.917769	10	8	26	57.9	601946	566285	508466	604075	599991	488772	585344	590189	690685	557886	750706	522960	637937	646795	624582
Brat1	E9QLK3	BRCA1-associated ATM activator 1	0.175102	0.668187	-0.0338294	0.976824	1.58406	0.0260579	-0.12339	0.918028	3	3	5	93.8	22151.5	18819.8	20914	20235.1	19028.7	20591.4	22180.3	19054.3	22587.3	20210.2	24964.4	17712.8	23439.1	23075	21381.9
Stard7	Q8R1R3	StAR-related lipid transfer protein 7, mitochondrial	0.643971	0.227002	-0.110954	0.925975	0.89479	0.127412	-0.123287	0.918093	4	4	9	43.1	38175.4	27996	32191.4	34439.6	35144.2	31774.4	29024.5	33033.3	38092.8	34324.1	37064.1	28917	34377.7	40347.6	38273.3
Sucla2	Q9Z2I9	Succinate--CoA ligase [ADP-forming] subunit beta, mitochondrial	1.48135	0.0330107	-0.0950394	0.936247	1.51443	0.0305894	-0.123122	0.918199	28	28	52	50.1	6.3934e+06	5.48043e+06	5.06175e+06	6.02027e+06	5.71562e+06	4.49602e+06	5.9129e+06	5.86089e+06	6.07905e+06	5.8645e+06	7.11498e+06	5.25005e+06	6.3479e+06	6.49245e+06	6.07488e+06
Fam117b	Q3U3E2	Protein FAM117B	1.21881	0.0604209	-0.116484	0.922433	1.19978	0.0631278	-0.123104	0.91821	7	7	14	61.3	70870.2	57316	68336.1	65257.7	66045	51600	62156.8	67398.1	72976.9	64568	79593.8	54966.4	69895.4	75750.5	77384.7
Camk2g	A0A286YCB8	Calcium/calmodulin-dependent protein kinase type II subunit gamma (Fragment)	0.0125052	0.971616	0.00404684	1.00281	0.398236	0.399728	-0.122987	0.918284	16	1	63	24.8	5931.54	7327.95	8624.14	7991.22	7498	6431.88	6530.58	9579.86	8477.15	8155.73	10239.3	6335.83	7305.6	9459.48	8510.78
Mrpl11	Q9CQF0	39S ribosomal protein L11, mitochondrial	1.04055	0.0910846	-0.107451	0.928226	1.03626	0.0919902	-0.122897	0.918342	10	10	53	20.7	539641	467910	419178	496571	497892	383502	507082	482640	500073	510360	566676	468479	525660	529784	511422
Aven	Q9D9K3	Cell death regulator Aven	0.727654	0.187217	-0.0870741	0.94143	1.21896	0.0604	-0.122842	0.918377	6	6	20	37.2	78313.9	74724	66277.8	81707.5	71562.6	68064.9	71599.5	73738.2	85094.5	77946.9	82717	68136.1	80464	86768.8	78910
Ndufa2	Q9CQ75	NADH dehydrogenase [ubiquinone] 1 alpha subcomplex subunit 2	0.726177	0.187855	-0.103188	0.930974	0.836351	0.145764	-0.122802	0.918402	9	9	65	10.9	931761	910900	819392	975974	940408	734798	956758	884453	994786	940914	1.09649e+06	880352	1.03898e+06	1.0321e+06	909842
Phlpp1	Q8CHE4	PH domain leucine-rich repeat-containing protein phosphatase 1	0.756219	0.1753	-0.104966	0.929827	0.824536	0.149783	-0.122777	0.918418	21	21	16	182.3	179581	156440	139037	163261	147920	127567	162744	156588	171746	162558	176738	150948	164152	183990	162462
Mrpl48	A0A140LHT6	39S ribosomal protein L48, mitochondrial	0.576146	0.265371	-0.075213	0.949202	0.556673	0.277541	-0.12274	0.918441	5	5	44	12.9	48141.3	38373.7	32653.2	45172.6	47950.2	36405.4	41688.5	46780.1	44285.2	44075.8	48639.7	36306.2	43318	48289.9	50381.2
Irgm1	Q60766	Immunity-related GTPase family M protein 1	0.305954	0.494363	-0.057473	0.960946	0.744281	0.180185	-0.122735	0.918445	7	7	18	46.5	101614	89088	89045	107409	93894.2	72656.4	103498	95550.2	108357	102253	129555	85838.1	118896	108174	94391.5
Sqstm1	Q64337	Sequestosome-1	0.132166	0.737623	0.0339119	1.02378	0.52734	0.296934	-0.122734	0.918446	11	11	43	48.1	308391	324812	240249	300087	250743	263517	338582	243010	350210	332681	392106	263570	325496	332323	276151
Glrx5	Q80Y14	Glutaredoxin-related protein 5, mitochondrial	0.760049	0.17376	-0.120612	0.919797	0.811304	0.154417	-0.12269	0.918473	4	4	36	16.3	265688	240636	243046	262746	261218	214427	271024	233601	249083	262509	310841	226755	269244	319452	264277
Ppig	A2AR02	Peptidyl-prolyl cis-trans isomerase G	1.22239	0.0599256	-0.137141	0.909319	1.00469	0.098925	-0.122658	0.918494	5	5	7	88.3	117820	91921.3	95412.5	110978	109629	79677.7	109968	94461.3	116293	108282	119850	102161	116188	112962	110129
Rims2	D9HP81	Regulating synaptic membrane exocytosis 2	1.45179	0.0353354	-0.122187	0.918794	1.62406	0.0237654	-0.12265	0.918499	29	28	22	177.5	443442	395499	383082	435429	426071	319973	418866	410743	488568	404217	481752	387674	440416	472735	456395
Pcdh10	E9PXQ7	Protocadherin 10	0.331886	0.465708	-0.0807161	0.945588	0.556871	0.277414	-0.122642	0.918504	8	8	9	114.9	16841.8	16800.2	15684.3	16106.8	16944.7	13073.8	19228.4	16905.8	17517.8	16204	19841.6	15908.1	20382.1	17922.3	15561.4
Cntn1	P12960	Contactin-1	2.79409	0.00160662	-0.113928	0.924069	1.79902	0.0158847	-0.122612	0.918523	55	55	60	113.3	9.90277e+06	8.86414e+06	8.3805e+06	9.79907e+06	9.76876e+06	7.08508e+06	9.2028e+06	9.45068e+06	1.04266e+07	9.533e+06	1.12018e+07	8.35601e+06	1.0073e+07	1.03752e+07	1.06341e+07
Aak1	Q3UHJ0	AP2-associated protein kinase 1	1.9204	0.0120116	-0.0697517	0.952802	2.29449	0.00507585	-0.122608	0.918526	37	28	50	103.3	2.4528e+06	2.0362e+06	2.16577e+06	2.19867e+06	2.28753e+06	1.83652e+06	2.20428e+06	2.24665e+06	2.57289e+06	2.333e+06	2.7833e+06	1.96498e+06	2.47567e+06	2.51797e+06	2.45526e+06
Frmpd3	A0A140LIW3	FERM and PDZ domain-containing 3	1.40898	0.0389963	-0.122098	0.91885	1.83802	0.0145203	-0.122331	0.918702	17	17	12	195.2	177401	165457	151249	172113	160257	126930	172161	160079	195653	163957	181723	153568	182477	182074	178642
Gorab	Q8BRM2	RAB6-interacting golgin	0.559921	0.275473	-0.133307	0.911739	0.638599	0.229827	-0.122288	0.91873	2	2	7	41.5	13535.4	11014.3	13114.6	14896.8	11655.9	8874.81	13228.6	10236	17035.1	14027.6	14535.5	12305.6	15453.3	13576.1	12649.4
Inppl1	Q6P549	Phosphatidylinositol 3,4,5-trisphosphate 5-phosphatase 2	0.839258	0.144791	-0.11764	0.921694	0.985209	0.103465	-0.122274	0.918738	7	7	6	138.9	19016.8	16509.3	17586.3	20396.4	18328.5	14437.4	15690.8	19607	18790	20421.9	22800.7	16882.6	19050.7	19247.2	22354.1
Mobp	Q9D2P8	Myelin-associated oligodendrocyte basic protein	0.987374	0.10295	-0.103929	0.930496	1.84693	0.0142256	-0.122115	0.91884	8	8	45	19.2	2.36737e+06	2.17085e+06	2.23746e+06	2.22581e+06	2.11831e+06	1.6102e+06	2.27529e+06	1.98258e+06	2.68248e+06	2.42795e+06	2.76923e+06	1.98025e+06	2.55902e+06	2.51166e+06	2.35318e+06
Fam136a	Q9CR98	Protein FAM136A	0.752447	0.176829	-0.118383	0.921219	0.734519	0.184281	-0.122114	0.91884	12	12	69	15.7	398802	350578	310910	353049	355960	273852	361315	358061	376543	374840	394540	353495	390365	387909	355181
Sirt5	Q8K2C6	NAD-dependent protein deacylase sirtuin-5, mitochondrial	1.38	0.0416871	-0.116189	0.922622	1.43803	0.0364726	-0.122093	0.918853	14	14	50	34.1	360550	328390	347516	388420	378144	260552	378733	370769	389326	359723	438609	331096	374768	403849	411318
Brsk2	G3UWV4	Serine/threonine-protein kinase BRSK2	0.944749	0.113567	-0.0792599	0.946543	1.85457	0.0139776	-0.12206	0.918875	29	4	41	77.7	1.21366e+06	1.02116e+06	1.09126e+06	1.14385e+06	1.17122e+06	934350	1.08936e+06	1.20044e+06	1.32037e+06	1.12727e+06	1.35142e+06	958561	1.23103e+06	1.30472e+06	1.28274e+06
Rgs10	Q9CQE5	Regulator of G-protein signaling 10	0.59031	0.256856	-0.0860977	0.942067	0.876435	0.132912	-0.121905	0.918974	5	5	39	21.1	185559	154738	151543	161662	161441	129617	166872	178233	169100	173404	191072	163253	175197	172563	173662
Aldh1b1	Q9CZS1	Aldehyde dehydrogenase X, mitochondrial	1.1135	0.077002	-0.128842	0.914565	1.16751	0.0679976	-0.121872	0.918995	18	15	37	57.5	549636	486489	484594	513165	495072	373465	536848	497525	588211	494430	561406	447579	605328	565086	522154
Grm5	Q3UVX5	Metabotropic glutamate receptor 5	1.25453	0.0556508	-0.1371	0.909345	1.12229	0.0754586	-0.121829	0.919022	22	20	23	131.8	393296	332979	329266	352226	338388	268143	350837	337029	377483	345606	409619	338142	367185	388822	374768
Rhob	P62746	Rho-related GTP-binding protein RhoB	1.13282	0.0736514	-0.11162	0.925548	1.20534	0.0623248	-0.12179	0.919047	11	10	57	22.1	1.31045e+06	1.11651e+06	1.15354e+06	1.23419e+06	1.17256e+06	930845	1.2334e+06	1.22628e+06	1.21898e+06	1.25616e+06	1.42439e+06	1.12767e+06	1.26746e+06	1.37924e+06	1.27122e+06
Agap3	Q8VHH5	Arf-GAP with GTPase, ANK repeat and PH domain-containing protein 3	1.34393	0.0452969	-0.093757	0.937079	1.71582	0.0192388	-0.121716	0.919093	22	8	23	97.9	1.10139e+06	911250	945398	999368	932070	816656	969418	942360	1.04884e+06	1.02792e+06	1.2139e+06	869046	1.07839e+06	1.13955e+06	1.04032e+06
Gls2	Q571F8	Glutaminase liver isoform, mitochondrial	1.16894	0.0677732	-0.108377	0.927631	1.4085	0.039039	-0.121582	0.919179	7	7	13	66.3	205490	180037	179797	195724	195257	158789	170366	193397	212672	203700	228139	173441	223056	212295	198660
Pcdh9	A0A0A6YWY8	Protocadherin 9	2.30168	0.00499256	-0.144365	0.904778	1.99639	0.0100834	-0.121256	0.919387	18	18	16	132.2	244076	231794	222126	251327	239748	179784	232024	233940	268328	230881	272496	218994	258626	268321	256856
Actr10	Q9QZB7	Actin-related protein 10	1.17759	0.0664377	-0.112254	0.925141	1.41893	0.0381125	-0.121124	0.919471	15	15	39	46.2	609268	519681	551444	540381	526943	449711	571008	576494	577495	553626	602802	520271	578274	597714	616970
Camkk2	Q8C078	Calcium/calmodulin-dependent protein kinase kinase 2	2.0109	0.00975225	-0.118623	0.921066	2.11957	0.00759323	-0.12111	0.91948	20	20	44	64.6	821323	718695	748874	774359	758213	570152	774102	762692	866214	754994	916865	708400	840769	838271	833523
Nasp	B1AU76	Nuclear autoantigenic sperm protein	0.188951	0.647215	-0.0378588	0.9741	0.569171	0.269668	-0.120852	0.919644	4	4	14	48.7	59199.8	45598.7	39900.7	49605.7	45103.3	40451.4	46495.8	52522.5	51540	51326.8	62314.7	45766.3	47712.6	57146.4	49775.3
Pm20d1	Q8C165	N-fatty-acyl-amino acid synthase/hydrolase PM20D1	1.31833	0.0480469	-0.156472	0.897216	0.894417	0.127521	-0.120824	0.919662	7	7	19	55.6	80234.8	69560.5	83887.3	77859.8	68919	59190.8	72085	67192.7	89980.8	73081.1	87862.8	64194.4	92985.2	79857	84993.8
Spryd7	Q3TFQ1	SPRY domain-containing protein 7	0.026909	0.93992	0.0100551	1.00699	0.407575	0.391223	-0.120806	0.919674	3	3	16	21.7	22450.2	25641.1	18227.1	27820.7	24800.2	20118.3	28258	17942.6	31025.8	28296.7	33067.1	20532	27859.2	28900.8	22749.7
Rsf1	E9PWW9	Remodeling and spacing factor 1	0.211054	0.615101	-0.0517515	0.964764	0.822171	0.150601	-0.120784	0.919687	5	5	4	161.7	52739.8	43909.2	42208.9	43808.9	42632	42948	51507.9	49894.4	44864.7	40967.2	54278.8	41006.1	46841.6	46505.9	55671.4
Aldoa	P05064	Fructose-bisphosphate aldolase A	1.10182	0.0791015	-0.121096	0.919489	1.09218	0.0808754	-0.120737	0.919718	42	19	95	39.3	1.79238e+07	1.55636e+07	1.65192e+07	1.76475e+07	1.58552e+07	1.27386e+07	1.63642e+07	1.77341e+07	1.75806e+07	1.67596e+07	1.98688e+07	1.59827e+07	1.84653e+07	1.86754e+07	1.71584e+07
Lonp1	Q8CGK3	Lon protease homolog, mitochondrial	0.937574	0.115459	-0.0703804	0.952387	1.57128	0.0268364	-0.120663	0.919765	39	39	41	105.8	2.61821e+06	2.26292e+06	2.20452e+06	2.50809e+06	2.49744e+06	1.98597e+06	2.43685e+06	2.46353e+06	2.72806e+06	2.58515e+06	2.91736e+06	2.26178e+06	2.54525e+06	2.6621e+06	2.70528e+06
Ndufaf3	Q9JKL4	NADH dehydrogenase [ubiquinone] 1 alpha subcomplex assembly factor 3	0.665383	0.216081	-0.0903611	0.939288	0.990863	0.102126	-0.120637	0.919781	4	4	30	20.7	504068	491261	485664	492556	487864	349472	511449	482912	578806	525659	619316	401308	592461	567733	531812
Micu1	Q8VCX5	Calcium uptake protein 1, mitochondrial	0.711044	0.194516	-0.0952543	0.936107	0.860852	0.137768	-0.120621	0.919792	18	18	28	54.3	538426	477130	428514	505870	508366	378395	521934	474900	531029	507765	614727	480648	555104	525828	503287
Rnd2	Q9QYM5	Rho-related GTP-binding protein RhoN	1.94095	0.0114565	-0.158163	0.896165	1.39778	0.0400147	-0.120617	0.919794	6	6	32	25.4	175180	147672	146793	174860	175487	109964	150458	160086	184215	171175	196602	141575	178613	185449	185917
Lamtor5	Q9D1L9	Ragulator complex protein LAMTOR5	0.295765	0.506098	-0.0542908	0.963068	0.89608	0.127034	-0.120616	0.919795	2	2	33	9.6	98311.4	74658.5	83407	87737.6	76155.7	63489.6	91483.8	97025.1	99061	79633.8	102205	67131.5	94017.8	94422.4	100348
Myo18a	E9QAX2	Unconventional myosin-XVIIIa	0.292645	0.509747	-0.0733964	0.950398	0.710246	0.194874	-0.120592	0.91981	91	1	45	235.7	8721.52	7401.95	9665.79	8714.3	8462.69	6324.79	8112.94	10385.6	11458.3	8093.84	9778.92	6765.74	9446.84	9962.87	10318.6
Sirt3	Q8R104	NAD-dependent protein deacetylase sirtuin-3	1.13605	0.0731055	-0.183187	0.880755	0.573774	0.266825	-0.120588	0.919813	4	4	15	36.6	42563.1	31654.7	41233.2	39914.5	44363.8	27908.6	36588	37220.9	43179.1	37732.3	48979.7	33882.4	47892.7	38877.7	48042.4
Krt78	E9Q0F0	Keratin 78	0.238748	0.577102	0.225868	1.16948	0.106108	0.783234	-0.120584	0.919815	5	4	4	112.2	574897	1.34058e+06	850089	841406	750709	732064	1.10207e+06	1.22785e+06	1.00785e+06	873344	1.69408e+06	494080	872709	1.864e+06	750947
Chga	P26339	Chromogranin-A	0.615825	0.2422	-0.0729321	0.950704	0.723865	0.188858	-0.120511	0.919862	15	15	37	51.8	234211	210235	177811	245361	233113	176265	217011	216424	267779	224227	270751	184262	230104	254413	259412
Dnajc6	Q80TZ3	Putative tyrosine-protein phosphatase auxilin	0.827067	0.148913	-0.077652	0.947599	1.34193	0.0455067	-0.120501	0.919868	31	28	39	102.2	1.65455e+06	1.53775e+06	1.46233e+06	1.6333e+06	1.55503e+06	1.24737e+06	1.65334e+06	1.48992e+06	1.78977e+06	1.64538e+06	1.97145e+06	1.36552e+06	1.83617e+06	1.79638e+06	1.63639e+06
Olig2	Q9EQW6	Oligodendrocyte transcription factor 2	0.187444	0.649466	-0.0947449	0.936438	0.261635	0.547476	-0.120421	0.919919	3	2	17	32.4	10218.3	13025.8	9392.71	12053.5	10733	9191.84	14171.9	8151.88	14150.8	10924.8	12165.8	9937.5	12971.7	15296.2	9104.43
Kcnc4	A0A571BG98	Potassium voltage-gated channel subfamily C member 4	0.335064	0.462313	0.274107	1.20925	0.108147	0.779567	-0.120393	0.919937	5	2	8	72.5	55437.9	102513	58518.7	83156.9	37352.7	57405.3	96625.5	66786.5	80314.2	108038	106130	69296.9	82099.8	94747.1	36871.6
Eno3	P21550	Beta-enolase	0.395101	0.402623	-0.101536	0.93204	0.429175	0.372242	-0.120332	0.919976	19	13	48	47	5.64415e+06	5.1822e+06	4.87983e+06	4.88225e+06	4.1603e+06	3.74124e+06	5.11421e+06	4.89063e+06	5.39265e+06	5.45191e+06	5.65761e+06	4.55215e+06	5.47878e+06	6.338e+06	4.54902e+06
Ttbk1	Q6PCN3	Tau-tubulin kinase 1	0.798984	0.158861	-0.0678356	0.954068	1.43831	0.0364491	-0.120326	0.91998	22	21	22	141.5	250118	218734	232110	236319	228427	185456	250372	223820	263037	253399	289027	217426	256091	263576	244985
Ctnnd2	O35927	Catenin delta-2	1.43369	0.0368392	-0.122817	0.918393	1.42967	0.0371815	-0.120291	0.920002	38	35	37	134.9	802604	693837	677668	770682	739151	575724	745733	732705	827754	739762	818571	698839	781001	816392	801474
Ncam1	A0A0A6YY91	Neural cell adhesion molecule 1 (Fragment)	0.882682	0.131014	-0.106757	0.928673	0.938942	0.115095	-0.120151	0.920091	56	16	57	116.3	1.05525e+07	9.01322e+06	8.73194e+06	1.01356e+07	1.0451e+07	7.62765e+06	9.52382e+06	1.0289e+07	1.03902e+07	1.01138e+07	1.16353e+07	9.19474e+06	9.80544e+06	1.1193e+07	1.09212e+07
Sh3bgrl3	Q91VW3	SH3 domain-binding glutamic acid-rich-like protein 3	0.117228	0.763436	-0.034664	0.976259	0.450605	0.35432	-0.120112	0.920116	7	7	52	10.5	1.25447e+06	1.15933e+06	1.00553e+06	1.0573e+06	959233	937078	1.18754e+06	1.09796e+06	1.06432e+06	1.2606e+06	1.40791e+06	1.11551e+06	1.12499e+06	1.28506e+06	1.03776e+06
Pip4p1	F8WHW3	Phosphatidylinositol-4,5-bisphosphate 4-phosphatase	0.830442	0.14776	-0.0860823	0.942078	1.41543	0.0384207	-0.120105	0.920121	6	5	26	29.3	416968	356506	360250	384920	348740	323754	391348	342253	396209	416763	434474	346268	422222	415566	387621
Inpp5j	P59644	Phosphatidylinositol 4,5-bisphosphate 5-phosphatase A	0.696545	0.20112	-0.0738751	0.950083	1.18507	0.0653018	-0.11995	0.92022	17	17	21	107.5	358243	285812	301242	348928	316355	273905	332135	324532	364122	329455	376690	303932	345550	366132	336699
Rps17	P63276	40S ribosomal protein S17	0.259204	0.55055	-0.0200531	0.986196	1.36919	0.0427374	-0.119904	0.920249	10	10	59	15.5	1.06731e+06	882041	824064	994729	919899	810306	1.0122e+06	983233	1.03934e+06	1.05497e+06	1.14466e+06	854500	1.04521e+06	1.04596e+06	993021
Sugp2	Q8CH09	SURP and G-patch domain-containing protein 2	0.939788	0.114871	-0.0968178	0.935093	1.12246	0.0754299	-0.119629	0.920424	15	15	17	118	146806	128655	121770	144025	142392	105176	142323	138409	153175	136979	164001	128563	140785	156090	149271
Dlg2	Q91XM9	Disks large homolog 2	1.33381	0.0463646	-0.0998054	0.933159	1.78902	0.0162546	-0.119603	0.920441	43	1	55	94.8	2.15666e+06	1.82272e+06	1.8051e+06	2.05065e+06	2.05829e+06	1.51611e+06	1.99368e+06	2.06801e+06	2.29172e+06	1.92965e+06	2.34067e+06	1.7241e+06	2.1206e+06	2.19243e+06	2.30811e+06
Spire1	D3YTL8	Protein spire homolog 1	0.454257	0.351352	-0.0667785	0.954768	0.945519	0.113366	-0.1196	0.920443	10	10	19	73.5	139320	116655	112397	126210	118702	104298	128659	124088	143847	128134	136943	118521	136434	135594	124423
Pip4k2b	Q80XI4	Phosphatidylinositol 5-phosphate 4-kinase type-2 beta	0.719537	0.190749	-0.0965344	0.935277	0.896732	0.126844	-0.119578	0.920457	12	9	28	47.3	759989	673053	677183	679367	649073	522636	712608	699226	750023	707655	841954	641988	792525	781145	682257
Cttnbp2	B9EJA2	Cortactin-binding protein 2	1.99216	0.0101822	-0.108897	0.927297	2.19262	0.00641774	-0.119476	0.920522	20	20	12	178.7	367396	321474	311305	330040	326467	273697	336403	325915	360182	324063	394138	303060	356408	368224	366978
Pcbp2	A0A2R8VI25	Poly(rC)-binding protein 2	0.731691	0.185485	-0.0621515	0.957835	0.624426	0.237451	-0.119469	0.920527	15	1	62	33.3	40847.7	34916.7	28721.1	32476.4	39453.6	28410.2	33605.3	40426.2	39234.1	36238.3	42824.8	30806.5	38667.7	38353.5	40010.1
Ndufa10	Q99LC3	NADH dehydrogenase [ubiquinone] 1 alpha subcomplex subunit 10, mitochondrial	2.53722	0.00290255	-0.129114	0.914393	2.09305	0.00807136	-0.119422	0.920556	27	27	67	40.6	4.70164e+06	4.29458e+06	3.9747e+06	4.542e+06	4.38918e+06	3.34924e+06	4.25931e+06	4.58077e+06	4.73645e+06	4.4144e+06	4.95852e+06	3.83442e+06	4.98667e+06	4.79626e+06	4.8611e+06
Map4	A0A0G2JDN7	Microtubule-associated protein	1.33712	0.0460133	-0.13635	0.909818	1.13687	0.0729684	-0.119126	0.920746	50	25	62	94.5	1.41252e+06	1.28526e+06	1.29757e+06	1.38488e+06	1.33283e+06	1.05983e+06	1.28809e+06	1.27231e+06	1.54348e+06	1.31527e+06	1.55255e+06	1.13863e+06	1.46738e+06	1.62301e+06	1.45513e+06
Sh3glb1	Q9JK48	Endophilin-B1	0.144539	0.716904	-0.0390967	0.973264	0.457663	0.348608	-0.119092	0.920767	12	11	32	40.8	146469	135296	158036	166548	121218	113113	173776	144277	160353	162940	173474	127269	178830	172368	135694
Bphl	Q8R164	Valacyclovir hydrolase	1.643	0.0227507	-0.148605	0.902122	1.32059	0.0477984	-0.119088	0.92077	17	17	60	32.8	3.57991e+06	3.12208e+06	3.21198e+06	3.63382e+06	3378207	2.50341e+06	3.42286e+06	3.24527e+06	3.79458e+06	3.37628e+06	3.727e+06	3.18789e+06	3.86859e+06	3.56281e+06	3.61346e+06
Bsdc1	Q80Y55	BSD domain-containing protein 1	0.563515	0.273203	-0.0503565	0.965698	1.31696	0.0481997	-0.118923	0.920875	10	10	29	46.9	273286	221598	219716	249198	246592	195110	254240	246093	280136	263364	293668	213511	254153	285075	266588
Rab27a	Q9ERI2	Ras-related protein Rab-27A	0.665505	0.21602	-0.0817982	0.944879	1.00402	0.0990789	-0.118837	0.92093	6	5	28	25	110862	105022	97190.8	116008	106038	82041.3	113052	100791	121435	113094	136216	92694	131745	114860	113008
Tspyl4	Q8VD63	Testis-specific Y-encoded-like protein 4	1.0587	0.0873573	-0.0642552	0.956439	2.49272	0.00321571	-0.118784	0.920963	11	11	33	44.8	184491	156010	156213	178269	166388	142017	167895	179853	186679	169311	208903	150721	180033	186832	190613
Ttc5	Q99LG4	Tetratricopeptide repeat protein 5	0.193519	0.640444	0.0414778	1.02917	0.591002	0.256447	-0.118773	0.920971	3	3	13	48.8	11888	12273.3	14539.8	13491.8	12725.2	11309.4	13037.9	13264.1	15225.5	17511.1	17756.1	9940.99	15131.8	15182.7	14979.7
Atp6v0c	P63082	V-type proton ATPase 16 kDa proteolipid subunit	0.0326249	0.927631	0.0158877	1.01107	0.269996	0.537037	-0.118668	0.921038	2	2	32	15.8	179246	204163	145823	188022	181124	149110	193134	168090	223214	203716	260125	147511	252457	216698	153334
Bcas2	Q9D287	Pre-mRNA-splicing factor SPF27	0.474485	0.335363	-0.051411	0.964992	1.22387	0.059722	-0.118659	0.921043	5	5	28	26.1	85323.9	80126.8	81848.4	77544.8	83795.6	69917.4	80836.2	89659.5	92776.8	87765.1	95973.2	77335.2	87738.6	91930.7	86780.4
Chchd6	Q91VN4	MIC complex subunit Mic25	1.36878	0.042778	-0.0991737	0.933568	1.31182	0.0487733	-0.118587	0.92109	20	20	54	29.8	886490	733674	699140	844116	828127	620656	778944	861169	889091	825088	904354	717748	843389	871973	920763
Pcdh17	E9PXF0	Protocadherin 17	1.03216	0.0928626	-0.092651	0.937798	1.52966	0.0295351	-0.118481	0.921157	13	13	15	126.1	188826	173713	161531	189726	171332	138644	181716	181968	207804	171292	209310	166994	189697	192990	193787
Csmd3	E9PWJ0	CUB and sushi domain-containing protein 3	0.0427418	0.906271	0.00821813	1.00571	1.04894	0.0893426	-0.118481	0.921157	4	3	1	386.9	6106.78	5976.28	5644.35	5436.61	5128.4	5616.94	6260.41	5588.95	6737.66	5474.64	7638.76	4993.75	6094.48	6355.7	6390.54
Tgfa	P48030	Protransforming growth factor alpha	0.243649	0.570625	-0.0465659	0.968238	0.637807	0.230247	-0.118355	0.921237	2	2	19	17	94218	66818.2	81575	78142.7	74949.1	69404.9	78779.6	75612.7	94210.8	85097.7	96964.9	77996.3	83079.7	78600.4	91238.6
Idh3a	A0A1L1STE6	Isocitrate dehydrogenase [NAD] subunit, mitochondrial	1.09627	0.0801172	-0.0986104	0.933932	1.15223	0.070432	-0.118218	0.921325	26	26	55	41.5	4.6543e+06	4.02802e+06	3.73574e+06	4.43901e+06	4.43768e+06	3.46174e+06	4.29141e+06	4.25157e+06	4.68231e+06	4.30078e+06	5.03684e+06	4.00128e+06	4.49201e+06	4.82181e+06	4.55381e+06
Tceal5	Q8CCT4	Transcription elongation factor A protein-like 5	0.794866	0.160374	-0.0918775	0.938301	0.899733	0.12597	-0.118214	0.921327	15	6	59	22	575730	545494	498226	625422	593033	465753	569967	552612	638099	584757	674810	521780	583968	672102	608199
Sparcl1	P70663	SPARC-like protein 1	0.454815	0.350901	-0.0643285	0.95639	0.763245	0.172486	-0.118002	0.921463	30	30	56	72.2	2.01994e+06	1.87621e+06	1.57373e+06	2.08885e+06	1.85578e+06	1.50349e+06	1.96999e+06	1.79104e+06	2.2929e+06	1.9521e+06	2.29959e+06	1.72893e+06	2.06509e+06	2.212e+06	1.89601e+06
Psd3	F6Z9E6	PH and SEC7 domain-containing protein 3	3.44659	0.000357612	-0.121565	0.91919	1.9428	0.0114078	-0.117831	0.921572	32	11	30	111.2	1.15442e+06	1.00731e+06	984091	1.05678e+06	1.10818e+06	844547	996421	1.03425e+06	1.17074e+06	1.08738e+06	1.27291e+06	935802	1.17595e+06	1.15656e+06	1.20486e+06
Sod1	P08228	Superoxide dismutase [Cu-Zn]	0.596959	0.252954	-0.10318	0.930979	0.72298	0.189243	-0.117819	0.92158	19	19	68	15.9	4.02932e+07	3.36063e+07	3.48704e+07	3.55808e+07	3.38252e+07	3.11673e+07	3.63843e+07	3.54782e+07	3.7644e+07	3.6511e+07	3.91474e+07	3.57068e+07	3.70829e+07	4.01176e+07	3.65029e+07
Pkp1	P97350	Plakophilin-1	0.201267	0.62912	0.137475	1.09998	0.131152	0.739346	-0.117639	0.921695	2	2	3	80.8	4243.65	9523.54	5170.05	3731.81	4869.72	4430.65	8143.81	8694.19	4801.33	5277.96	7231.91	3931.24	4649.09	8946.12	5416.87
Lsm12	Q9D0R8	Protein LSM12 homolog	0.329759	0.467995	-0.0638669	0.956696	0.651072	0.22332	-0.117567	0.921741	6	6	33	21.7	770131	719073	641146	759914	664123	595883	745300	658644	821790	774872	859619	660568	822351	830362	679256
Kctd8	Q50H33	BTB/POZ domain-containing protein KCTD8	1.1562	0.0697917	-0.106776	0.928661	1.28753	0.0515783	-0.117529	0.921765	15	13	30	52.7	646966	593113	554037	620967	615256	482224	614743	583387	690851	593160	731249	579271	640904	655998	667964
Bdh1	Q80XN0	D-beta-hydroxybutyrate dehydrogenase, mitochondrial	0.739384	0.182228	-0.0970785	0.934924	0.754972	0.175804	-0.117521	0.92177	15	15	54	38.3	2.95846e+06	2.6071e+06	2.30219e+06	2.8598e+06	2.94398e+06	2.26008e+06	2.82771e+06	2.71827e+06	2.99088e+06	2.70317e+06	3.18009e+06	2.54962e+06	2.71261e+06	3.02143e+06	3.18573e+06
Gria4	Q9Z2W8	Glutamate receptor 4	1.36393	0.0432587	-0.149946	0.901284	0.987657	0.102883	-0.117301	0.921911	26	19	27	100.8	280426	278535	252867	282111	287098	209502	268708	254433	302457	264884	338536	240924	313070	328648	283329
Vars2	Q3U2A8	Valine--tRNA ligase, mitochondrial	0.979869	0.104744	-0.0690982	0.953234	1.96612	0.0108112	-0.117213	0.921967	11	11	12	118.4	160272	140205	136918	160464	145669	124379	147627	156910	166840	147485	185338	133655	168908	165130	157472
Grm3	Q9QYS2	Metabotropic glutamate receptor 3	0.69532	0.201688	-0.0992448	0.933522	0.957762	0.110214	-0.117208	0.92197	13	11	16	99.1	274509	241009	257578	260007	258560	182963	251088	248526	303993	267365	346135	208075	312507	283575	291532
Atp5f1a	Q03265	ATP synthase subunit alpha, mitochondrial	1.80777	0.0155679	-0.101262	0.932217	2.13748	0.00728651	-0.117168	0.921996	54	1	76	59.7	4.19375e+07	3.68343e+07	3.49409e+07	3.97072e+07	3.89348e+07	2.95071e+07	3.95387e+07	3.78263e+07	4.43179e+07	3.8084e+07	4.63251e+07	3.47611e+07	4.27812e+07	4.26339e+07	4.15111e+07
Tubb2a	Q7TMM9	Tubulin beta-2A chain	0.544438	0.285471	-0.0910155	0.938862	0.696704	0.201046	-0.11704	0.922077	39	2	77	49.9	1.98411e+07	1.77503e+07	1.97515e+07	1.78696e+07	1.64837e+07	1.48807e+07	1.96003e+07	1.7272e+07	2.17521e+07	1.81488e+07	2.11716e+07	1.71055e+07	2.16488e+07	2.04264e+07	1.79253e+07
Cdk2ap1	F2Z4B3	Cyclin-dependent kinase 2-associated protein 1	0.270336	0.536617	-0.0717225	0.951501	0.460045	0.346701	-0.116997	0.922105	3	3	51	9.6	20149.9	19956.9	19087.6	22851.3	24024.4	19892.2	22674.2	19592.3	22386.2	21930.8	24976.5	21399.9	20411.2	25334.8	21811.6
Immt	Q8CAQ8	MIC complex subunit Mic60	1.28834	0.0514828	-0.105807	0.929285	1.29284	0.0509518	-0.116964	0.922126	65	4	70	83.8	1.02453e+07	9.09586e+06	8.29349e+06	9.8828e+06	9.18828e+06	7.51444e+06	9.28941e+06	9.48813e+06	1.00308e+07	9.53901e+06	1.08941e+07	8.73776e+06	1.01212e+07	1.04826e+07	9.83511e+06
Mrps26	Q80ZS3	28S ribosomal protein S26, mitochondrial	1.20004	0.0630905	-0.101586	0.932008	1.83082	0.0147633	-0.11696	0.922128	5	5	23	23.4	223028	202620	219487	212157	222548	165964	230968	210320	249692	205381	262709	199767	240557	231770	235790
Rimbp2	Q80U40	RIMS-binding protein 2	1.81556	0.0152913	-0.137909	0.908836	1.22729	0.0592533	-0.116922	0.922153	8	1	12	118.3	44100	43160.9	38356.5	39473	40374.5	30418.6	44131.8	40885.6	44236.5	40025.1	45386.7	37605.3	44993.9	45009.3	45057.6
Ptprz1	B9EKR1	Receptor-type tyrosine-protein phosphatase zeta	1.26279	0.0546016	-0.0617816	0.95808	0.784392	0.164289	-0.116894	0.922171	30	30	14	254.2	5.532e+06	5.70238e+06	4.55499e+06	5.77938e+06	5.88311e+06	4.45282e+06	5.72051e+06	5.57065e+06	6.37211e+06	5.59876e+06	6.68908e+06	4.91942e+06	5.90048e+06	6.04303e+06	6.16445e+06
Tmem141	F8WGV9	Transmembrane protein 141 (Fragment)	0.986488	0.10316	-0.121508	0.919226	0.761353	0.17324	-0.116816	0.922221	2	2	15	11.8	67284.1	63236.6	56360.2	71884.7	71205.2	48948.4	64628.9	61475.6	74452.9	67448.5	81674.1	56351.1	79536.6	74829.3	67357.5
1 SV	Q3TQI7	Telomere length and silencing protein 1 homolog	1.45498	0.0350771	-0.0993873	0.933429	1.86752	0.0135668	-0.116802	0.92223	11	11	32	33.5	178633	159164	165090	183337	162187	135537	176408	170427	189082	175502	189511	158014	185224	186325	182758
Adra2a	Q01338	Alpha-2A adrenergic receptor	0.934743	0.116214	-0.11296	0.924689	0.941987	0.114291	-0.116694	0.922298	6	6	21	50.5	89309.4	86677.3	91225	89122.5	83875.3	67144.2	85056.7	88763.8	99122.8	87828.3	107772	77100.1	108663	93098.3	93010.3
Impact	O55091	Protein IMPACT	1.27245	0.0534013	-0.107453	0.928225	1.50979	0.0309181	-0.116675	0.922311	15	15	56	36.3	601528	520903	534000	541455	534886	446406	556039	515245	628233	560186	615583	495131	605505	627400	570790
Pcp4	P63054	Calmodulin regulator protein PCP4	0.109858	0.776502	-0.022216	0.984719	0.654585	0.221521	-0.11664	0.922333	11	11	77	6.8	2.28626e+06	2.09265e+06	1.74503e+06	2.11737e+06	1.88469e+06	1.76347e+06	2.26356e+06	2.07985e+06	2.34069e+06	2.19924e+06	2.34645e+06	1.88194e+06	2.28284e+06	2.36105e+06	1.96996e+06
Camk2d	F6RWZ9	Calcium/calmodulin-dependent protein kinase type II subunit delta (Fragment)	0.279317	0.525633	-0.0674821	0.954302	0.426344	0.374676	-0.116501	0.922422	9	2	70	19	18799	16561.8	17772.5	23002.7	23402	14016.3	19265.4	19917	24938.8	20545.2	26340.4	15431.5	20772.7	22400.4	25433.5
2410002F23Rik	Q3TE80	RIKEN cDNA 2410002F23 gene	0.197932	0.63397	-0.0579795	0.960609	0.473152	0.336394	-0.116464	0.922446	6	6	30	32.4	17488.2	15161.3	16452.3	20845.9	19628.7	16280.4	20704.7	14738.2	19579.4	17820.3	23559.4	13175.3	20944.3	21522.9	20411.1
Scrg1	O88745	Scrapie-responsive protein 1	0.967613	0.107743	-0.0963159	0.935419	0.469197	0.339472	-0.116447	0.922457	5	5	43	11.2	260754	211189	177271	259762	274372	187743	222505	229741	273420	241011	281694	207549	238712	269828	269256
Clip3	B9EHT4	CAP-Gly domain-containing linker protein 3	0.0874949	0.817533	0.0529854	1.03741	0.219194	0.603678	-0.116404	0.922484	12	12	26	59.5	4363.93	3445.15	5734.79	5312.25	5226.95	2866.85	7096.99	5696.89	5483.54	4874.09	7469.81	3721.18	5836.39	6885.42	4081.1
Dtnb	G3UYM7	Dystrobrevin	0.164495	0.684707	0.0458031	1.03226	0.404843	0.393693	-0.116367	0.922508	11	4	14	71	3727.59	3563.81	4256.04	2913.73	3462.92	2816.21	4576.25	4423.11	4440.9	3483.05	4555.58	3505.91	3597.11	4213.08	3646.07
Hibch	Q8QZS1	3-hydroxyisobutyryl-CoA hydrolase, mitochondrial	1.46109	0.0345866	-0.0843468	0.943212	2.81819	0.00151989	-0.116264	0.922574	22	22	61	43	1.76168e+06	1.45584e+06	1.59075e+06	1.65504e+06	1.62961e+06	1.24923e+06	1.75982e+06	1.67886e+06	1.72477e+06	1.64469e+06	1.95447e+06	1.45323e+06	1.78176e+06	1.80542e+06	1.76005e+06
Psme3ip1	Q91WE2	PSME3-interacting protein	0.100276	0.793824	-0.0405825	0.972262	0.254116	0.557037	-0.116168	0.922635	9	9	26	28.7	62847.4	68703.7	46807.8	63683.3	43909.8	48122.3	65927.2	53277.4	63217.5	58791.6	69903.7	53703	63121.5	74304.9	48138.3
Camkv	Q3UHL1	CaM kinase-like vesicle-associated protein	1.73371	0.0184623	-0.156668	0.897095	1.81531	0.0153	-0.116167	0.922636	21	21	51	54.8	482769	411273	411891	425680	441142	316941	404797	440945	477701	389739	538735	373590	469580	480295	507437
Qdpr	Q8BVI4	Dihydropteridine reductase	0.441621	0.361726	-0.0848193	0.942903	0.47376	0.335923	-0.116153	0.922645	18	3	77	25.6	1.99558e+07	1.90401e+07	13937617	1.80332e+07	1.65924e+07	1.40878e+07	1.81443e+07	1.55894e+07	2.00908e+07	1.7934e+07	2.2023e+07	1.74631e+07	1.70666e+07	1.94622e+07	1.89842e+07
Dcp2	Q9CYC6	m7GpppN-mRNA hydrolase	0.462979	0.344366	0.072097	1.05124	0.645068	0.226429	-0.116119	0.922666	2	2	5	48.3	24909.3	21233.1	21396.6	27251.3	19607.1	20070.2	27932.6	23846.9	29622.4	25826.3	29612.9	21688	24116.7	26516.2	23176.9
Camk2a	P11798	Calcium/calmodulin-dependent protein kinase type II subunit alpha	1.15181	0.0705006	-0.0955075	0.935943	1.36919	0.0427376	-0.11607	0.922698	26	5	46	54.1	1.26635e+06	1.12769e+06	1.06492e+06	1.29288e+06	1.12596e+06	950028	1.18553e+06	1.11498e+06	1.33793e+06	1.15276e+06	1.47129e+06	982854	1.3522e+06	1.34508e+06	1.27545e+06
Bloc1s1	D3YVM8	Biogenesis of lysosome-related organelles complex 1 subunit 1	0.586573	0.259076	-0.107333	0.928303	0.547172	0.283679	-0.116064	0.922702	4	4	40	13.9	375462	378884	346632	320081	324902	260336	363979	322134	381098	387406	414327	327989	415115	392116	332921
Cntn2	Q61330	Contactin-2	1.15396	0.0701525	-0.0867618	0.941634	0.907987	0.123598	-0.116044	0.922715	37	37	45	113.1	4.36787e+06	3.76995e+06	3.33436e+06	4.24215e+06	4.26014e+06	3.18894e+06	3.96394e+06	4.1224e+06	4.52952e+06	4.12781e+06	4.6092e+06	3.61737e+06	4.37322e+06	4.55627e+06	4.18113e+06
Mtx1	F7C846	Metaxin-1	0.795865	0.160006	-0.0960827	0.93557	0.946007	0.113238	-0.116036	0.922719	13	13	26	51.3	262548	246059	229614	277864	249043	211132	257594	240973	268365	267219	302057	235214	276696	294765	255816
Cnrip1	Q5M8N0	CB1 cannabinoid receptor-interacting protein 1	0.583955	0.260642	-0.156973	0.896905	0.410043	0.389007	-0.116012	0.922735	10	10	70	18.6	801263	704850	702568	695889	627071	549883	771446	682647	665169	691084	778685	765927	742863	778170	670380
Cend1	Q9JKC6	Cell cycle exit and neuronal differentiation protein 1	1.12236	0.0754474	-0.116063	0.922702	0.949574	0.112312	-0.115948	0.922776	16	16	71	15	3.40604e+06	3.11209e+06	2.75201e+06	3.34673e+06	3.33748e+06	2.50902e+06	3.09205e+06	3.30183e+06	3.35571e+06	3.35039e+06	3.6264e+06	3.02047e+06	3.25833e+06	3.52915e+06	3.55905e+06
Elovl4	Q9EQC4	Elongation of very long chain fatty acids protein 4	1.18194	0.065775	-0.087982	0.940838	0.895396	0.127234	-0.115889	0.922813	4	4	11	36.5	131843	117496	104125	130028	136385	97128	120433	127639	146299	130324	140370	112754	135325	139188	131719
Nrcam	Q810U4	Neuronal cell adhesion molecule	1.88536	0.0130208	-0.116956	0.922131	1.63011	0.0234365	-0.11588	0.922819	29	2	32	138.4	1.89495e+06	1.71968e+06	1.57868e+06	1.84456e+06	1.79312e+06	1.40607e+06	1.74004e+06	1.78494e+06	1.96205e+06	1.77607e+06	1.97781e+06	1.59708e+06	1.92792e+06	2.00723e+06	1.88476e+06
Tango6	Q8C3S2	Transport and Golgi organization protein 6 homolog	1.0064	0.0985379	-0.0833655	0.943853	0.836571	0.14569	-0.115863	0.92283	3	3	3	118.7	63040.4	52776.2	47577.5	65412.1	59934	41999.4	57713.9	62420.7	67595	60381.6	66504.5	51435.4	64246	62388.9	63327.7
Csnk2b	P67871	Casein kinase II subunit beta	1.63681	0.0230777	-0.130683	0.913399	1.51184	0.0307725	-0.115811	0.922863	7	7	37	24.9	705773	627396	602652	698762	623771	513408	653822	676443	679534	651849	712622	576655	677194	745981	740732
Asrgl1	Q8C0M9	Isoaspartyl peptidase/L-asparaginase	0.992553	0.10173	-0.096475	0.935316	1.1945	0.0638999	-0.115806	0.922867	17	17	49	33.9	4.52236e+06	3.97072e+06	3.88663e+06	4.30703e+06	4.22694e+06	3.45909e+06	4.10929e+06	4.02204e+06	4.58596e+06	4.39025e+06	5.0363e+06	3.90319e+06	4.43974e+06	4.814e+06	4.39981e+06
Prrt1	O35449	Proline-rich transmembrane protein 1	0.611144	0.244825	-0.134288	0.911119	0.601665	0.250227	-0.115782	0.922882	2	2	8	31.4	13678.6	13036.8	11125.3	12968.8	11040.9	10516.3	13770.5	10822.4	14428.5	10587.3	13646.5	11911.7	12595.3	14736.9	12578.8
Gmpr	Q9DCZ1	GMP reductase 1	2.08634	0.00819712	-0.0980741	0.934279	2.35051	0.00446163	-0.115716	0.922924	12	11	35	37.5	859165	729217	725977	795679	778264	627495	761214	765259	856094	805393	940918	665597	867762	885557	855752
Minar1	Q8K3V7	Major intrinsically disordered Notch2-binding receptor 1	0.542078	0.287026	-0.0969506	0.935007	0.61139	0.244687	-0.115715	0.922925	4	4	5	102.7	24528.3	21490.1	19086.1	22915.5	24189.4	18567.6	22297.7	22371.2	24717.8	24539	24179.6	22756.8	23218.8	24606.7	23147.2
Nedd4l	A0A494B9F0	E3 ubiquitin-protein ligase	0.222736	0.598775	-0.0287617	0.980261	0.933252	0.116613	-0.115673	0.922952	16	13	20	105	341453	309018	288813	337500	280528	262211	328091	315170	353451	345711	391240	289236	354596	348357	313678
Septin10	Q8C650	Septin-10	0.325225	0.472906	-0.075222	0.949196	0.482131	0.329511	-0.115497	0.923064	12	12	31	52.4	295037	266073	254032	344869	316976	249319	289835	298317	355079	287090	347081	282626	280169	310877	363643
Ntrk2	P15209	BDNF/NT-3 growth factors receptor	0.0417139	0.908419	0.00584507	1.00406	0.589169	0.257532	-0.115421	0.923113	12	7	19	92.1	167359	150675	119281	175521	142452	130014	169972	156105	173155	165792	189772	143827	159822	165378	159256
Hspd1	P63038	60 kDa heat shock protein, mitochondrial	3.07529	0.000840839	-0.116088	0.922686	1.87905	0.0132115	-0.115409	0.923121	55	55	85	60.9	2.18536e+07	1.81953e+07	1.81653e+07	2.06427e+07	2.06075e+07	1.53718e+07	1.94854e+07	1.91675e+07	2.22493e+07	2.04567e+07	2.34488e+07	1.79675e+07	2.15998e+07	2.15215e+07	2.23477e+07
Srpk2	A0A0R4J124	SRSF protein kinase 2	1.33631	0.0460988	-0.102024	0.931725	1.49215	0.0321996	-0.115276	0.923206	9	8	18	76.8	113678	100460	106582	109388	110703	86921.9	107342	111597	117672	111228	124497	98360.6	112134	122681	121429
Mllt3	A2AM29	Protein AF-9	0.400042	0.398068	-0.0892591	0.940005	0.418657	0.381367	-0.115274	0.923207	2	1	4	63.3	11369	10606.7	7336.19	9118.75	10335.9	7594.46	9620.66	9896.15	10738.3	12502.3	9303.3	9035.16	10736.8	9470.01	11338.3
Xpr1	D3Z2B4	Xenotropic and polytropic retrovirus receptor 1	1.08928	0.0814179	-0.168923	0.889506	0.796297	0.159846	-0.115169	0.923274	5	5	10	74	24506.5	22404.9	21162.8	25082	26759.1	19733.6	25320.2	22224.7	26600.8	20727.3	24540.2	21263.9	24534.6	28859.5	26100.9
Apba2	A0A0U1RPM0	Amyloid-beta A4 precursor protein-binding family A member 2	1.16933	0.0677123	-0.0914001	0.938611	2.33901	0.00458133	-0.115052	0.923349	12	10	20	81.3	246150	223355	219964	237767	224982	193018	229495	221651	272957	225557	274046	209541	248965	248117	261346
Opcml	G5E8G3	Opioid-binding protein/cell adhesion molecule-like	1.63544	0.0231504	-0.122978	0.91829	1.47307	0.0336455	-0.115031	0.923363	17	1	48	38	1.2439e+06	1.16569e+06	1.13617e+06	1.35214e+06	1.29849e+06	964292	1.23432e+06	1.19354e+06	1.45342e+06	1.17043e+06	1.44356e+06	1.08882e+06	1.35979e+06	1.38805e+06	1.37013e+06
Tnik	B2RQ80	Tnik protein	0.749592	0.177995	-0.0819941	0.944751	1.03702	0.0918281	-0.114919	0.923434	30	18	21	154.9	141977	111255	122984	132315	135561	107065	124739	138602	139679	131843	151669	121193	133621	135959	148383
Coq9	Q8K1Z0	Ubiquinone biosynthesis protein COQ9, mitochondrial	0.606851	0.247257	-0.109089	0.927174	0.629475	0.234706	-0.114885	0.923456	9	9	36	35.1	1.53776e+06	1.37876e+06	1.24352e+06	1.44284e+06	1.27137e+06	1.15085e+06	1.38999e+06	1.20987e+06	1.49299e+06	1.43675e+06	1.6488e+06	1.1775e+06	1.65464e+06	1.6302e+06	1.33695e+06
Tom1	O88746	Target of Myb protein 1	0.358698	0.437826	-0.0581875	0.96047	0.719979	0.190555	-0.114876	0.923462	16	16	43	54.3	695276	566750	627632	639524	518594	531929	684370	568891	666884	640360	717702	535282	714026	702450	606216
Atl2	Q6PA06	Atlastin-2	0.574522	0.266366	-0.0820131	0.944738	0.836675	0.145655	-0.114869	0.923466	16	15	31	66.2	479422	454564	417746	478066	425178	369133	485085	430828	506393	460955	534701	420027	502817	523803	447046
Napg	Q9CWZ7	Gamma-soluble NSF attachment protein	1.96526	0.0108329	-0.122937	0.918316	1.72946	0.0186441	-0.114842	0.923484	25	25	70	34.7	5.86451e+06	5.21935e+06	4.97925e+06	5.80925e+06	5.54824e+06	4.31396e+06	5.37573e+06	5.49453e+06	5.96127e+06	5.55764e+06	6.20768e+06	4.97275e+06	5.7902e+06	6.22502e+06	6.02488e+06
Ncdn	Q9Z0E0	Neurochondrin	1.60544	0.0248064	-0.120826	0.919661	1.14304	0.0719382	-0.114807	0.923506	37	37	58	78.8	8.67491e+06	7.39913e+06	6.97617e+06	8.37115e+06	8.47759e+06	6.59348e+06	7.63504e+06	7.77181e+06	8.615e+06	7.89465e+06	9.33504e+06	6.6784e+06	8.98693e+06	9.24092e+06	8.6697e+06
Idnk	Q8R0J8	Probable gluconokinase	0.388591	0.408704	-0.067996	0.953962	0.668336	0.214617	-0.114764	0.923533	4	4	24	20	63354.1	62882.7	55704.3	55900.9	57187	49190.2	62264.8	52874.7	66984.8	62243.8	75788.4	56193.9	64984.9	68513.1	57904
Rbm22	Q8BHS3	Pre-mRNA-splicing factor RBM22	0.0289747	0.93546	-0.00769416	0.994681	0.455936	0.349997	-0.114709	0.923568	10	10	23	46.9	58681.4	66141.1	51115.5	57369.2	51029.4	47589.2	65034.7	53352	65664.2	63697.5	74875.6	50357.8	66989.2	68178.8	53664.5
Ubxn2b	Q0KL01	UBX domain-containing protein 2B	1.05537	0.0880291	-0.095244	0.936114	0.72821	0.186978	-0.114686	0.923584	7	7	21	37.4	60133.6	39862.6	51725.4	48591	48558.3	42354.4	54537.7	48190.4	51615	50100.2	54811.2	43682.8	54872.6	54422.2	54661.6
Ogdhl	B2RXT3	Ogdhl protein	1.2791	0.05259	-0.0892618	0.940004	1.48578	0.0326756	-0.114645	0.923609	54	42	54	114.5	7.72098e+06	7.15562e+06	6.40477e+06	7.51598e+06	7.22342e+06	5.59552e+06	7.3155e+06	6.85374e+06	8.37042e+06	7.23168e+06	9.11149e+06	6.33314e+06	8.28122e+06	8.01861e+06	7.64084e+06
Hk1	G3UVV4	Hexokinase-1	1.43873	0.0364139	-0.0855959	0.942395	1.26632	0.0541606	-0.114564	0.923662	66	63	57	101.8	1.40071e+07	1.25252e+07	1.11874e+07	1.31298e+07	1.32613e+07	1.02732e+07	1.29715e+07	1.32019e+07	1.36911e+07	1.31456e+07	1.56925e+07	1.18357e+07	1.367e+07	1.41779e+07	1.40088e+07
Pde4dip	G3X9L9	Myomegalin	0.669795	0.213897	-0.0734633	0.950354	1.0989	0.079634	-0.11453	0.923683	7	6	3	277.3	52632.4	45608.3	45284.1	53119.4	50024	40488.2	52415.8	50494.7	53741	49853.7	59213.6	47119.6	51425.9	52238.2	55736.5
Ric3	D3YTZ9	Protein RIC-3	0.0179343	0.959546	0.00392644	1.00273	0.711832	0.194164	-0.114448	0.923736	4	4	11	40.2	49169.5	49131.3	41792.5	49439	47830.7	39795.7	52197.7	45376	59546.8	55656.6	59718.8	41121.7	53637.9	57882	47438.5
Rpl22l1	Q9D7S7	60S ribosomal protein L22-like 1	2.92763	0.00118132	-0.11226	0.925138	1.12016	0.0758293	-0.114423	0.923752	3	3	35	14.5	196037	170200	149219	170214	170475	133964	166261	166376	189981	176028	202281	147270	190934	185426	195208
Acbd7	A0A2I3BRA0	Acyl-CoA-binding domain-containing protein 7	0.397112	0.400764	-0.0420196	0.971294	0.855492	0.139479	-0.11435	0.923798	2	2	34	10.1	33418.7	29594.3	28503.9	28505.9	34218.8	26459.3	31043.3	32715.7	35420.4	32511.7	37212.5	25393	33449	35695.6	35439.5
Tgoln1	Q62313	Trans-Golgi network integral membrane protein 1	0.0519755	0.887206	0.0117502	1.00818	0.52827	0.296299	-0.114338	0.923806	8	8	23	37.8	82951.4	73000.4	63853.8	74976.3	59583.4	61520.6	80281.4	76451.7	79694.7	81868.3	84044.7	66484.1	76348.9	84405.4	68826.8
Hras	Q61411	GTPase HRas	0.225009	0.595649	-0.0387022	0.97353	0.722398	0.189497	-0.114163	0.923918	11	5	67	21.3	3.33737e+06	3.12686e+06	2.78369e+06	3.13308e+06	2.60551e+06	2.50269e+06	3.38091e+06	2.72667e+06	3.5363e+06	3.27048e+06	3.66049e+06	2.67138e+06	3.39939e+06	3.51548e+06	2.98819e+06
Aars2	Q14CH7	Alanine--tRNA ligase, mitochondrial	0.915244	0.12155	-0.107836	0.927979	0.852202	0.140539	-0.114137	0.923935	10	10	11	106.7	171429	163240	143943	175382	173476	135366	163412	160847	176967	171671	193671	154449	173645	193643	171679
Ndufs5	Q99LY9	NADH dehydrogenase [ubiquinone] iron-sulfur protein 5	1.64032	0.022892	-0.117041	0.922077	1.3077	0.0492382	-0.114116	0.923949	8	8	64	12.6	846213	784299	713358	880469	806313	637671	789360	763810	922606	827650	916763	712119	888132	932389	851209
Tmem19	Q91W52	Transmembrane protein 19	5.85736e-05	0.999865	3.09149e-05	1.00002	0.269623	0.537498	-0.114045	0.923994	3	3	8	36.3	84275.5	90678.4	72158.2	87906.6	67926.8	69095.2	102125	64715.9	95290.5	89322.7	109896	62438.2	106746	104411	70938.7
Atp5j2	F8WHP8	ATP synthase, H+-transporting, mitochondrial F0 complex, subunit F2	1.12121	0.0756461	-0.0841862	0.943316	1.09537	0.0802845	-0.113953	0.924052	3	3	32	9	850040	825832	707844	788146	781681	621364	792945	785686	879139	824993	981707	717844	916685	827544	854990
Ube2f	Q9CY34	NEDD8-conjugating enzyme UBE2F	1.39543	0.0402314	-0.17708	0.884491	0.920912	0.119974	-0.113931	0.924066	6	6	40	21.1	119413	108308	115625	113866	112816	88999.4	98306.1	110404	118508	103546	143159	91949.5	137831	122859	129948
Ppfia3	P60469	Liprin-alpha-3	2.12818	0.00744429	-0.105014	0.929796	1.96201	0.0109143	-0.113913	0.924078	62	55	49	133.3	2.0657e+06	1.7693e+06	1.69804e+06	1.89152e+06	1.84085e+06	1.46179e+06	1.88332e+06	1.80128e+06	2.06475e+06	1.8663e+06	2.18718e+06	1.69783e+06	2.05774e+06	2.00467e+06	2.00271e+06
Rnf41	Q8BH75	E3 ubiquitin-protein ligase NRDP1	0.146134	0.714275	-0.0309777	0.978757	0.598752	0.251911	-0.113783	0.924162	4	4	15	35.9	37473.1	37028.9	31044.1	32811.1	32276.3	31440.4	35600.5	34026.3	39889.3	34464.5	42172.1	30974.5	36330.2	42002.8	34028.2
Nyap1	Q6PFX7	Neuronal tyrosine-phosphorylated phosphoinositide-3-kinase adapter 1	0.497481	0.318067	-0.114077	0.923973	0.461146	0.345823	-0.113777	0.924165	5	5	9	87.6	26549.9	25747.8	25256.6	30349.1	30582.5	21764.7	27680.1	28857.3	26877	29651.9	32142.5	28913.3	26901.3	28480.9	31439.7
Srp9	P49962	Signal recognition particle 9 kDa protein	0.0462167	0.899049	-0.0138539	0.990443	0.456821	0.349284	-0.113727	0.924198	4	4	42	10.2	66984.3	62714.9	52592.8	54928.5	57542.5	53926.8	63318.9	55588.6	66805.8	60615.1	81473.5	56861.6	65894.4	69930.1	54440.1
Plppr4	Q7TME0	Phospholipid phosphatase-related protein type 4	1.23702	0.0579397	-0.154676	0.898334	1.3172	0.0481729	-0.113708	0.92421	12	12	19	83.2	55739.3	51431.1	49550.4	51004.1	46912.9	36202.1	57790.7	43020.1	55638.8	49651.4	59089.2	44550.8	56809	59066.2	53633.6
Chn2	Q3V2R3	Chimaerin	1.29808	0.0503408	-0.139244	0.907995	1.07537	0.0840676	-0.113582	0.924291	5	4	13	53.8	72347.2	65209.9	63134.1	71695.7	72360	58131.4	64884.1	67770.2	65748.5	72005.5	79630.2	63291.8	72574.9	71583.9	81860.5
Dcaf5	Q80T85	DDB1- and CUL4-associated factor 5	0.346287	0.450519	0.0356764	1.02504	0.826743	0.149024	-0.11354	0.924317	6	6	9	103.6	37138.4	34727.6	30740.1	37622.7	39689.5	30528.9	38402	39334.3	42290.1	42690.2	47794.9	30760.8	37897.4	42740.5	39737.1
Slc6a17	A0A0R4J087	Transporter	0.491712	0.322321	-0.0571098	0.961188	0.673263	0.212196	-0.113318	0.924459	9	9	16	80.7	348548	325967	268804	356167	359979	275568	335164	312837	384231	346543	427771	272179	378251	388375	355525
Atp7a	Q64430	Copper-transporting ATPase 1	0.151478	0.705541	0.0132583	1.00923	0.550861	0.28128	-0.113151	0.924567	4	4	2	161.9	45200.4	42320.7	44070.1	33388.1	38632.4	33889.9	44493.9	44783.5	50529.6	45045.1	48839.7	36187.3	44160.4	44874.7	44856.8
Adcy6	F8VQ52	Adenylate cyclase type 6	0.0848531	0.822521	-0.0124282	0.991422	1.03302	0.0926778	-0.11314	0.924573	8	4	7	130.6	26880.6	24972.7	23719.7	24777	26882.2	19887.2	26612.7	28275.8	30294.9	27429.9	33215.8	21247.6	28885.3	30154.7	27001
Mtpap	Q9D0D3	Poly(A) RNA polymerase, mitochondrial	0.469372	0.339334	-0.0919277	0.938268	0.555413	0.278348	-0.113111	0.924592	6	6	14	65.2	96979.8	94805.2	78917.1	93341.6	83573.8	71796.8	98769.1	83232	98484.4	92062.2	103913	83872.7	99092.2	107128	85303.1
Vstm2l	A2ACD2	V-set and transmembrane domain-containing protein 2-like protein	0.721271	0.189989	-0.0924197	0.937948	0.752078	0.176979	-0.113078	0.924613	3	3	16	22.1	32979.6	34583.3	35361.6	34866.2	37245.3	26743.6	34017.6	34195.5	39997.2	38227	42310.2	29507.4	38245	42969.6	36970.3
Pnoc	Q64387	Prepronociceptin	1.38121	0.0415714	-0.108789	0.927366	1.45877	0.0347723	-0.113017	0.924653	6	6	30	20.9	170538	144955	147976	158644	143266	122798	156630	152225	168554	149844	176181	133694	172669	176413	160010
Nfyc	P70353	Nuclear transcription factor Y subunit gamma	0.273898	0.532233	-0.0351422	0.975936	1.40027	0.0397863	-0.11288	0.92474	3	3	9	37.2	37862.6	35111.2	33437.4	37274.8	34808.2	32371.5	36441.7	35691.5	39612.1	35818.2	47952.5	32924.2	37224.3	40545.6	38948.4
Ttc7b	A0A1Y7VL44	Tetratricopeptide repeat protein 7B	1.43483	0.036743	-0.0842592	0.943269	1.35477	0.0441809	-0.112845	0.924763	21	21	28	96	380590	328404	302779	350914	353552	273810	345361	330920	376740	354281	436768	305147	375576	392533	364903
Fmn1	E9Q7P6	Formin-1	0.289817	0.513078	-0.0832218	0.943947	0.453936	0.351612	-0.112816	0.924781	6	6	5	148.4	45814.1	49510.9	48511.6	46208.1	44841.6	36415.2	58358.9	47748.9	52011.4	42987.3	53786.6	47487.2	44075.7	55266.9	50237.1
Ccdc127	E0CYX9	Coiled-coil domain-containing protein 127 (Fragment)	2.76994	0.00169849	-0.0977087	0.934516	2.27141	0.00535291	-0.112793	0.924796	13	13	49	27.7	203166	186455	193730	214415	206036	161336	195967	204656	220605	211042	231624	174291	222553	219256	227445
Abhd3	Q91ZH7	Phospholipase ABHD3	1.15379	0.0701794	-0.119694	0.920383	0.86735	0.135722	-0.112776	0.924807	8	8	23	46.2	71356.5	62120.5	53978.5	68738.5	63408.2	50670.9	61903.9	56305.5	72796.9	65331.4	77375.5	56155.3	73995.9	72575.5	65022.1
Fh	P97807	Fumarate hydratase, mitochondrial	4.54286	2.86508e-05	-0.108579	0.927501	1.35089	0.044577	-0.112684	0.924866	30	30	75	54.3	13361132	1.14502e+07	1.0901e+07	1.34034e+07	1.2849e+07	9.7705e+06	1.19726e+07	1.22236e+07	1.33851e+07	1.27998e+07	1.48463e+07	1.07322e+07	13706362	1.377e+07	1.37332e+07
Pstk	Q8BP74	L-seryl-tRNA(Sec) kinase	0.0371626	0.917989	-0.0230254	0.984167	0.230699	0.587897	-0.112597	0.924922	2	2	7	40.7	17766.2	14333.5	14832.8	15667.8	15416.3	9104.63	16829.6	16348.3	19921.9	18652.6	22313.7	12296.1	18929.2	23222.6	12970.7
Sephs1	Q8BH69	Selenide, water dikinase 1	0.195757	0.637152	-0.0336283	0.97696	1.02298	0.0948469	-0.112574	0.924936	5	5	14	42.9	433200	373493	382608	443462	423419	362583	438657	474806	441173	407964	491147	384788	414754	453269	468309
Mdga2	B2RQF5	MAM domain-containing glycosylphosphatidylinositol anchor protein 2	0.757192	0.174907	-0.0783229	0.947158	1.16913	0.0677432	-0.112514	0.924975	17	17	24	107.4	200683	183824	175397	183630	178319	141579	183798	172828	215705	203945	229191	155078	213397	213895	194297
Nlgn1	E9QK34	Neuroligin-1	1.43874	0.0364136	-0.178839	0.883414	0.927416	0.118191	-0.112495	0.924987	7	3	11	91	77019.2	70315.6	64108.6	73207.1	80641.9	48371	71886	64865.6	87120.9	67336.2	86308.1	68590.8	82052.6	76490.2	78145.5
Zfand2b	Q91X58	AN1-type zinc finger protein 2B	1.15347	0.0702307	-0.092288	0.938034	2.08091	0.00830019	-0.11222	0.925163	8	8	36	27.9	166527	159239	153687	173833	167165	137201	175838	155773	185962	165304	184056	149208	178056	180557	179882
Sema4d	D3Z3P4	Semaphorin-4D (Fragment)	1.05901	0.0872951	-0.122743	0.91844	0.853865	0.140002	-0.112201	0.925175	5	5	35	20.4	61193.5	50637.4	59072.7	57905.2	64194.3	42558.5	52270	57217.6	65266.8	60986	75697.2	49227.5	66150.4	60504.6	70609.3
Tom1l2	Q5SRX1	TOM1-like protein 2	0.539132	0.28898	-0.100112	0.93296	0.668449	0.214561	-0.112169	0.925196	19	11	43	55.6	2.87595e+06	2.5914e+06	2.40873e+06	2.66635e+06	2.51219e+06	2.26414e+06	2.69567e+06	2.24443e+06	2.80944e+06	2.86824e+06	3.00906e+06	2.53349e+06	2.80517e+06	3.02678e+06	2.56171e+06
Srcin1	A0A571BDG0	SRC kinase-signaling inhibitor 1	0.774468	0.168086	-0.236888	0.848574	0.87398	0.133666	-0.111883	0.925379	54	54	56	131.5	1.76276e+06	1.60304e+06	1.48283e+06	1.6607e+06	1.67326e+06	1.2865e+06	1.64695e+06	1.62901e+06	1.80662e+06	962201	1.90044e+06	1.54073e+06	1.62807e+06	1.85908e+06	1.82372e+06
Usp30	A0A0G2JDF7	Ubiquitin carboxyl-terminal hydrolase 30 (Fragment)	1.04638	0.0898718	-0.133342	0.911717	0.960085	0.109626	-0.11177	0.925452	3	3	12	46	19980.8	15501	17389.1	17163.8	17881.4	12839.3	16902.3	19968.2	18435.5	17142.7	19492.7	17008.1	19057.2	18462.4	18804.2
Cttn	Q60598	Src substrate cortactin	1.27493	0.0530969	-0.081035	0.945379	2.39373	0.00403892	-0.111727	0.925479	33	33	54	61.2	3.17663e+06	2.65238e+06	2.7851e+06	3.02121e+06	2.94894e+06	2.27038e+06	2.93963e+06	2.99348e+06	3.42604e+06	2.90585e+06	3.50454e+06	2.55638e+06	3.22799e+06	3.09957e+06	3.34944e+06
Fem1b	Q9Z2G0	Protein fem-1 homolog B	0.10518	0.784911	-0.0188003	0.987053	1.03962	0.09128	-0.111697	0.925499	4	4	9	70.2	29871.4	28761.7	29708.1	30088.5	27661.9	22218.2	31734.5	30743.8	32951.8	37284.6	34556.7	27493.3	31712.5	33190.6	29982.7
Uba7	Q9DBK7	Ubiquitin-activating enzyme E1-like	0.158882	0.693614	0.0594185	1.04205	0.189699	0.646102	-0.111648	0.92553	3	2	5	108.6	2889.34	2728.82	2263.17	2749.76	1373.59	2244.91	2423.26	2826.55	2522.25	2815.99	2941.38	1598.46	2510.06	2937.03	2938.47
Uchl3	Q9JKB1	Ubiquitin carboxyl-terminal hydrolase isozyme L3	0.319907	0.478732	-0.0672526	0.954454	0.642631	0.227703	-0.111602	0.92556	9	9	43	26.1	3.46707e+06	3.14892e+06	2.92233e+06	3.30953e+06	2.9494e+06	2.55437e+06	3.55768e+06	2.90552e+06	3.83577e+06	3.13458e+06	3.74886e+06	2.76884e+06	3.69152e+06	3.77855e+06	3.05001e+06
Sarnp	Q9D1J3	SAP domain-containing ribonucleoprotein	0.0610751	0.86881	-0.0162085	0.988828	0.465863	0.342087	-0.111594	0.925565	8	8	34	23.5	176613	156788	132238	153664	137028	127474	165655	146434	168013	171979	194608	154549	162777	167478	145037
Kifc2	G3X8Q6	Kinesin-like protein	1.47106	0.033802	-0.268764	0.83003	0.455118	0.350657	-0.111513	0.925617	2	2	3	85.5	10885.5	8380.07	9216.11	8156.74	10781.1	5992.31	8353.71	9073.26	10001.3	7369.81	10896.6	9397.81	10165	9103.87	10765.6
Shank2	A0A1C7ZMY3	SH3 and multiple ankyrin repeat domains protein 2	1.07015	0.0850851	-0.0826287	0.944335	1.55539	0.0278362	-0.111459	0.925651	18	18	21	134.5	200160	178475	197217	206105	211642	145762	200905	203684	235164	218508	226063	173398	216710	217194	226243
Ctu2	Q3U308	Cytoplasmic tRNA 2-thiolation protein 2	0.299481	0.501787	-0.0561462	0.96183	1.01086	0.0975304	-0.111313	0.925745	4	4	11	56.1	42484.4	35805.2	42444	42694	38830.3	33364.8	46345.6	41576.8	44780.3	46619.4	40808.9	38647.1	42556.8	42203.1	45529.6
Opa3	Q505D7	Optic atrophy 3 protein homolog	1.9857	0.0103346	-0.105784	0.9293	2.56848	0.00270096	-0.111289	0.925761	3	3	16	20.1	132302	117563	119753	125493	129505	100551	125904	131104	129050	124323	146318	112490	135970	134466	140515
Bcar1	Q61140	Breast cancer anti-estrogen resistance protein 1	1.65731	0.0220136	-0.0861936	0.942005	1.65868	0.0219441	-0.111166	0.925839	22	22	34	94.2	479554	419968	402583	444744	462346	341871	456295	438014	501693	451755	530919	404174	477096	487725	478808
Azi2	Q9QYP6	5-azacytidine-induced protein 2	0.452786	0.352544	-0.0956712	0.935837	1.12168	0.0755653	-0.111002	0.925945	4	4	11	46.1	14724	14207.2	15858.6	16987.1	15281.9	11648	16346.9	12003.6	20024.3	18160.3	17124	14200.8	16218.4	16924.1	17099.1
Snph	Q80U23	Syntaphilin	1.01758	0.0960327	-0.0932393	0.937416	1.05988	0.0871209	-0.110852	0.926041	25	22	58	53.7	2.34786e+06	2.11845e+06	1.91428e+06	2.35698e+06	2.21426e+06	1.69374e+06	2.20582e+06	2.09256e+06	2.49435e+06	2.27422e+06	2.65427e+06	1.89704e+06	2.24955e+06	2.50686e+06	2.53087e+06
Ankrd34b	Q3UUF8	Ankyrin repeat domain-containing protein 34B	1.28747	0.051586	-0.126112	0.916298	1.54915	0.0282391	-0.110835	0.926052	10	10	23	55.4	226812	208422	203875	219269	207187	150451	217335	205398	254684	209866	245695	194986	225560	242107	229773
Dnah17	Q69Z23	Dynein heavy chain 17, axonemal	0.291918	0.510601	-0.0512098	0.965127	0.719679	0.190687	-0.11077	0.926094	2	2	0	511.3	79011.8	82665.4	70270.3	81524.8	77274.8	71296.2	76695	73509.2	85573.7	91342.1	92726.7	73406.9	77690.8	90900.7	85047.8
Ncam1	E9QB01	Neural cell adhesion molecule 1	0.535348	0.291509	-0.0779683	0.947391	0.739415	0.182215	-0.110711	0.926131	46	6	54	93.6	2.01115e+06	1.78709e+06	1.65744e+06	2.02216e+06	1.96619e+06	1.46152e+06	1.92466e+06	1.86362e+06	2.11959e+06	1.98939e+06	2.33074e+06	1.74986e+06	1.98216e+06	2.25691e+06	1.91115e+06
Kif1c	E9Q9B0	Kinesin-like protein KIF1C	0.911992	0.122464	-0.0913328	0.938655	1.37	0.042658	-0.110679	0.926152	22	13	21	123.7	318778	280003	293000	315387	280319	241398	311099	323018	311950	293454	337875	274778	319385	309261	341134
Plekho2	Q8K124	Pleckstrin homology domain-containing family O member 2	0.450598	0.354325	-0.0671412	0.954528	0.758348	0.174443	-0.110665	0.926161	12	12	27	53.8	148832	122693	110190	130411	121606	108156	125539	139084	125593	138588	147913	123304	131523	137990	134473
Bag4	Q8CI61	BAG family molecular chaperone regulator 4	1.3656	0.0430926	-0.0919295	0.938267	1.07214	0.0846958	-0.110653	0.926169	7	7	20	49.1	65094	63964.6	57616.8	57655.7	62981.8	49517.6	60765.4	54764.8	70807.2	65624.7	76091.9	55556.1	67070.1	66858.8	67757.2
Hap1	O35668	Huntingtin-associated protein 1	0.70221	0.198514	-0.123204	0.918146	0.619568	0.240122	-0.110639	0.926178	20	20	33	70.1	526347	455959	425452	506536	483480	396744	484116	443799	515988	494933	525528	465393	513747	557684	466402
Lmln	Q8BMN4	Leishmanolysin-like peptidase	0.830251	0.147825	-0.0780071	0.947365	0.572132	0.267836	-0.110535	0.926244	8	8	13	76.5	63579.9	60178	46151	65445.3	62273	44348.2	61272.8	58991.6	68806.4	61350.5	72508.7	55416.7	65653.7	64853.4	61379.6
R3hdm1	E9Q9Q2	R3H domain-containing 1	0.030279	0.932655	-0.00754484	0.994784	0.5681	0.270334	-0.110446	0.926302	7	7	8	124.3	30464.2	27283.4	23772.9	28850.7	28162.1	24969.3	29643.3	27575.2	32506.9	31630.9	32666.9	26610.7	32194.7	30604.9	26357.1
Nudcd2	Q9CQ48	NudC domain-containing protein 2	0.877266	0.132658	-0.0675507	0.954257	1.53185	0.0293865	-0.110364	0.926355	5	5	31	17.6	191631	165229	159087	182688	178937	140704	183726	185482	180525	180852	221864	163287	187453	187292	194926
Hapln3	Q80WM5	Hyaluronan and proteoglycan link protein 3	0.310476	0.489243	-0.0488725	0.966692	0.41117	0.387999	-0.110357	0.926359	13	13	40	40.7	275460	238261	176342	268750	264570	184088	269165	237965	284428	268479	287423	226669	239571	275285	270784
Mtfp1	Q9CRB8	Mitochondrial fission process protein 1	1.84448	0.0143061	-0.0674616	0.954316	1.21088	0.0615343	-0.110272	0.926413	7	7	33	18.3	287474	264517	238222	278927	289420	219109	263676	272280	314498	291329	331221	234617	298212	300491	304910
Gabrb2	P63137	Gamma-aminobutyric acid receptor subunit beta-2	0.162535	0.687804	-0.0343306	0.976485	0.620503	0.239606	-0.110142	0.926497	4	2	9	59.2	11213.5	10846.4	11347.6	11835.7	13043.9	9168.99	12362.2	11859.2	12054.7	14876.5	14207.4	11497.8	11607.6	12366.3	13180
Dync2li1	Q8K0T2	Cytoplasmic dynein 2 light intermediate chain 1	0.019557	0.955967	0.00925636	1.00644	0.275222	0.530613	-0.110085	0.926534	2	2	8	39.4	11845.6	12576.1	11184.8	12070	10996.5	9559.16	11721.9	12290.7	14067.4	14841.5	14927.1	11653.1	14184.6	14259.2	9506.5
Arpc5l	Q9D898	Actin-related protein 2/3 complex subunit 5-like protein	0.979404	0.104857	-0.102627	0.931336	1.10561	0.0784136	-0.110055	0.926553	8	8	71	17	1.06838e+06	993619	984460	997010	1.03018e+06	773478	1.03303e+06	931860	1.10471e+06	1.03325e+06	1.33181e+06	827583	1.19586e+06	1.09729e+06	1.15712e+06
Pam	P97467	Peptidyl-glycine alpha-amidating monooxygenase	2.10278	0.00789258	-0.0984184	0.934056	1.61592	0.0242149	-0.110013	0.92658	22	22	27	108.9	748131	684567	659177	730987	764527	542539	717011	727244	810228	733277	850641	624519	778158	779166	825751
Kcnip1	Q3YAB5	Kv channel-interacting protein 1	0.103213	0.788474	-0.0159658	0.988994	1.03826	0.0915669	-0.109929	0.926633	4	4	22	26.3	68136.4	58640.2	57870.9	64632	60536.3	54672	70192.2	62596.2	66850.4	65659.7	79065.3	52509.7	67500.2	74537.2	65722.4
Gys1	Q9Z1E4	Glycogen [starch] synthase, muscle	0.856926	0.139019	-0.0665239	0.954936	1.639	0.0229617	-0.109919	0.92664	19	19	28	83.9	488220	424589	459158	484524	456094	386092	472016	447030	538783	466037	573508	411598	536897	487541	501624
Atcay	Q8BHE3	Caytaxin	1.28615	0.0517423	-0.0809615	0.945427	1.27058	0.053632	-0.109828	0.926699	14	13	54	42.2	206312	204859	188856	194216	207310	150635	189920	206240	226781	213099	256435	171509	231045	215709	222880
Dlgap1	Q9D415	Disks large-associated protein 1	1.5712	0.0268409	-0.0939255	0.93697	1.36118	0.0435334	-0.109815	0.926707	18	8	18	110.3	253294	228185	210527	243795	249378	184248	237056	238102	268126	233600	289249	214708	249350	261332	265294
Crkl	P47941	Crk-like protein	0.227945	0.591636	-0.0429754	0.970651	0.659339	0.219109	-0.109756	0.926745	16	16	53	33.8	2.34643e+06	2.27695e+06	2.03453e+06	2.17105e+06	2.10573e+06	1.8489e+06	2.38195e+06	2.08711e+06	2.54063e+06	2.35593e+06	2.62517e+06	2.05203e+06	2.37851e+06	2.58706e+06	2.13782e+06
Mthfd2l	D3YZG8	Probable bifunctional methylenetetrahydrofolate dehydrogenase/cyclohydrolase 2	1.84192	0.0143905	-0.105412	0.92954	1.86329	0.0136996	-0.109697	0.926782	7	6	30	36.4	149446	133450	130370	140107	142475	103941	139501	138639	154928	144510	164495	127474	151006	154748	148680
Tsc22d3	B1AVF2	TSC22 domain family protein 3	0.101804	0.791036	-0.0528561	0.964026	0.185104	0.652974	-0.109654	0.92681	4	2	45	12.6	25723.3	22263.4	14077.3	18968.1	15063.1	16727.6	22115.6	18761.5	21313	18211.8	20441.7	12159.3	23708.3	26184.6	19326.2
Ank3	G5E8K5	Ankyrin-3	0.108484	0.778961	0.0262009	1.01833	0.531848	0.293868	-0.109629	0.926827	81	4	49	213.9	25210.1	22465.8	19402	26542.9	23956.4	22195.4	27975.4	24773.4	26397.6	25689.8	27773.9	21952.5	22252.9	26203.2	27688.3
Tprkb	Q8QZZ7	EKC/KEOPS complex subunit Tprkb	0.315135	0.484022	-0.0907044	0.939064	0.450067	0.354758	-0.109587	0.926853	3	3	21	19.5	25058.2	19708.2	19937.2	23022.4	23544.5	17852.3	27573.1	19668	21960.1	24801.9	24450.7	16847.2	23684.4	28953	24727.4
Ccdc58	Q8R3Q6	Coiled-coil domain-containing protein 58	0.362802	0.433708	-0.0714226	0.951699	0.506186	0.311755	-0.109504	0.926906	7	7	47	16.7	208598	222549	175093	211723	187017	162079	207543	184664	242734	208970	241556	172331	247018	229743	194855
Cyth3	O08967	Cytohesin-3	0.142075	0.720983	-0.0306706	0.978965	0.610127	0.245399	-0.109458	0.926936	8	5	20	46.3	187301	150318	179198	173776	186258	127275	184988	189813	208314	192763	222544	160997	179702	175382	218223
Hook1	Q8BIL5	Protein Hook homolog 1	0.496439	0.318831	-0.0528187	0.964051	1.53351	0.0292745	-0.1094	0.926973	4	4	7	84.4	30175.7	26331.7	24858.3	28249.4	28880.6	23827.7	28548.2	26370.7	31290.1	26948.4	37550.9	24208.8	29504	31468.1	30750.4
Astn1	Q61137	Astrotactin-1	1.20062	0.0630051	-0.0953215	0.936064	1.37626	0.0420478	-0.109375	0.926989	14	14	15	144.8	242564	229523	215429	228317	230476	181606	237215	216894	261921	237531	265825	205342	260479	257194	237329
Fahd1	Q8R0F8	Acylpyruvase FAHD1, mitochondrial	0.815074	0.153083	-0.132448	0.912282	0.57451	0.266373	-0.109312	0.92703	10	10	45	25.2	382946	341247	292368	374146	366785	264863	337706	331948	398415	350328	405282	333648	354159	418812	358802
Tmub1	E9QN77	Transmembrane and ubiquitin-like domain-containing protein 1	0.00370403	0.991507	0.00186729	1.0013	0.244516	0.569487	-0.109291	0.927043	4	4	19	27.7	21841.1	21866.1	16197.3	23167.4	18343.6	16743	24427.6	20006.1	24071.8	22990.6	23363.5	20334.5	21177.3	26787.7	16792.1
Gprin3	Q8BWS5	G protein-regulated inducer of neurite outgrowth 3	1.50735	0.0310924	-0.136928	0.909453	1.05222	0.0886704	-0.108918	0.927283	13	13	23	80.4	159064	148508	133652	162673	155269	115466	143732	141823	167435	154222	178310	140287	155148	169252	169151
Cyth2	Q99KH2	Cytohesin-2	0.362616	0.433894	0.0712296	1.05061	0.522386	0.300341	-0.108865	0.927317	7	4	15	46.5	12024.7	11242.6	12359.5	11755.8	9381.45	9681.16	14782.3	12852.8	12394.6	12931.9	15057.4	10282.7	11111	13767.3	12269
Ndufs8	Q8K3J1	NADH dehydrogenase [ubiquinone] iron-sulfur protein 8, mitochondrial	1.91623	0.0121276	-0.147733	0.902668	1.6929	0.0202817	-0.1088	0.927359	14	14	50	24	1.91879e+06	1.85642e+06	1.73932e+06	2.00489e+06	1.93668e+06	1.61514e+06	1.74777e+06	1.71031e+06	2.04444e+06	1.87613e+06	2.10392e+06	1.71142e+06	2.05605e+06	2.04705e+06	2.09188e+06
Commd3	Q63829	COMM domain-containing protein 3	0.897321	0.126671	-0.141035	0.906868	0.526856	0.297265	-0.108772	0.927377	4	4	24	22	59188.8	53522.1	42219.3	58180.3	52573.7	45653.6	49242.7	50235.2	58324.3	48365.9	59728.9	46014.4	53369.8	65335.1	57169.7
Pex5l	F8SLQ1	PEX5-related protein	0.301889	0.499013	-0.0383263	0.973784	0.89598	0.127063	-0.108747	0.927393	27	3	51	72.2	763996	721224	612936	749136	707529	605291	758405	667221	833064	786640	854157	630637	784118	829559	728292
Fam184a	E9PW83	Family with sequence similarity 184, member A	0.893908	0.127671	-0.0803367	0.945837	1.74499	0.0179892	-0.108742	0.927396	14	14	14	132.9	93958.8	76965.2	78019.7	89342.4	85536.8	66462	82484.3	90096.5	101738	84992.5	96792.8	74463.2	90598.1	91307.1	97984.2
Grip2	G3XA20	Glutamate receptor-interacting protein 2	1.09642	0.0800902	-0.122469	0.918614	0.863002	0.137088	-0.108725	0.927407	9	8	8	112.2	78209.5	78972.6	79086.2	78166.9	85523.5	58675.3	79643.2	82983.8	90489.5	77585.1	91288.3	63886.4	90973.8	90024.4	92353.5
Eif4h	Q9WUK2	Eukaryotic translation initiation factor 4H	0.633989	0.23228	-0.12134	0.919333	0.568382	0.270158	-0.108721	0.92741	18	18	69	27.3	392724	329107	321754	366808	336441	290580	359844	338436	359053	354961	379182	353932	373041	385302	342562
Clcn5	B1ATV0	Chloride channel protein	0.366046	0.430481	-0.0812573	0.945233	0.597682	0.252533	-0.108719	0.927411	4	2	5	90.6	13319.3	11670.5	10931.6	12777.6	10478	9668.04	11452.5	12945.9	14891.4	10977.6	12931.2	9046.14	13535.1	14180.7	13150.3
Glcci1	Q8K3I9	Glucocorticoid-induced transcript 1 protein	0.339757	0.457344	-0.0385159	0.973656	1.26289	0.0545901	-0.108699	0.927424	9	9	20	57.4	104388	94057.7	96471.6	102242	89226.8	81002.4	100318	90553.4	115950	105451	125900	89508.6	106594	109605	100642
Gmeb2	P58929	Glucocorticoid modulatory element-binding protein 2	0.80921	0.155164	-0.126952	0.915764	0.666063	0.215743	-0.108651	0.927455	2	2	4	56.6	33797.2	30650.3	32570.2	31802	28837.2	25151.3	30292.2	32624.5	32753.1	31363.2	35642.5	31177.8	33863.5	35025.8	31431.3
Mrps23	Q8VE22	28S ribosomal protein S23, mitochondrial	1.95294	0.0111444	-0.146203	0.903626	1.18076	0.0659537	-0.108611	0.927481	6	6	38	20.3	553408	505185	454603	545394	531833	377249	503280	510002	553744	506682	604592	482774	545147	557387	575071
Slc25a46	Q9CQS4	Solute carrier family 25 member 46	0.596256	0.253363	-0.0446796	0.969505	0.772104	0.169004	-0.108559	0.927514	11	11	33	46.2	574239	455908	453480	571373	587763	438298	497992	543867	607500	546151	698704	455024	567487	592096	587383
Tbc1d10b	Q8BHL3	TBC1 domain family member 10B	1.25342	0.0557927	-0.0845402	0.943085	1.74614	0.0179417	-0.108556	0.927516	20	20	29	87.2	887071	760857	832650	879415	835638	665687	823535	783508	966987	922587	1.0059e+06	775856	922072	885126	920401
Cycs	P62897	Cytochrome c, somatic	0.0680192	0.855029	-0.0181328	0.98751	0.51486	0.30559	-0.1085	0.927552	15	15	70	11.6	2.31094e+07	2.15647e+07	1.89108e+07	2.32602e+07	2.4268e+07	2.09903e+07	2.1616e+07	2.29125e+07	2.69677e+07	2.43706e+07	2.53041e+07	2.07056e+07	2.14651e+07	2.719e+07	2.35069e+07
AU040320	Z4YK56	Expressed sequence AU040320	2.33718	0.00460068	-0.118269	0.921293	0.812216	0.154093	-0.108277	0.927695	9	9	11	119.4	83091.9	75020.8	64781.8	83830.1	84439.4	60140.8	77690.7	74177.4	86009.3	77182.7	93524	71580.6	84885.5	83770.6	85238.2
Abl2	B2RQ57	Tyrosine-protein kinase	0.00424728	0.990268	0.00106025	1.00074	0.698546	0.200196	-0.10825	0.927713	12	10	14	117.7	50616.3	46972	45131	49443.1	45470.2	40354.1	53447	45891.2	62642.7	50936.3	57596.8	41780.9	54226.6	57018.2	46468.3
Atg9a	A0A087WP33	Autophagy-related protein 9 (Fragment)	1.47249	0.0336905	-0.111812	0.925425	1.90252	0.0125164	-0.108197	0.927747	12	12	15	95.2	123620	99807.8	107782	115537	115940	82540.1	109710	106956	134605	111421	136680	98505	125843	121530	124444
Phactr1	Q2M3X8	Phosphatase and actin regulator 1	0.388264	0.409012	-0.0560886	0.961868	1.1647	0.0684392	-0.108197	0.927747	13	2	23	66.2	148131	135552	146511	147686	130969	118415	156044	142234	173095	139696	158717	134218	149653	150426	157120
Rae1	Q8C570	mRNA export factor	1.46695	0.0341235	-0.0873086	0.941277	1.78474	0.0164157	-0.108172	0.927763	12	12	40	40.9	116046	102880	97831	107634	99107.1	84041.8	107025	106844	118007	106037	119029	94253.1	114930	116676	111430
Mcee	Q9D1I5	Methylmalonyl-CoA epimerase, mitochondrial	0.490953	0.322884	-0.0885232	0.940485	0.587444	0.258557	-0.108148	0.927778	3	3	19	19	143569	120078	104527	127615	117539	107014	118115	131184	129574	126517	132689	119993	122624	138985	127956
Mt3	P28184	Metallothionein-3	0.103887	0.78725	-0.0551491	0.962495	0.223402	0.597858	-0.108131	0.927789	5	5	47	7	1.5869e+06	1.50785e+06	1.43986e+06	1.52294e+06	1.30786e+06	1.28349e+06	1.52605e+06	1.60742e+06	1.56058e+06	1.68664e+06	1.52948e+06	1.57327e+06	1.52602e+06	1.95702e+06	1.17352e+06
Strip2	Q8C9H6	Striatin-interacting proteins 2	0.560112	0.275352	-0.0840739	0.94339	0.597817	0.252454	-0.108064	0.927832	9	7	15	96.2	35749.5	35242	31707.7	32119.6	39142	26818.5	37798.4	37486.4	37252	35104.4	39048.6	33607.5	39151.4	36899.6	35213.4
Arid1a	A2BH40	AT-rich interactive domain-containing protein 1A	0.0909807	0.810997	-0.0149387	0.989699	1.0098	0.0977684	-0.107988	0.927881	11	9	6	241.9	41136.5	38459.9	38717.8	38687.5	39760.6	32105.1	42760.4	44903.3	40219.9	44718.6	49627.6	36110.5	39837.4	45464.2	43235.1
Atp6v1e1	P50518	V-type proton ATPase subunit E 1	2.22632	0.00593852	-0.092974	0.937588	1.73876	0.0182489	-0.107981	0.927886	26	26	65	26.1	6.54132e+06	5.77658e+06	5.49763e+06	6.41986e+06	6.27576e+06	4.76907e+06	6.10196e+06	5.8964e+06	7.01338e+06	6.26753e+06	7.24961e+06	5.38783e+06	6.66547e+06	6.73087e+06	6.71327e+06
Gabra1	P62812	Gamma-aminobutyric acid receptor subunit alpha-1	0.347311	0.449458	-0.0452123	0.969147	0.767224	0.170913	-0.107971	0.927892	10	4	21	51.7	219547	225502	188507	220130	207638	170591	221126	219159	248012	220086	262060	200268	223219	242736	219075
Sptbn4	E9PX29	Spectrin beta chain	1.73184	0.018542	-0.0870223	0.941464	1.18453	0.065384	-0.107856	0.927966	101	93	47	288.6	2.87349e+06	2.58758e+06	2.32792e+06	2.87114e+06	2.78208e+06	2.1024e+06	2.58773e+06	2.64913e+06	3.06524e+06	2.80816e+06	3.28338e+06	2.41076e+06	2.8481e+06	3.00901e+06	2.94687e+06
Trim16	Q99PP9	Tripartite motif-containing protein 16	0.0131843	0.970098	0.00425275	1.00295	0.571115	0.268463	-0.107845	0.927973	5	5	10	62.9	39550.4	37041	41719.3	36329.7	33213.4	37204.9	33358.4	32705.1	43986.5	45475.5	54666.9	30378.4	42523.8	46037.8	39066.8
Dennd2a	Q8C4S8	DENN domain-containing protein 2A	0.393391	0.404212	-0.176004	0.885151	0.266887	0.540895	-0.107843	0.927974	2	2	3	113	7706.73	5425.34	6225.3	5880.08	7530.39	3717.58	7051.05	8963.33	6680.93	5787.17	6252.73	4678.07	6680.75	7154.94	9370.23
Phykpl	Q8R1K4	5-phosphohydroxy-L-lysine phospho-lyase	0.455006	0.350747	-0.0680933	0.953898	0.723464	0.189032	-0.107799	0.928003	4	4	10	51.9	31232.2	29782.8	28546.9	35541.8	32864.7	25566.9	30337.2	33362.8	33299.7	36924	36512.6	30728.1	32305.8	35046.6	33395
Ank2	S4R2R5	Ankyrin-2	1.91785	0.0120822	-0.111114	0.925873	1.81717	0.0152346	-0.107757	0.92803	198	133	59	426.2	1.05289e+07	9.11416e+06	8.85508e+06	9.88446e+06	9.4857e+06	7.37096e+06	9.54519e+06	9.74457e+06	1.02037e+07	9.53935e+06	1.13408e+07	8.78248e+06	1.02494e+07	1.05936e+07	1.03159e+07
Slc7a14	Q8BXR1	Probable cationic amino acid transporter	1.04415	0.090334	-0.0936797	0.937129	2.03217	0.00928606	-0.107738	0.928042	8	8	15	83.9	269152	228481	233723	264741	259228	173281	245249	268766	275602	261913	320303	218450	271324	271745	288426
Ptcd3	Q14C51	Pentatricopeptide repeat domain-containing protein 3, mitochondrial	0.97236	0.106571	-0.0681256	0.953877	0.965005	0.108391	-0.107703	0.928064	17	17	25	77.7	565064	524235	450461	558665	547894	424570	522006	521688	588827	558022	673972	472114	571995	606739	557462
Kcnd2	Q9Z0V2	Potassium voltage-gated channel subfamily D member 2	0.31771	0.48116	-0.0434233	0.97035	0.665034	0.216255	-0.107688	0.928074	8	6	16	70.5	355181	300014	249942	319089	290847	242065	320928	293552	363175	302114	391605	270517	318721	356572	315056
Atp5po	Q9DB20	ATP synthase subunit O, mitochondrial	0.930797	0.117274	-0.0790524	0.946679	1.14834	0.0710659	-0.107679	0.92808	20	20	77	23.3	3.42625e+06	3.25039e+06	2.8942e+06	3.3422e+06	3.27902e+06	2.59964e+06	3.32667e+06	3.06998e+06	3.59934e+06	3.30591e+06	4.10471e+06	2.85598e+06	3.72589e+06	3.62717e+06	3.33901e+06
Slc30a3	P97441	Zinc transporter 3	0.471107	0.337981	-0.0764931	0.94836	0.828786	0.148325	-0.107652	0.928098	5	5	17	41.8	307206	259004	242496	293552	268281	213222	306634	249183	331154	285860	308791	266505	285123	297909	289897
Inpp5e	A2AIX0	Phosphatidylinositol polyphosphate 5-phosphatase type IV	0.69071	0.20384	-0.066219	0.955138	1.11611	0.0765404	-0.107651	0.928098	8	8	15	67.2	57324.2	56600.6	56679.6	58633.2	50723	44581	53066.4	55252.1	67325.9	63135.3	65926.6	51684.3	60026.6	62807.2	59200.4
Ndufb5	Q9CQH3	NADH dehydrogenase [ubiquinone] 1 beta subcomplex subunit 5, mitochondrial	1.22209	0.0599661	-0.109127	0.927149	1.12203	0.0755044	-0.107636	0.928108	7	7	30	21.7	1.24942e+06	1.18063e+06	1.10014e+06	1.31945e+06	1.23006e+06	936138	1.23422e+06	1.1123e+06	1.35974e+06	1.26901e+06	1.44416e+06	1.04543e+06	1.39333e+06	1.39593e+06	1.25872e+06
Sptbn2	Q68FG2	Spectrin beta chain	2.21675	0.00607081	-0.105446	0.929518	2.12875	0.00743445	-0.107631	0.928111	143	122	61	270.8	7.03247e+06	6.2962e+06	6.00951e+06	6.79162e+06	6.55618e+06	5.08532e+06	6.39092e+06	6.43121e+06	7.39079e+06	6.59921e+06	7.71699e+06	5.87643e+06	7.12465e+06	7.30573e+06	6.99915e+06
Rnf214	Q8BFU3	RING finger protein 214	0.80318	0.157333	-0.07253	0.950969	1.17465	0.0668883	-0.107583	0.928142	27	27	37	73.6	834440	757387	704407	811861	732415	628623	790963	751315	861943	807978	909647	688649	830752	892466	797565
Rab5b	P61021	Ras-related protein Rab-5B	0.0719156	0.847392	-0.0218012	0.985002	0.423917	0.376776	-0.107551	0.928162	7	5	40	23.7	2.90118e+06	3.00131e+06	2.53205e+06	2.91143e+06	2.54484e+06	2.42519e+06	3.29731e+06	2.68353e+06	3.11087e+06	2.86787e+06	3.40451e+06	2.70283e+06	3.32826e+06	3.03448e+06	2.54653e+06
Zfr2	E9Q5M4	Zinc finger RNA-binding protein 2	1.0183	0.0958733	-0.0763686	0.948442	1.11117	0.0774152	-0.107534	0.928173	8	8	12	94.9	107039	97867.2	88663.9	95901.9	104953	76544	103848	94300.1	117494	100976	119018	88131	112330	107864	104628
Selenos	A0A0U1RP62	Selenoprotein S	0.569884	0.269225	-0.0676513	0.95419	1.04	0.0912001	-0.107418	0.928248	2	2	13	21.2	48853.1	42506.6	43888.5	46308.9	42295	36244.8	48533.3	41388.5	46884.1	49914	55702.6	40319.8	52968.9	47900.7	46009.9
Map7	A0A1L1SUN4	Ensconsin (Fragment)	0.523495	0.299574	-0.114495	0.923706	1.20158	0.0628663	-0.107355	0.928288	4	2	25	17.2	242131	207927	231800	235657	208465	203481	239637	175015	262620	250963	224159	203036	254423	252509	230481
Prr18	Q6PAN7	Proline-rich protein 18	0.130825	0.739903	-0.0509484	0.965302	0.299093	0.502235	-0.107354	0.928289	8	8	41	32.2	26556.7	23159.4	18068.9	22505.2	21993.1	15540.8	25012.9	24460.2	28336.5	22269.1	26043	22641.9	20596.5	28603	21804
Ap2a1	P17426	AP-2 complex subunit alpha-1	1.9092	0.0123254	-0.0885695	0.940455	1.65417	0.022173	-0.107352	0.928291	60	44	61	107.6	1.30171e+07	1.19453e+07	1.09465e+07	1.25858e+07	1.2413e+07	9.38142e+06	1.23123e+07	1.18613e+07	1.38127e+07	1.23216e+07	1.51151e+07	1.05777e+07	1.34288e+07	1.37723e+07	1.31732e+07
Mrps5	Q99N87	28S ribosomal protein S5, mitochondrial	1.52416	0.0299117	-0.101214	0.932248	0.734111	0.184454	-0.107272	0.928342	10	10	24	48.2	181436	154595	132721	181082	166427	128722	157837	167359	171999	165597	194213	149280	172540	181418	174432
Prrc2c	A0A0A0MQ79	Protein PRRC2C	0.300376	0.500754	-0.0352917	0.975834	1.04827	0.0894809	-0.107268	0.928344	53	51	22	310.5	1.05917e+06	976841	886651	1.0006e+06	907071	824917	1.06631e+06	954783	1.07925e+06	1.04452e+06	1.15287e+06	900992	1.05885e+06	1.07388e+06	993285
Ift22	Q9DAI2	Intraflagellar transport protein 22 homolog	1.45157	0.0353531	-0.134043	0.911274	1.19566	0.0637298	-0.107197	0.92839	5	5	37	20.8	189624	168804	179654	183454	181252	142447	174573	180880	200849	170181	202307	163210	184489	198769	208590
St3gal3	P97325	CMP-N-acetylneuraminate-beta-1,4-galactoside alpha-2,3-sialyltransferase	0.382664	0.41432	-0.0668343	0.954731	0.550453	0.281544	-0.106997	0.928518	3	3	8	42.1	32994.4	26181.3	26093.1	32291.9	34054.1	23490.7	31993.4	31840.8	35136.4	29301.9	36098.8	29572.5	34415.4	30482.1	31231.6
Cntnap5a	Q0V8T9	Contactin-associated protein like 5-1	0.732666	0.185069	-0.0827494	0.944256	1.50886	0.030984	-0.106862	0.928606	7	7	8	145.6	44295.3	37899.8	37696.6	41983	43564.4	28440	38733.7	43910.4	47983.6	42732.7	53308.2	37852.3	44741.3	43721.7	44879.1
Cacul1	E9PV69	CDK2-associated and cullin domain-containing protein 1	0.219362	0.603446	-0.101995	0.931743	0.221534	0.600436	-0.106825	0.92863	3	3	13	38.8	4698.24	5389.91	4591.78	4615.72	3846.09	3783.33	4711.51	3669.25	5698.93	4800	5460.89	5389.64	5492.06	4437.78	4018.27
Spag1	Q80ZX8	Sperm-associated antigen 1	1.93828	0.0115271	-0.0941768	0.936807	0.991449	0.101988	-0.106793	0.92865	21	21	24	100.6	461657	406391	363176	440906	455316	335799	425214	400969	481355	428883	521089	374328	452493	464968	482172
Dis3	Q9CSH3	Exosome complex exonuclease RRP44	0.00761903	0.98261	-0.00167982	0.998836	0.558152	0.276597	-0.106716	0.9287	7	7	9	108.8	7170.01	8407.48	7592.66	7410.92	7478.85	6382.58	7287.21	7760.97	9769.99	8238.92	10353.8	7281.43	8852.06	7721.4	7889.25
Atn1	O35126	Atrophin-1	0.298567	0.502844	-0.0539314	0.963308	0.656985	0.2203	-0.106711	0.928703	3	3	3	123.6	33089.6	24971.3	27833.1	26773.3	28531.3	22359.1	27810.7	32844.7	31467.7	29645.6	32547.1	25775.1	29592.9	28072.1	34329.6
Kpna2	A6PW68	Importin subunit alpha-1 (Fragment)	0.370485	0.426104	0.104231	1.07492	0.352163	0.444465	-0.106703	0.928708	2	2	13	21	6290.74	4659.87	4780.45	6260.05	4994.62	5348.09	6123.14	6050.9	6106.65	6158.77	7622.91	5408.67	5328.58	6615.32	5053.52
Gatad2a	E9QMN5	Transcriptional repressor p66 alpha	0.0967518	0.800292	-0.020661	0.985781	1.16625	0.0681939	-0.106701	0.928709	6	6	15	67.4	23496.1	19521.2	20948.1	24441.8	23317.6	21718.4	24848.7	20900	26917.8	23954.7	24173.2	20644.4	23393.9	24864.6	24089.8
Mrpl43	Q5RL20	39S ribosomal protein L43, mitochondrial	0.524373	0.29897	-0.0780182	0.947358	0.648569	0.224611	-0.106652	0.928741	5	5	35	17.9	110284	108017	90613.4	104020	107547	84332	106990	97150.8	118652	111500	122788	98375.4	117175	116278	102046
Ndufb9	Q9CQJ8	NADH dehydrogenase [ubiquinone] 1 beta subcomplex subunit 9	2.86323	0.00137017	-0.127711	0.915283	1.52095	0.0301332	-0.106554	0.928804	9	9	57	22	940722	869756	825724	923105	960229	680491	839072	912789	962191	926955	1.07334e+06	786820	980730	973590	1.03854e+06
Adar	Q99MU3	Double-stranded RNA-specific adenosine deaminase	1.08391	0.0824305	-0.0934647	0.937269	1.0294	0.0934547	-0.106514	0.92883	27	27	26	130.4	443002	412034	358655	423259	405168	338876	417074	392481	446313	412038	477209	376257	446784	457277	421470
Nipal3	Q8BGN5	NIPA-like protein 3	0.384586	0.41249	-0.0920659	0.938178	0.397129	0.400748	-0.106407	0.928899	2	2	8	44.8	65266.7	54983.9	51362.9	73361.9	69155.6	51946.8	54976.4	64991.2	76273.9	63611.7	69171.7	53456.4	58748	71824.8	78275.3
Acsbg1	Q99PU5	Long-chain-fatty-acid--CoA ligase ACSBG1	1.03646	0.0919475	-0.109496	0.926912	1.00521	0.0988072	-0.106345	0.928939	38	38	62	80.4	3.05178e+06	2.8528e+06	2.91864e+06	3.04572e+06	2.95282e+06	2.21906e+06	2.97507e+06	2.83142e+06	3.2614e+06	2.95802e+06	3.73618e+06	2.53883e+06	3.58686e+06	3.19359e+06	3.11627e+06
Cdh7	Q8BM92	Cadherin-7	0.17847	0.663025	-0.0410512	0.971946	0.292716	0.509664	-0.106072	0.929114	3	2	5	87.1	12899.8	10999.1	8286.93	10506.5	14259	8978.11	12015.7	11401.2	12767.6	12871	12893.5	8787.04	13606.1	13536	11413.7
Syt5	Q9R0N5	Synaptotagmin-5	1.45775	0.0348534	-0.088205	0.940692	2.82021	0.00151281	-0.105996	0.929163	10	6	21	43.1	161186	151276	155420	158081	153882	126830	163733	151290	172824	150866	190483	137192	174688	171559	168823
Nfs1	Q9Z1J3	Cysteine desulfurase, mitochondrial	1.23071	0.0587876	-0.0502761	0.965751	1.73078	0.0185876	-0.105959	0.929187	21	21	50	50.5	1.16904e+06	1.06747e+06	1.00132e+06	1.16454e+06	1.14261e+06	887665	1.1162e+06	1.16347e+06	1.27827e+06	1.16574e+06	1.3616e+06	954047	1.21976e+06	1.24606e+06	1.21595e+06
Glrx2	Q923X4	Glutaredoxin-2, mitochondrial	1.19285	0.0641427	-0.0982502	0.934165	1.04243	0.0906922	-0.105926	0.929208	3	3	20	17.3	241960	227343	201149	216738	219927	178733	214394	229155	234856	237523	247672	208438	238617	238246	236394
Cbln1	Q9R171	Cerebellin-1	1.93277	0.0116744	-0.174433	0.886115	0.987314	0.102964	-0.105884	0.929236	3	3	14	21.1	58432.5	57458.4	52334.8	61508.7	61037	41191.7	53834.4	51597.6	58062.3	59936.7	72907.6	50972.1	68076.9	64160.3	59899.8
Dglucy	E9QMK9	D-glutamate cyclase, mitochondrial	1.21297	0.0612393	-0.0648009	0.956077	1.96779	0.0107698	-0.105825	0.929274	19	19	33	69.9	295781	251204	253235	287207	270340	225475	272465	274674	301642	290677	319887	241430	297944	305950	287485
Nell1	D3YWD8	Protein kinase C-binding protein NELL1	0.258082	0.551974	-0.0591754	0.959813	0.531398	0.294172	-0.105769	0.929309	2	2	3	84.1	9627.87	7905.04	7036.83	8945.19	7308.33	6189.69	8773.64	8379.02	10703.9	7845.25	9088.85	7573.17	9766.52	8584.75	7980.94
Emc10	A0A0X1KG67	ER membrane protein complex subunit 10	1.41322	0.0386168	-0.103748	0.930612	0.869343	0.135101	-0.105753	0.92932	6	6	18	28.2	159980	120944	135569	165174	148054	108938	146212	154378	154944	149743	165744	120705	159791	166384	161715
Cog4	Q8R1U1	Conserved oligomeric Golgi complex subunit 4	0.0802349	0.831314	-0.0146976	0.989864	0.747419	0.178888	-0.105752	0.929321	7	7	11	88.6	133463	121001	118542	125868	107187	102041	134171	112619	140141	139333	152678	109762	139816	136843	119354
Kcnb2	A6H8H5	Potassium voltage-gated channel subfamily B member 2	0.894158	0.127597	-0.100965	0.932409	0.73825	0.182705	-0.105663	0.929378	6	6	7	102.3	28196.6	31574	26570.8	28015.8	28222.8	24067.9	28057.3	25620.7	32760.2	31505.8	30652.9	26623.2	31578.9	29840.2	30717.4
Ppp2r5c	A0A1Y7VIR0	Serine/threonine-protein phosphatase 2A 56 kDa regulatory subunit gamma isoform (Fragment)	0.990144	0.102295	-0.143659	0.90522	0.73291	0.184965	-0.105653	0.929384	8	4	37	32.8	49436.4	42141.3	42310.1	47437.3	45648.7	35850.3	46422.5	45627.9	46928	42338.7	49329.6	43898.3	51077.1	44534.1	49489.7
Arfgef3	Q3UGY8	Brefeldin A-inhibited guanine nucleotide-exchange protein 3	1.1268	0.074679	-0.0679968	0.953962	1.74339	0.0180554	-0.10565	0.929386	35	35	19	239.9	341900	300511	298231	311348	304589	256845	321772	304702	340656	325223	381789	278072	347900	347589	326003
Coq6	Q8R1S0	Ubiquinone biosynthesis monooxygenase COQ6, mitochondrial	1.53372	0.0292603	-0.127865	0.915185	1.12484	0.0750171	-0.105643	0.92939	15	15	28	51.4	723281	616384	621625	721208	723210	508892	631431	655451	769280	684933	813078	581064	806946	715894	743642
Ylpm1	D3YWX2	YLP motif-containing protein 1	0.65957	0.218993	-0.0743127	0.949795	1.05688	0.0877235	-0.1056	0.929418	27	26	15	240.9	253101	237187	224671	250037	240202	195943	246603	251220	275629	249157	268673	228475	247878	262341	265514
Ccar2	Q8VDP4	Cell cycle and apoptosis regulator protein 2	0.508004	0.310453	-0.0557628	0.962086	1.00952	0.0978312	-0.10556	0.929444	30	30	36	102.9	994141	897780	816843	949131	881052	729416	988249	881082	1.02006e+06	959487	1.10154e+06	838780	978616	1.03364e+06	930273
Pabpc4	Q6PHQ9	Polyadenylate-binding protein	0.504153	0.313218	-0.0561589	0.961822	1.02459	0.0944957	-0.105529	0.929464	27	19	38	72.2	480186	440572	437247	457613	431379	370854	469986	448132	511983	461570	549889	419882	506109	490941	457028
Cpne5	Q8JZW4	Copine-5	0.282444	0.521863	-0.0698339	0.952748	0.425617	0.375304	-0.105519	0.92947	6	2	12	65.6	28080.1	30140.8	25289.8	27930.3	26827.9	22176	27689.4	27793.6	31640.5	26903.6	35639.8	20052.4	33599.3	30931.8	32685.4
Alkbh7	Q9D6Z0	Alpha-ketoglutarate-dependent dioxygenase alkB homolog 7, mitochondrial	0.661333	0.218106	0.125898	1.09119	0.34483	0.452032	-0.105512	0.929475	2	2	14	25	4150.75	5137.56	4399.36	3596.79	3979.07	3952.23	5772.37	4607.32	5165.59	5232.8	5266.37	4061	4119.61	4439.71	5019.34
Asah2	B7ZN55	Neutral ceramidase	2.21542	0.00608952	-0.126725	0.915908	1.64765	0.0225087	-0.105503	0.929481	5	5	9	83.3	228106	213650	196885	231925	221397	169694	214772	199865	248486	223028	245579	188841	245531	241108	236999
As3mt	Q91WU5	Arsenite methyltransferase	0.234204	0.583171	-0.0362914	0.975158	0.8628	0.137151	-0.105429	0.929528	17	17	59	41.8	829131	716991	724325	782867	685395	627349	852260	726788	798420	789848	945214	725586	779408	781170	821816
Gphn	A0JNY3	Molybdopterin molybdenumtransferase	1.68202	0.0207962	-0.119122	0.920748	0.69295	0.202792	-0.105427	0.92953	40	1	50	83.6	4.55553e+06	3.76582e+06	3.45535e+06	4.60267e+06	4.55002e+06	3.21156e+06	3.95477e+06	4.06791e+06	4.74777e+06	4.16071e+06	4.81473e+06	3.51274e+06	4.42573e+06	4.71809e+06	4.77249e+06
Prr36	E9PV26	Proline-rich 36	0.293488	0.508759	-0.107942	0.927911	0.386122	0.411034	-0.105426	0.92953	5	5	8	110.6	6808.63	5690.62	7436.85	7788.81	7051.77	6584.74	6222.14	7092.11	8706.73	5036.26	8569.8	5671.47	7221.02	9278.3	7059.12
Camkk1	Q8VBY2	Calcium/calmodulin-dependent protein kinase kinase 1	2.29652	0.00505214	-0.148322	0.902299	2.08096	0.00829921	-0.105371	0.929566	22	22	51	55.8	1.6577e+06	1.37388e+06	1.47825e+06	1.51268e+06	1.55937e+06	1.10733e+06	1.42425e+06	1.55274e+06	1.59642e+06	1.41731e+06	1.82896e+06	1.33864e+06	1.65276e+06	1.61477e+06	1.72139e+06
Dlgap2	Q8BJ42	Disks large-associated protein 2	0.90102	0.125597	-0.0577505	0.960761	0.884064	0.130598	-0.105357	0.929575	16	14	18	119	151357	130866	117500	153315	146269	110789	138467	138586	163693	143724	178429	118935	152897	149908	161242
Pdcd6	P12815	Programmed cell death protein 6	0.320883	0.477658	-0.0441761	0.969844	0.743034	0.180703	-0.105301	0.929611	10	10	58	21.9	475061	438307	525409	459436	454927	352806	499171	505861	515651	492391	617204	405836	559013	472722	531907
Rbm45	Q8BHN5	RNA-binding protein 45	0.355402	0.441162	-0.0965534	0.935265	0.38783	0.409421	-0.105251	0.929643	6	6	13	53.3	17525.9	15265.1	17033.8	18650.8	13513.7	11204.9	16023.9	15363.8	21384.9	17584.6	18857.1	16315.9	19397.2	17128.7	15235.4
Ptpa	P58389	Serine/threonine-protein phosphatase 2A activator	1.33023	0.0467484	-0.0914013	0.938611	1.42707	0.0374053	-0.105238	0.929652	16	16	60	36.7	4.21493e+06	3.57265e+06	3.89527e+06	3.71184e+06	4.0706e+06	3.14976e+06	3.87505e+06	4.20244e+06	4.20007e+06	3.83621e+06	4.44973e+06	3.51381e+06	4.29117e+06	4.18619e+06	4.23315e+06
Gstz1	Q9WVL0	Maleylacetoacetate isomerase	0.338486	0.458684	-0.0398156	0.972779	1.88408	0.0130593	-0.105191	0.929682	9	9	53	24.3	616171	536768	553649	557216	546291	466018	609612	635236	597417	547363	701486	500901	597669	637416	609577
Blvra	Q9CY64	Biliverdin reductase A	0.222702	0.598823	-0.0494377	0.966313	0.547357	0.283559	-0.105132	0.92972	17	17	54	33.5	1.15519e+06	1.09804e+06	997475	1.13256e+06	1.02894e+06	896525	1.17225e+06	976263	1.23421e+06	1.14989e+06	1.39067e+06	994775	1.25026e+06	1.26406e+06	1.0164e+06
Ptprt	B1AQN2	Receptor-type tyrosine-protein phosphatase T	0.830805	0.147637	-0.0785917	0.946982	1.10609	0.0783272	-0.105128	0.929722	9	7	8	162.9	67167.9	65621.9	60997.6	66916.2	63519	51011	68370.5	62456.5	68149.2	70995.4	79096.7	55917.2	77465.7	69771.5	68341.7
Mmgt1	Q8K273	Membrane magnesium transporter 1	0.143227	0.719073	0.0227969	1.01593	0.646362	0.225755	-0.105103	0.929739	2	2	27	14.7	21160.6	21371.8	20563.1	19861.1	17238.5	17217.4	22789.6	20579.3	25280.3	22578.2	23682.9	17326.1	22661.5	23353.4	20354
Poldip3	Q8BG81	Polymerase delta-interacting protein 3	0.0100448	0.977136	-0.00243807	0.998311	0.600543	0.250875	-0.105092	0.929746	9	9	27	46.1	145185	130645	130470	142511	121847	110380	156375	139593	155040	149818	158777	129075	144214	155421	129957
Pkp4	Q68FH0	Plakophilin-4	0.543788	0.285899	-0.0746446	0.949576	0.782457	0.165022	-0.105077	0.929756	49	41	51	131.5	928122	837745	821087	852026	774119	688470	871468	802874	965110	867460	1.00479e+06	772272	943036	968927	830795
Rbm27	Q5SFM8	RNA-binding protein 27	0.662574	0.217483	-0.0744875	0.949679	1.16957	0.0676757	-0.104995	0.929808	3	2	3	118.5	73043.6	66269.6	75341.9	71721.1	70362.4	55274.5	73891.5	80323.8	78438	72235	80769.5	61011.2	75526.9	77277.4	84891.4
Ebf3	Q6NXL3	Ebf3 protein	0.427596	0.373597	-0.0777281	0.947549	0.589528	0.257319	-0.104898	0.92987	5	1	9	63.9	17123.5	17037.4	16093	18516.3	13659.1	11692.6	17335	13822.9	18347.3	19717.6	21688.4	14240.5	17597.6	19745.5	17124.4
Armcx4	E9PWM3	Armadillo repeat-containing, X-linked 4	0.151228	0.705947	-0.0726538	0.950887	0.236357	0.580288	-0.10489	0.929876	5	5	4	242.8	34629.3	40196.4	29599.1	31293.4	37139.6	23517.9	41548.1	40467.4	42151.8	28944.4	39310.2	22117.3	40817.3	41808.4	43220
Tollip	Q9QZ06	Toll-interacting protein	1.72287	0.0189291	-0.140166	0.907415	1.3087	0.0491243	-0.104885	0.929879	12	12	51	30.3	1.0345e+06	889759	918995	962909	952601	741268	929578	947874	1.01302e+06	878944	1.10393e+06	808545	1.00123e+06	1.05778e+06	1.11578e+06
Sod2	P09671	Superoxide dismutase [Mn], mitochondrial	1.61243	0.02441	-0.0837692	0.943589	1.44751	0.0356857	-0.104859	0.929896	16	16	66	24.6	9.58004e+06	8.74603e+06	8.05632e+06	8.99448e+06	9.3355e+06	7.10113e+06	8.69148e+06	8.94603e+06	9.32945e+06	9.16932e+06	1.1788e+07	8.01857e+06	9.95974e+06	9.55698e+06	9.73653e+06
Spock3	Q8BKV0	Testican-3	1.31564	0.0483458	-0.141711	0.906443	0.901047	0.125589	-0.104801	0.929933	7	6	22	49.1	42940.5	41954.6	38083.5	40251.5	40299.6	29761.3	41568.8	40121.2	43460.4	41098.5	44142.5	38752.5	42982.8	45390.3	42352
Prag1	Q571I4	Inactive tyrosine-protein kinase PRAG1	0.590996	0.256451	-0.118832	0.920933	0.635594	0.231423	-0.104752	0.929965	2	2	1	147.9	19163.7	15464.7	15018.4	17279.8	15229.3	14032.5	16865.6	18508.4	15770.5	14619.6	18036.8	14669.1	15955.6	19680.8	18187.4
Stip1	Q60864	Stress-induced-phosphoprotein 1	1.6493	0.0224236	-0.113969	0.924043	2.10417	0.0078674	-0.10467	0.930018	57	57	67	62.5	1.41823e+07	1.16227e+07	1.18906e+07	1.27208e+07	1.25392e+07	9.88002e+06	1.21697e+07	1.29756e+07	1.42643e+07	1.22454e+07	1.39747e+07	1.0842e+07	1.38538e+07	1.41141e+07	1.37341e+07
Hapln4	Q80WM4	Hyaluronan and proteoglycan link protein 4	2.59962	0.00251408	-0.207077	0.866291	0.700789	0.199164	-0.104669	0.930019	19	19	59	42.8	2.68033e+06	2.36731e+06	2.19002e+06	2.9549e+06	2.80948e+06	1.86024e+06	2.40468e+06	2.41263e+06	2.69682e+06	2.28929e+06	2.94656e+06	2.36688e+06	2.78005e+06	2.9265e+06	2.71125e+06
Mrps14	D3Z2K2	28S ribosomal protein S14, mitochondrial	1.15382	0.0701751	-0.138846	0.908246	0.786217	0.1636	-0.104604	0.93006	3	3	30	14.3	26291.9	23186.9	23458	26588.5	28228.4	21461.2	22844.7	25146.4	25939.5	26973.7	27713.8	22185.1	28186.3	25632	30741.6
Hint1	P70349	Histidine triad nucleotide-binding protein 1	0.779012	0.166337	-0.101077	0.932337	1.08149	0.0828907	-0.104556	0.930091	8	8	78	13.8	9.01392e+06	7.72662e+06	8.32612e+06	7.6747e+06	7.83061e+06	6.28133e+06	8.12101e+06	9.15454e+06	9.16147e+06	7.61945e+06	8.85565e+06	6.67131e+06	8.89767e+06	8.94478e+06	9.47695e+06
Oprm1	P42866	Mu-type opioid receptor	0.883846	0.130663	-0.172816	0.887109	0.278528	0.526589	-0.104538	0.930103	2	2	8	44.4	7747.5	7906.9	4930.39	6182.44	8168.54	4334.14	6037.11	6309.48	7688.51	6402.25	9778.63	6572.26	6798.56	7925.76	7335.85
Stau2	Q8CJ67	Double-stranded RNA-binding protein Staufen homolog 2	0.574455	0.266406	-0.0489203	0.966659	1.38068	0.0416218	-0.10442	0.930179	10	10	19	62.5	181768	170280	155807	176323	169597	142381	182223	168268	192293	188525	197299	158806	183512	186155	182216
Uqcrc2	Q9DB77	Cytochrome b-c1 complex subunit 2, mitochondrial	2.80247	0.0015759	-0.0912611	0.938702	1.17229	0.0672528	-0.10442	0.930179	27	27	62	48.2	8.14258e+06	7.59122e+06	6.69512e+06	7.94017e+06	7.98098e+06	5.81719e+06	7.53493e+06	7.5592e+06	8.47941e+06	8.18005e+06	9.29646e+06	6.72753e+06	8.42635e+06	8.55122e+06	8.26515e+06
Sync	Q9EPM5	Syncoilin	0.122124	0.754877	0.0378784	1.0266	0.253258	0.558138	-0.104401	0.930191	4	4	10	53.6	6883.8	3834.36	6782.53	5966.7	4928.62	4454.55	6666.62	6134.72	5548.32	7108.59	7407.27	5372.11	5223.53	5667.83	6971.85
Micos13	Q8R404	MIC complex subunit MIC13	1.54058	0.0288021	-0.106623	0.92876	1.64575	0.0226075	-0.104378	0.930206	8	8	81	13.4	1.21379e+06	1.08608e+06	1.06115e+06	1.13815e+06	1.17498e+06	925117	1.12885e+06	1.10741e+06	1.25948e+06	1.08208e+06	1.34354e+06	958155	1.30295e+06	1.2104e+06	1.27665e+06
Hk2	O08528	Hexokinase-2	0.617527	0.241253	-0.100932	0.93243	0.484272	0.32789	-0.10429	0.930263	7	4	9	102.5	28838.6	24283.1	30303.8	26576.4	22340.3	20621.7	27347.5	25679.3	25202.4	29917.4	31030.3	21890.2	31968	26059.2	30690.6
Amacr	O09174	Alpha-methylacyl-CoA racemase	0.0742446	0.84286	-0.0154867	0.989323	0.512545	0.307224	-0.104243	0.930293	5	5	16	41.7	94984.7	84965.4	70124.1	90568	78914.1	68848.5	89035.8	86930.5	91730	92417.1	108934	75813	95146.3	98351.2	79833.2
Pi4ka	E9Q3L2	Phosphatidylinositol 4-kinase alpha	0.415532	0.384121	-0.0453229	0.969073	0.923768	0.119188	-0.104125	0.930369	62	62	33	236.9	1.76649e+06	1.55968e+06	1.41599e+06	1.69077e+06	1.68138e+06	1.32871e+06	1.60993e+06	1.63953e+06	1.87163e+06	1.69239e+06	2.07948e+06	1.33658e+06	1.93148e+06	1.72985e+06	1.79274e+06
Cplx1	P63040	Complexin-1	0.722585	0.189415	-0.0938926	0.936991	0.599699	0.251363	-0.104032	0.930429	9	6	67	15.1	4.79735e+06	4.52791e+06	3.7715e+06	5.02033e+06	4.85988e+06	3.71181e+06	4.26332e+06	4.61013e+06	5.30132e+06	4.68062e+06	5.30862e+06	3.99565e+06	4.56811e+06	5.41714e+06	5.16245e+06
Larp4	G3X9Q6	La-related protein 4	0.553907	0.279314	-0.0546197	0.962848	0.851652	0.140717	-0.104025	0.930434	6	6	11	79.7	26652.2	24961.9	21170.9	24788	26124.6	19989.5	25444	24582.2	27327.9	29271.5	27842.2	22926.2	27313.8	26336.2	26187.3
1 SV	Q8VE95	UPF0598 protein C8orf82 homolog	0.238801	0.57703	-0.040764	0.97214	0.625678	0.236767	-0.103986	0.930459	7	7	40	24.3	290470	256111	227872	267943	290157	221831	290865	288330	289435	277864	306588	243868	266113	316155	282533
Vmp1	Q99KU0	Vacuole membrane protein 1	0.055621	0.87979	0.00871229	1.00606	0.87844	0.1323	-0.103851	0.930545	3	3	13	45.9	135595	105651	117567	138209	131232	94669.1	131380	140027	151553	135586	171803	101885	139465	137114	146366
Septin6	Q9R1T4	Septin-6	0.970517	0.107024	-0.0996873	0.933235	0.870805	0.134646	-0.103687	0.930651	24	15	56	49.6	1.19345e+06	973671	903032	1.07184e+06	978429	772428	1.05188e+06	995971	1.18249e+06	1.05363e+06	1.14037e+06	955956	1.05621e+06	1.07832e+06	1.15676e+06
Adam22	F6XIT3	Disintegrin and metalloproteinase domain-containing protein 22 (Fragment)	0.579132	0.263553	-0.0958616	0.935713	0.819762	0.151439	-0.103503	0.93077	14	1	54	27.1	29038.8	22703	24452.4	22807.7	24097.2	20621.6	29253.7	23420.6	25704.5	24416.8	25491.7	23330.7	26678.1	25872.3	26165.1
Rapgef2	A0A0A6YWG7	Rap guanine nucleotide exchange factor 2	0.628685	0.235134	-0.060146	0.959167	1.08557	0.0821165	-0.103445	0.930808	31	2	25	184	368297	331313	342098	366774	349309	279814	366273	350632	389329	379028	427567	334499	371562	376662	379144
Camsap3	Q80VC9	Calmodulin-regulated spectrin-associated protein 3	1.31857	0.0480213	-0.0817164	0.944933	1.59418	0.0254576	-0.103428	0.930819	34	33	37	135.1	772438	703865	657902	720086	711779	575186	736149	710983	792620	739840	816111	641973	782413	797386	749165
Myef2	Q8C854	Myelin expression factor 2	0.133671	0.735071	-0.0423203	0.971092	0.353867	0.442724	-0.103333	0.93088	25	25	38	63.3	1.58819e+06	1.53093e+06	1.24758e+06	1.45302e+06	1.3365e+06	1.23691e+06	1.5496e+06	1.28159e+06	1.64979e+06	1.50655e+06	1.78715e+06	1.39556e+06	1.60865e+06	1.69354e+06	1.26655e+06
Srpk1	O70551	SRSF protein kinase 1	0.0453591	0.900826	0.0126866	1.00883	0.531738	0.293942	-0.103323	0.930886	7	6	16	73	113854	98849.4	93141.6	94559	91201.2	81716.6	120872	89351.6	116871	119520	117362	96106.1	107009	110562	94544.1
Heph	Q9Z0Z4	Hephaestin	1.76229	0.0172866	-0.12917	0.914358	1.24372	0.0570526	-0.103305	0.930898	21	20	22	129.6	238898	206806	223226	247494	246923	171228	223805	227340	248817	236175	276634	197446	272323	250880	250828
Tceal3	A2AEC2	Transcription elongation factor A protein-like 3 (Fragment)	0.51331	0.306683	-0.0845909	0.943052	0.558008	0.276689	-0.103263	0.930925	10	1	49	19.9	100456	86260.9	73093.9	92422.5	89140.7	69125	87504	86023.5	101253	98593.5	96094.9	84637.6	86459.4	93415.7	101305
Ap1s1	P61967	AP-1 complex subunit sigma-1A	0.292428	0.510002	-0.060787	0.958741	0.463244	0.344157	-0.103145	0.931001	2	2	16	18.7	24779.1	17912.8	17929	24209.7	21141.2	18459	20198	23239.7	23689.6	21106.3	23723.4	20015.5	21354.8	20887	25320.2
Pcmtd1	P59913	Protein-L-isoaspartate O-methyltransferase domain-containing protein 1	0.198889	0.632573	-0.070289	0.952447	0.352939	0.443671	-0.103127	0.931013	6	6	16	40.7	35307.1	36219.7	32636.9	35257	32010.5	28573.5	39878.8	26379.2	39269	37953.9	41608.6	31793	42644.8	39285.5	30078.6
Tanc2	A2A690	Protein TANC2	0.764209	0.172104	-0.0660925	0.955222	1.20335	0.0626107	-0.103108	0.931025	30	9	17	220.1	448076	405941	377350	446326	399985	328194	429402	393611	481955	442107	505411	378876	455289	465707	428476
Plpp3	Q99JY8	Phospholipid phosphatase 3	0.548104	0.283071	-0.0555302	0.962241	1.08829	0.0816037	-0.103105	0.931027	10	10	40	35.2	863954	753445	831578	815082	812212	633700	841775	811279	911072	859606	1.058e+06	673789	969903	887790	883295
Ubap2l	A0A0G2JEC6	Ubiquitin-associated protein 2-like (Fragment)	0.0137657	0.9688	0.00517225	1.00359	0.303572	0.497082	-0.103054	0.93106	3	3	25	13.9	91652.8	104349	75970.9	94244.1	73526.2	73131.5	117191	81049.4	100608	92322.4	107556	83354.1	104199	99313.6	77972
Ndufc2	Q9CQ54	NADH dehydrogenase [ubiquinone] 1 subunit C2	0.591855	0.255944	-0.0475798	0.967558	1.12313	0.075313	-0.103051	0.931062	9	9	56	14.2	1.16326e+06	1.02837e+06	946993	1.15479e+06	1.15238e+06	879484	1.05396e+06	1.11903e+06	1.33847e+06	1.11766e+06	1.339e+06	972836	1.21157e+06	1.16579e+06	1.17695e+06
Ppip5k1	A2ARP1	Inositol hexakisphosphate and diphosphoinositol-pentakisphosphate kinase 1	0.502101	0.314701	-0.0619626	0.95796	0.775259	0.16778	-0.102972	0.931113	19	14	15	159.8	143532	106413	113263	134734	126062	104019	125771	128141	140391	119888	154441	107659	133849	148173	129150
Llgl1	A0A0R4J0S4	Lethal(2) giant larvae protein homolog 1	0.274098	0.531988	-0.0474494	0.967646	0.684137	0.206949	-0.102849	0.931192	34	34	39	115.5	2.03976e+06	1.7169e+06	1.59979e+06	1.91058e+06	1.79472e+06	1.49614e+06	1.9875e+06	1.77199e+06	2.12923e+06	1.84299e+06	2.12965e+06	1.64917e+06	1.97765e+06	2.13488e+06	1.7781e+06
Lypla2	Q9WTL7	Acyl-protein thioesterase 2	0.905185	0.124398	-0.0784933	0.947046	1.36382	0.0432693	-0.102733	0.931267	10	10	54	24.8	775021	714736	742707	736509	732851	606354	726911	788616	817693	724510	889851	611702	823388	804438	861604
Dnajc11	Q5U458	DnaJ homolog subfamily C member 11	1.86786	0.0135562	-0.0900696	0.939477	1.46521	0.0342605	-0.10273	0.931269	20	20	28	63.2	640733	591423	548362	633609	634743	453806	601816	615497	674760	648717	734607	542111	650081	685748	660988
Mia3	J3KMG3	Transport and Golgi organization protein 1 homolog (Fragment)	0.0356128	0.921271	0.0104008	1.00724	0.42557	0.375345	-0.102719	0.931276	19	1	24	94.8	57101.3	52469.8	47350.7	54686	45187.5	47289.4	55480.9	50434	56845.6	60764.4	63321.1	52352	53998.9	57754.6	48827.8
Mast1	Q9R1L5	Microtubule-associated serine/threonine-protein kinase 1	0.116896	0.764019	-0.0196425	0.986477	0.818847	0.151759	-0.102716	0.931278	41	33	31	170.9	459288	404237	377138	431937	404487	358151	458288	416108	485602	446627	487464	382559	437726	485865	422054
Kcnk10	Q8BUW1	Potassium channel, subfamily K, member 10	0.0987739	0.796574	-0.0472601	0.967773	0.245471	0.568237	-0.102635	0.931331	4	4	6	59.4	22637	17863.5	21579.8	20470.9	23753.9	14385.1	19297.7	25962.9	25944	22214.5	27434.3	20385	20117.7	18872.6	30136.3
Kcna3	P16390	Potassium voltage-gated channel subfamily A member 3	0.0463225	0.89883	0.0218302	1.01525	0.24411	0.570019	-0.102535	0.931395	5	1	13	58.5	14670.9	14043.6	12048.6	17265.6	18374.4	10773.9	14391.6	14470.5	21706.6	18755.2	22026.5	10000.9	18968.9	17556.6	18197.8
Stim2	P83093	Stromal interaction molecule 2	0.823284	0.150216	-0.0665681	0.954907	1.1238	0.0751965	-0.102534	0.931395	12	11	23	83.9	125273	113467	104376	120534	121947	89860.5	117856	118036	131984	123517	146416	105602	121153	133543	126995
Comtd1	Q8BIG7	Catechol O-methyltransferase domain-containing protein 1	0.329155	0.468646	-0.0486081	0.966869	0.684604	0.206726	-0.102372	0.9315	7	7	37	28.9	1.08393e+06	897784	776582	969249	945240	739563	968040	967465	1.16548e+06	966171	1.03975e+06	818216	945640	1.0877e+06	1.0292e+06
Pycr2	Q922Q4	Pyrroline-5-carboxylate reductase 2	0.369493	0.427078	-0.0590434	0.9599	0.596805	0.253043	-0.102338	0.931522	14	11	46	33.6	587733	513966	436659	548667	508389	416366	554456	503464	599578	545484	603463	497725	545652	587470	518813
Sh2d3c	Q9QZS8	SH2 domain-containing protein 3C	0.174111	0.669714	-0.0173682	0.988033	1.41851	0.0381492	-0.102302	0.931545	8	8	10	94.3	62598.9	52020.1	50663.3	58072.2	55354.9	48120.5	53405.1	59941.3	61540.8	62799.5	71054.6	49430.6	60611.4	63319.3	58453.2
Ptar1	A0A494B9V8	Protein prenyltransferase alpha subunit repeat-containing 1	0.468178	0.340269	-0.117063	0.922063	0.336195	0.461111	-0.102275	0.931563	6	6	16	48.3	5497.74	5622.88	4464.15	4354.49	4114.72	4250.75	5187.43	4766.91	5071.23	4452.65	4711.66	4757.58	4998.65	4516.69	5606.41
Thg1l	Q9CY52	Probable tRNA(His) guanylyltransferase	0.0386044	0.914946	0.014105	1.00982	0.327017	0.470959	-0.102263	0.931571	3	3	13	34.9	36377.2	33810.2	34917.7	38738.4	40636.5	31514.9	37971.4	42093.5	42412	41165.8	46283	32206.7	33170.4	39933.1	50021.4
Pbdc1	Q9D0B6	Protein PBDC1	1.78744	0.016314	-0.158834	0.895749	1.12127	0.0756364	-0.102262	0.931571	5	5	34	22.2	120021	104530	116709	120782	120553	87971.5	110927	111821	125258	117669	122878	109894	127849	123785	122430
Rps11	P62281	40S ribosomal protein S11	0.09758	0.798767	-0.0174198	0.987998	0.654536	0.221546	-0.10225	0.931579	15	15	61	18.4	936836	873088	748968	973907	891709	781065	924864	870156	924044	1.04064e+06	1.11288e+06	822084	931520	1.02746e+06	891356
Nsfl1c	Q9CZ44	NSFL1 cofactor p47	0.635658	0.231388	-0.0865693	0.94176	0.780021	0.165951	-0.102129	0.931657	26	26	62	40.7	1.18601e+06	1.01808e+06	1.0127e+06	1.11896e+06	1.04048e+06	870724	1.12264e+06	1.0954e+06	1.11375e+06	1.13493e+06	1.21397e+06	1.01824e+06	1.15027e+06	1.22213e+06	1.07645e+06
Ppp1r12c	Q3UMT1	Protein phosphatase 1 regulatory subunit 12C	0.765608	0.171551	-0.0621861	0.957812	1.29194	0.0510574	-0.102095	0.931679	29	29	49	84.6	526558	452383	428723	509789	482021	404760	498501	446440	537647	511158	577278	425874	524465	545543	499853
Cyp46a1	Q9WVK8	Cholesterol 24-hydroxylase	1.36958	0.0426995	-0.103761	0.930604	1.80098	0.0158133	-0.102093	0.93168	10	10	24	56.8	95183.7	83094.8	83884.7	84586.3	87497.6	64008.7	88569	79051.4	101815	90529.5	103222	76495	94330.5	98323.4	92671.9
Ppp1r3g	Q9CW07	Protein phosphatase 1 regulatory subunit 3G	0.145912	0.714641	-0.0529125	0.963988	0.578885	0.263703	-0.102011	0.931734	7	7	33	37.8	11010.6	8347.62	9306.54	7912.71	9355.51	8649.64	12306.9	7623.33	11395.7	7345.64	10518.7	8486.13	9402.14	10030.4	10066.7
Dpysl4	A0A0R4J1N0	Dihydropyrimidinase-related protein 4	0.738885	0.182438	-0.0637466	0.956776	1.21913	0.0603773	-0.102004	0.931738	23	20	47	64.3	678100	642456	618844	676656	603828	488324	686802	649329	687452	700160	798972	581313	707550	729154	662984
Eml6	Q5SQM0	Echinoderm microtubule-associated protein-like 6	0.421371	0.378992	-0.0772594	0.947857	0.497911	0.317753	-0.101883	0.931816	8	4	4	217.8	22411.2	22904	17104.1	21411.6	20900.6	14279.7	22885	21359.6	25347.5	21703.6	23810.2	18016.8	23712.2	24739.2	20707.9
Rtn1	Q8K0T0	Reticulon-1	1.58398	0.026063	-0.0882475	0.940665	2.33591	0.00461413	-0.101847	0.931839	19	16	37	83.5	1.84388e+06	1.614e+06	1.58377e+06	1.7622e+06	1.62891e+06	1.36375e+06	1.6858e+06	1.78868e+06	1.74512e+06	1.68905e+06	2.00466e+06	1.52252e+06	1.84948e+06	1.82912e+06	1.8108e+06
Txndc17	Q9CQM5	Thioredoxin domain-containing protein 17	0.566808	0.271139	-0.0832931	0.943901	0.579271	0.263469	-0.101815	0.93186	6	6	39	14	126641	105053	101505	105820	92637	89077.3	105463	110459	107827	110167	123672	94416.3	118190	125138	104016
Rasgrf1	P27671	Ras-specific guanine nucleotide-releasing factor 1	2.31074	0.00488945	-0.134305	0.911109	1.38999	0.040739	-0.101789	0.931877	39	38	32	144	1.13419e+06	1.04382e+06	950431	1.08623e+06	1.08574e+06	813705	1.03158e+06	1.00043e+06	1.17353e+06	1.01493e+06	1.23629e+06	942451	1.18189e+06	1.17459e+06	1.11228e+06
Adcy2	Q80TL1	Adenylate cyclase type 2	0.826158	0.149225	-0.114939	0.923422	0.741286	0.181432	-0.101787	0.931878	11	11	13	123.2	91151.4	79689.1	87404.7	87656.3	91977.4	71814.9	84493.9	82451.2	89018.1	84484.3	113560	72124.8	106506	89128.7	99193.1
Magi1	A0A0N4SUZ0	Membrane-associated guanylate kinase, WW and PDZ domain-containing protein 1	0.76719	0.170927	-0.0702278	0.952488	1.29594	0.05059	-0.101765	0.931892	28	1	25	138.9	1.22512e+06	1.09303e+06	1.06517e+06	1.13445e+06	1.09436e+06	946175	1.1861e+06	1.0886e+06	1.2571e+06	1.14889e+06	1.29314e+06	1.04644e+06	1.19191e+06	1.23309e+06	1.19177e+06
Dbnl	Q62418	Drebrin-like protein	0.632806	0.232913	-0.0939407	0.93696	0.746541	0.17925	-0.101708	0.931929	20	20	54	48.7	1.2243e+06	980499	989188	1.01597e+06	978958	812009	1.16419e+06	1.07146e+06	1.08609e+06	977115	1.18262e+06	1.00034e+06	1.14435e+06	1.05651e+06	1.09587e+06
Cnot2	Q8C5L3	CCR4-NOT transcription complex subunit 2	0.218767	0.604273	-0.068082	0.953905	0.307178	0.492971	-0.10169	0.931941	7	7	13	59.7	84422.2	90732.5	68639.7	85367.1	73655.6	66831.5	84042.3	77925	80368.4	90981.3	95970.3	78620.2	88529.1	97532.2	70497.9
Phlpp2	J3QM82	PH domain leucine-rich repeat-containing protein phosphatase 2	0.289653	0.513271	-0.0653917	0.955686	0.725503	0.188147	-0.101671	0.931953	3	3	3	149.5	15366.8	15993.2	16865.8	16371.5	14489.7	11445.4	17053.6	18987.1	19593.7	14627.1	17141	14894.2	16677	16220	17924.3
Akain1	G3UWD5	A-kinase anchor protein inhibitor 1	0.41029	0.388786	-0.0868642	0.941567	0.461212	0.345771	-0.101666	0.931956	3	3	39	7.7	86725.1	78056.8	68265.9	86912.7	81465.6	68566.4	75752.4	78047.4	86361.7	83491	95976.9	71997.2	82180.8	101661	78903.3
Mrps36	Q9CQX8	28S ribosomal protein S36, mitochondrial	1.5727	0.0267486	-0.121213	0.919414	0.522914	0.299976	-0.101645	0.93197	4	4	47	11.1	692357	549294	472907	638985	675131	427760	567697	627856	686171	593574	696304	532543	648429	651978	666563
Lactb	Q9EP89	Serine beta-lactamase-like protein LACTB, mitochondrial	0.860405	0.13791	-0.0628498	0.957371	0.915704	0.121422	-0.10157	0.932018	14	14	24	60.7	596777	519248	448600	558287	530676	404150	552054	493017	620264	573269	658830	468604	585120	590200	558604
Acaa1a	Q921H8	3-ketoacyl-CoA thiolase A, peroxisomal	0.592703	0.255444	-0.0680052	0.953956	0.87675	0.132816	-0.101551	0.932031	18	18	58	43.9	735442	622680	576390	671519	629100	543084	652061	658810	696533	703026	729471	610331	663707	718711	688802
Ppp1r21	Q3TDD9	Protein phosphatase 1 regulatory subunit 21	1.23111	0.0587336	-0.0850212	0.942771	1.42842	0.0372893	-0.101539	0.932038	31	31	43	88.3	662533	574079	590307	628259	587792	488975	609531	598335	680200	631223	710575	555983	651530	680563	641743
Chmp6	P0C0A3	Charged multivesicular body protein 6	0.573033	0.26728	-0.0946054	0.936528	0.523378	0.299655	-0.101527	0.932046	7	7	34	23.4	91501.1	71888.8	65217	81515.3	72256.4	61614.7	78256.5	78763.8	79908.9	76927.7	85279.7	70358	75033.7	91342.5	80006.1
Ca8	P28651	Carbonic anhydrase-related protein	0.0826928	0.826623	0.171316	1.12609	0.0418332	0.908169	-0.101524	0.932048	2	2	12	33.1	734.901	0	808.418	1643.99	0	756.018	1320.19	0	0	0	1920.75	2254.92	1030.36	1603.11	0
Cox7c	P17665	Cytochrome c oxidase subunit 7C, mitochondrial	1.70601	0.0196783	-0.150712	0.900806	0.65263	0.22252	-0.101517	0.932052	4	4	32	7.3	1.02878e+06	989966	777257	993355	939605	713462	899247	898031	974725	861393	1.18104e+06	818935	1.03872e+06	1.095e+06	977213
Lrrfip1	A0A087WSF5	Leucine-rich repeat flightless-interacting protein 1 (Fragment)	0.410947	0.388198	0.0444944	1.03132	0.308725	0.491219	-0.101511	0.932057	10	2	32	37	19753	11158.4	11581.2	12194.6	11592.1	11207.7	14547	14168.5	14892.3	15902.9	15773.4	10526.8	14413.3	14166.2	15060.5
Scg5	P12961	Neuroendocrine protein 7B2	0.075421	0.84058	-0.0362452	0.97519	0.190819	0.644437	-0.101484	0.932074	4	4	30	23.9	24174	24030.2	13238.1	21222.2	18265.2	19055.5	20935	18339.7	26669.8	17170.4	23197.3	14432.3	20658.1	28532.1	20605.4
Afg1l	Q3V384	AFG1-like ATPase	1.11021	0.077587	-0.0682433	0.953799	1.70708	0.0196299	-0.101472	0.932081	15	15	30	54.3	489024	456967	443408	467391	443545	363567	454850	447236	536752	488981	563127	389340	531193	494898	506131
Sez6l2	Q4V9Z5	Seizure 6-like protein 2	1.60701	0.0247168	-0.133588	0.911561	1.17414	0.0669671	-0.101398	0.932129	16	16	21	97.4	284514	247967	238472	255798	244584	204157	247195	228294	273931	252855	295146	234555	281554	278082	261811
Ckmt1	P30275	Creatine kinase U-type, mitochondrial	0.556968	0.277353	-0.061611	0.958194	0.82703	0.148926	-0.101389	0.932135	27	25	66	47	2.16107e+07	1.89431e+07	1.71337e+07	1.98217e+07	2.13685e+07	1.47857e+07	2.14787e+07	1.89652e+07	2.29463e+07	2.02058e+07	2.49341e+07	1.81295e+07	2.22641e+07	2.13533e+07	2.0277e+07
Map2	P20357	Microtubule-associated protein 2	0.103915	0.7872	-0.0522197	0.964451	0.311405	0.488197	-0.101309	0.932187	141	1	71	199	5356.44	4051.16	5252.1	6254.97	5255.93	3377.49	6835.09	6522.41	6902.06	3985.51	5798.68	4428.95	5844.97	4688.68	6900.02
Pak3	Q61036	Serine/threonine-protein kinase PAK 3	1.17842	0.0663106	-0.101022	0.932372	1.25443	0.0556639	-0.101294	0.932197	25	14	50	62.4	1.35241e+06	1.19081e+06	1.26814e+06	1.26539e+06	1.29903e+06	1.00053e+06	1.23735e+06	1.30757e+06	1.44119e+06	1.23315e+06	1.50035e+06	1.05798e+06	1.35863e+06	1.44857e+06	1.4665e+06
Ncald	Q91X97	Neurocalcin-delta	0.403705	0.394726	-0.0985869	0.933947	0.432736	0.369202	-0.101265	0.932215	9	6	49	22.2	1.6666e+06	1.59247e+06	1.46952e+06	1.55424e+06	1.5049e+06	1.22733e+06	1.4476e+06	1.35574e+06	1.85402e+06	1.67143e+06	1.93844e+06	1.17398e+06	1.86519e+06	1.93253e+06	1.60536e+06
MACIR	Q8VEB3	Macrophage immunometabolism regulator	0.363032	0.433479	-0.092308	0.938021	0.756752	0.175085	-0.101251	0.932224	2	2	10	23.1	12415.8	9356.81	9443.71	10860.9	10520.9	10056.3	8658.41	12439.8	11714.7	10048.1	10762.7	10107	11103.2	10914.1	11335.9
Mrps16	Q9CPX7	28S ribosomal protein S16, mitochondrial	0.629014	0.234956	-0.0671155	0.954545	0.765727	0.171503	-0.101087	0.93233	4	4	30	15.2	349323	305537	270181	347791	322994	254054	323280	328628	358077	320133	386252	296141	351288	351771	322648
Ywhab	Q9CQV8	14-3-3 protein beta/alpha	0.895128	0.127313	-0.125824	0.916481	1.02977	0.0933741	-0.101076	0.932338	20	10	65	28.1	1.50461e+06	1.34022e+06	1.52449e+06	1.46706e+06	1.32216e+06	1.06858e+06	1.33039e+06	1.68327e+06	1.54321e+06	1.33654e+06	1.57028e+06	1.26291e+06	1.49031e+06	1.5235e+06	1.68516e+06
Rgs6	A0A087WQG6	Regulator of G-protein-signaling 6	0.892309	0.128142	-0.0881316	0.94074	0.751145	0.17736	-0.10105	0.932354	19	16	41	53.8	1.07466e+06	917489	813508	994411	1.03816e+06	726348	940326	936289	1.11674e+06	945413	1.25628e+06	798697	1.13239e+06	1.05223e+06	1.04642e+06
Castor1	Q9CWQ8	Cytosolic arginine sensor for mTORC1 subunit 1	1.26619	0.0541759	-0.140862	0.906977	0.696803	0.201	-0.100929	0.932432	2	2	3	36.6	12575.7	12706.7	14159.2	13108	11485.3	10695.4	12668.5	11291.9	13413.5	13783.4	13137.1	10924.5	14245.9	14869.5	13336.2
Cdh13	Q9WTR5	Cadherin-13	0.0097926	0.977704	0.0016195	1.00112	0.711097	0.194492	-0.100921	0.932437	11	11	16	78.1	813777	724183	626099	728475	696412	622905	769216	745030	809374	769627	929707	678374	774380	798745	722066
Sco2	Q8VCL2	Protein SCO2 homolog, mitochondrial	0.911807	0.122516	-0.0934569	0.937274	0.647112	0.225366	-0.10092	0.932438	8	8	37	28.9	239610	219169	177766	210190	207474	160138	213222	211164	234515	218269	240714	192045	215219	242395	224154
Spag9	E9PUD1	C-Jun-amino-terminal kinase-interacting protein 4	0.593487	0.254984	-0.154054	0.898722	0.372636	0.423999	-0.100853	0.932482	36	2	35	127.8	37219.7	30651.6	28835.5	31270.6	32034.9	21254	28204.6	33371.8	36668.6	30761	37622.6	28290.2	36137.4	28542.6	40996.5
Ppif	Q99KR7	Peptidyl-prolyl cis-trans isomerase F, mitochondrial	1.03874	0.0914667	-0.148269	0.902332	0.704393	0.197518	-0.100756	0.932544	15	14	71	21.7	1.68452e+06	1.45108e+06	1.39393e+06	1.58408e+06	1.6278e+06	1.25854e+06	1.48319e+06	1.47182e+06	1.74143e+06	1.44679e+06	1.62172e+06	1.51985e+06	1.68311e+06	1.59683e+06	1.61156e+06
Ubl4a	P21126	Ubiquitin-like protein 4A	1.41748	0.03824	-0.103701	0.930642	1.63694	0.0230707	-0.100706	0.932577	10	10	63	17.8	1.17161e+06	1.05351e+06	1.04807e+06	1.07015e+06	1.14758e+06	857173	1.10977e+06	1.15066e+06	1.19923e+06	1.11963e+06	1.18057e+06	985181	1.16685e+06	1.1843e+06	1.23075e+06
Lrrc8b	Q5DU41	Volume-regulated anion channel subunit LRRC8B	0.0597515	0.871462	-0.0116207	0.991978	0.659699	0.218928	-0.100691	0.932586	6	5	6	92.1	24741.5	19607.6	22347.7	21891.7	23278.5	17700.9	25067.3	23585.7	26037.1	23591.7	27991.7	17680.6	27115.4	23554.9	25372.8
Amph	A0A668KM31	Amphiphysin	1.66439	0.0216574	-0.102957	0.931123	1.6048	0.0248428	-0.100587	0.932653	29	27	35	89.8	2.46609e+06	2.28917e+06	2.26605e+06	2.50446e+06	2.35177e+06	1.841e+06	2.42736e+06	2.31696e+06	2.58558e+06	2.42849e+06	2.74585e+06	1.98331e+06	2.64492e+06	2.70193e+06	2.59035e+06
Grid2	Q61625	Glutamate receptor ionotropic, delta-2	0.445618	0.358412	-0.0785648	0.946999	0.612204	0.244228	-0.100552	0.932676	4	3	6	113	40920.6	32371.5	33770.8	33108.5	36291.1	28951.8	35365.5	38194.5	35302.4	33127.5	45646.1	28078.6	43456.9	37309.4	38832.7
Lpcat1	Q3TFD2	Lysophosphatidylcholine acyltransferase 1	0.0703532	0.850446	-0.0143734	0.990087	0.381733	0.41521	-0.100475	0.932726	5	5	12	59.7	31805.1	35867.5	27177.7	32855.3	40118	31626.3	32840.1	33598.1	37728.6	32627.4	45666.5	26537.7	36454.3	37560.7	39064.9
Gabbr1	Q9WV18	Gamma-aminobutyric acid type B receptor subunit 1	0.72179	0.189762	-0.0671763	0.954504	0.98827	0.102738	-0.100435	0.932752	17	17	18	108.1	248729	216728	202506	236082	236837	183736	226859	224494	248601	243034	284404	213752	235506	250053	246338
Hdac4	Q6NZM9	Histone deacetylase 4	0.998926	0.100248	-0.0909072	0.938932	1.70267	0.0198303	-0.100391	0.93278	10	8	11	118.5	78819.4	63265.2	67075.4	74763.9	72284.6	57909.8	75447.2	72480.2	79471.9	69732.2	76712.3	62898.2	75628.8	79802.4	77496.9
Shank1	D3YZU5	SH3 and multiple ankyrin repeat domains protein 1	1.0492	0.0892886	-0.0758684	0.948771	1.13957	0.0725147	-0.100296	0.932842	36	35	24	225.3	322850	311242	275273	326555	316340	247956	316921	302607	357691	305060	380775	281498	341076	341649	324867
Rtkn	D3Z4N1	Rhotekin (Fragment)	0.767494	0.170807	-0.0670489	0.954589	0.708699	0.19557	-0.100294	0.932843	6	1	25	24	21801.6	18903	17484.9	22750.2	22932.8	17788.2	19326.2	20215.8	23814	22797.2	23822.5	18321.7	21676.3	23340.3	22692
Actl6b	Q99MR0	Actin-like protein 6B	1.61234	0.0244152	-0.14515	0.904286	1.06469	0.0861614	-0.100135	0.932946	7	5	18	46.9	93818.3	83944.4	87994.5	98706.6	102586	66013.9	90024.6	92998.7	108859	87838.2	103408	79594.9	99828.6	102879	106440
Kidins220	A0A1Y7VMH7	Kinase D-interacting substrate 220	0.274212	0.531848	-0.0487026	0.966805	0.607458	0.246912	-0.100128	0.93295	24	24	20	185.4	199863	204682	182507	207587	173800	145917	215345	178741	228075	205754	246537	165124	228656	222512	191671
Hsp90aa1	P07901	Heat shock protein HSP 90-alpha	0.920066	0.120208	-0.055391	0.962334	1.93139	0.0117114	-0.100115	0.932958	65	48	65	84.7	2.79372e+07	2.51568e+07	2.50938e+07	2.66094e+07	2.46731e+07	2.07094e+07	2.58843e+07	2.81838e+07	2.82504e+07	2.73781e+07	3.11188e+07	2.36788e+07	2.789e+07	2.76792e+07	2.82869e+07
Rtn4ip1	A0A0R4J0S3	Reticulon-4-interacting protein 1, mitochondrial	0.0552602	0.880521	-0.0177007	0.987806	0.337964	0.459236	-0.100077	0.932983	10	10	34	43.4	302314	310150	235837	305376	269331	229058	320393	267493	330588	299421	376247	262595	340141	329429	252159
Rpusd2	Q149F1	RNA pseudouridylate synthase domain-containing protein 2	1.34578	0.0451048	-0.136618	0.909649	1.04626	0.0898952	-0.0999221	0.933083	2	2	5	61.5	37721.2	37419.7	34962.7	34602.8	37997.6	25482.3	40836.7	34113.7	39417	34997.6	41864.7	31570.3	39539.3	41354.9	39744.1
Gstm6	G5E8M7	Glutathione S-transferase Mu 6	0.819458	0.151545	-0.0783528	0.947138	0.695751	0.201488	-0.0999187	0.933086	8	3	25	27.3	58283.6	51499.3	44348.4	59437.9	57262.7	40574.3	59666.5	49384.1	61292.1	57717.5	63612.5	46406	56688.5	61641.3	59891.8
Prrc2b	F8WHT3	Protein PRRC2B	0.614461	0.242962	-0.0657096	0.955475	0.844746	0.142973	-0.0998784	0.933112	24	23	17	243	246690	212113	195677	230612	196826	176224	231729	224048	227254	228568	244875	204356	225636	230507	234223
Sgip1	Q8VD37	SH3-containing GRB2-like protein 3-interacting protein 1	1.87202	0.013427	-0.110339	0.92637	1.17026	0.0675674	-0.099868	0.933118	32	16	56	86	2.71053e+06	2.26245e+06	2.12032e+06	2.47018e+06	2.43631e+06	1.8097e+06	2.4454e+06	2.26326e+06	2.52086e+06	2.44037e+06	2.93134e+06	2.06169e+06	2.51481e+06	2.6721e+06	2.72604e+06
Nav1	Q8CH77	Neuron navigator 1	0.326256	0.471785	-0.0470955	0.967883	0.673779	0.211944	-0.0998425	0.933135	16	16	14	202.2	110344	95741.7	96908.5	96124.6	86927.2	79810.8	102905	98563.9	106927	102456	117367	94318.4	105241	104025	98658
Rasgrp2	Q9QUG9	RAS guanyl-releasing protein 2	1.08789	0.0816797	-0.120728	0.919723	0.951804	0.111737	-0.0998266	0.933145	10	10	16	69.4	335256	275708	297635	317309	310574	229308	324236	316494	314509	293093	354186	273003	320337	318140	366776
Rps28	G3UYV7	40S ribosomal protein S28 (Fragment)	0.237663	0.578545	0.0919811	1.06583	0.249219	0.563353	-0.099805	0.933159	6	6	70	6.3	218804	223925	161055	207991	163418	205562	241523	171684	229456	248267	238669	168883	246026	233090	165551
Sgsm1	B2RQR5	Small G protein signaling modulator 1	1.31173	0.0487828	-0.109795	0.92672	1.45766	0.0348613	-0.0997456	0.933198	21	20	25	123.2	318665	267638	266617	302657	289813	242815	263287	293306	315928	280454	334701	263780	300475	316536	318103
Hoxb6	P09023	Homeobox protein Hox-B6	1.02184	0.0950959	-0.154298	0.89857	0.693254	0.202649	-0.0997238	0.933212	3	3	18	25.3	22414.6	19876	22517.9	21473.3	22094.1	16827.2	21864.2	19840.1	24611.4	18752.6	24575.4	19469.6	21137.5	25432.4	24232.6
Prkaca	P05132	cAMP-dependent protein kinase catalytic subunit alpha	1.31014	0.0489619	-0.106004	0.929158	1.14007	0.0724314	-0.0997025	0.933225	23	13	45	40.5	2.8438e+06	2.52441e+06	2.53616e+06	2.49801e+06	2.65978e+06	1.95788e+06	2.67608e+06	2.58964e+06	2.82533e+06	2.59631e+06	3.11427e+06	2.39359e+06	2.82249e+06	2.67278e+06	2.9622e+06
Nudt4	Q8R2U6	Diphosphoinositol polyphosphate phosphohydrolase 2	0.211187	0.614912	-0.0457837	0.968763	0.558205	0.276564	-0.0996906	0.933233	6	3	36	20.1	44112.5	39591	42720.5	43900.8	44797.4	37517.5	44529.7	41143.3	51987.5	43165.3	51576.3	33291.5	49688.3	52426.2	45413.4
Pgk1	P09411	Phosphoglycerate kinase 1	1.67694	0.0210407	-0.118954	0.920855	1.38275	0.0414236	-0.0996479	0.933261	39	39	85	44.5	2.87252e+07	2.44511e+07	2.58508e+07	2.69123e+07	2.65364e+07	2.07594e+07	2.60839e+07	2.68869e+07	2.79814e+07	2.59709e+07	3.01659e+07	2.42592e+07	2.75549e+07	2.93201e+07	2.88453e+07
Actr3b	Q641P0	Actin-related protein 3B	0.230327	0.5884	-0.033844	0.976814	0.899244	0.126112	-0.0996174	0.93328	14	10	39	47.5	257415	248357	229118	264930	250515	190264	255806	253617	313826	267402	310640	229934	249867	279303	279781
Nkrf	Q8BY02	NF-kappa-B-repressing factor	0.763257	0.172482	-0.0699763	0.952654	0.919413	0.120389	-0.0996064	0.933288	12	12	15	77.7	146809	146032	127142	148565	143633	111572	148218	145484	159477	146541	167748	128433	145941	152589	164950
Aqp4	A0A0R4J0Z3	Aquaporin-4	0.84282	0.143608	-0.103512	0.930764	0.774291	0.168155	-0.0996018	0.933291	6	3	14	34.5	383415	350781	401611	399865	373157	295486	372875	384904	411671	376561	463611	336990	441684	433565	377804
Rgs7	A0A0A6YW36	Regulator of G-protein-signaling 7	0.999429	0.100132	-0.114756	0.923539	0.859537	0.138186	-0.0995487	0.933325	15	1	38	55.6	601824	580882	538746	572598	559338	420967	587236	519364	613112	571303	723823	501683	645365	659277	571483
Snap47	Q8R570	Synaptosomal-associated protein 47	1.31152	0.0488063	-0.0901461	0.939428	1.05156	0.0888062	-0.099538	0.933332	26	26	54	46.5	2.76478e+06	2.47012e+06	2.40819e+06	2.69153e+06	2.89456e+06	2.07365e+06	2.58352e+06	2.66941e+06	2.8791e+06	2.70044e+06	3.18837e+06	2.32843e+06	2.76191e+06	2.84392e+06	3.06092e+06
1 SV	Q9CWU4	UPF0690 protein C1orf52 homolog	0.359857	0.43666	-0.0793145	0.946507	0.449799	0.354977	-0.0995136	0.933348	8	8	57	20.1	32788.4	30829.9	26587.4	32063.8	32464.1	26043.4	31343.3	27687.5	33597.8	31483.5	39590	29009.6	31517.6	38048.2	30053.2
Slc25a12	Q8BH59	Calcium-binding mitochondrial carrier protein Aralar1	0.851148	0.140881	-0.0840371	0.943414	0.969582	0.107255	-0.0994959	0.933359	40	36	74	74.5	1.68242e+07	1.43147e+07	1.36934e+07	1.54867e+07	1.55247e+07	1.15139e+07	1.51201e+07	1.46557e+07	1.70668e+07	1.56726e+07	1.88963e+07	1.28093e+07	1.74801e+07	1.72973e+07	1.56024e+07
Grpel1	Q99LP6	GrpE protein homolog 1, mitochondrial	0.8512	0.140864	-0.098839	0.933784	0.637216	0.23056	-0.0994823	0.933368	15	15	67	24.3	476641	436990	433612	568561	502233	374172	452748	468173	567274	497168	560720	380465	542038	541796	553135
Cox5a	P12787	Cytochrome c oxidase subunit 5A, mitochondrial	0.425802	0.375144	-0.0513609	0.965026	0.405487	0.393109	-0.0994639	0.93338	10	10	63	16.1	4.15761e+06	3.45214e+06	2.64258e+06	4.10975e+06	3.73314e+06	2.91716e+06	3.70772e+06	3.91673e+06	4.10282e+06	3.3645e+06	4.37711e+06	2.96115e+06	3.99374e+06	4.08915e+06	3.88364e+06
Aspscr1	Q8VBT9	Tether containing UBX domain for GLUT4	0.558904	0.276119	-0.0757071	0.948877	0.673354	0.212152	-0.0993776	0.933436	20	20	48	59.8	466409	458792	418113	465727	396607	349616	442121	420169	515480	460598	524739	391867	490295	516722	435922
Ipo8	Q7TMY7	Importin-8	0.0956859	0.802258	-0.0535041	0.963593	0.171597	0.673601	-0.0993743	0.933438	2	1	2	117	5253.79	6674.68	6719.75	5028.86	5712.13	5317.46	5268.56	5522.4	6047.66	6730.22	7652.73	3625.85	6028.28	7309.34	8368.75
Vps9d1	Q8C190	VPS9 domain-containing protein 1	0.853586	0.140092	-0.0833131	0.943888	1.2709	0.0535914	-0.0993501	0.933453	9	9	14	71.2	129686	103923	109911	116511	114139	89643	118621	122330	129025	111545	129851	107017	121248	122467	124769
Dgkq	Q6P5E8	Diacylglycerol kinase theta	1.30455	0.0495963	-0.0907261	0.93905	1.39801	0.0399932	-0.0993424	0.933458	22	22	30	102.2	208904	189943	178444	215220	203246	155258	199642	186353	223666	194264	256200	170370	224779	209663	223767
Syngap1	A0A0J9YVH8	Ras/Rap GTPase-activating protein SynGAP (Fragment)	1.04819	0.0894969	-0.0747584	0.949501	1.38134	0.0415583	-0.0993173	0.933475	24	22	24	141.1	558360	462924	458777	513686	531257	386658	506389	507977	592261	489688	630641	427218	557728	557310	557839
Lnpk	Q7TQ95	Endoplasmic reticulum junction formation protein lunapark	0.126896	0.746627	-0.0212515	0.985378	0.803409	0.15725	-0.0993003	0.933486	11	11	33	47.5	367496	348718	328423	352572	329841	304664	374045	332023	403064	373528	413518	330892	375269	376346	349777
Rims1	E9PWP6	Regulating synaptic membrane exocytosis protein 1 (Fragment)	0.432169	0.369684	-0.104925	0.929853	0.395656	0.402109	-0.099162	0.933575	14	2	21	89.2	8433.52	8430.73	7544.86	7078.96	7970.22	6423.17	7483.94	7328.56	7118.24	9293.49	10064.2	7121.59	10124.7	7552.42	8131.93
Map6d1	Q14BB9	MAP6 domain-containing protein 1	0.505212	0.312455	-0.0781833	0.94725	0.744143	0.180242	-0.0991424	0.933588	11	11	78	20.4	797517	655699	696055	683794	644917	517177	706230	619682	854581	728096	869478	650900	785999	754272	690865
Glrx	Q9QUH0	Glutaredoxin-1	0.217896	0.605486	-0.0615163	0.958256	0.345171	0.451678	-0.0991382	0.933591	8	8	83	11.9	4.52864e+06	4.94111e+06	4.235e+06	4.39131e+06	3.83739e+06	3.52145e+06	4.63851e+06	3.74104e+06	4.86469e+06	4.91632e+06	5.63085e+06	3.99984e+06	5.25889e+06	5.10047e+06	3.92206e+06
B4galnt1	Q09200	Beta-1,4 N-acetylgalactosaminyltransferase 1	0.962951	0.108905	-0.297318	0.813764	0.25021	0.562069	-0.0991221	0.933601	2	2	4	59.2	9054.97	8942.29	6809.94	6937.45	7625.73	4739.25	7523.84	6220.65	7216.74	6310.74	9978.09	7961.71	7990.28	9832.01	6873.5
Surf4	Q64310	Surfeit locus protein 4	0.174394	0.669276	-0.0311236	0.978658	0.748088	0.178613	-0.0990679	0.933636	2	2	10	30.4	6720.62	7203.4	7090.37	7490.21	6521.55	4991.44	7691.06	8178.96	7785.57	7192	8922.76	5818.86	8118.74	7222.88	8088.83
Kcnb1	Q03717	Potassium voltage-gated channel subfamily B member 1	0.652867	0.222399	-0.0744688	0.949692	0.910365	0.122924	-0.0990633	0.933639	2	2	2	95.5	54889.3	46753.9	45567.6	50595.2	41880.3	41939.3	49193.2	42908.4	54897	51324.5	52948.8	42786.8	53608.8	49278.7	52894.4
Braf	P28028	Serine/threonine-protein kinase B-raf	1.73843	0.0182629	-0.197734	0.871919	1.37159	0.0425018	-0.0990594	0.933641	20	2	30	88.7	15340	15325.9	15708.2	16393.5	15244.4	9969.08	14275.1	14281.9	14821.8	18159	17596.8	13583.9	17758.1	16234.2	17402.8
Cs	Q9CZU6	Citrate synthase, mitochondrial	0.606842	0.247263	-0.041316	0.971768	1.63661	0.0230885	-0.0990339	0.933658	21	12	51	51.7	9.27079e+06	8.6075e+06	8.62935e+06	9.78909e+06	9.53533e+06	6.87384e+06	9.21644e+06	9.61734e+06	1.03417e+07	9.95728e+06	1.20181e+07	7.91742e+06	1.03279e+07	1.01399e+07	9.75267e+06
Kcnab3	Q8VD73	Potassium voltage-gated channel, shaker-related subfamily, beta member 3	0.474716	0.335185	-0.04842	0.966995	0.539452	0.288767	-0.0988928	0.933749	10	10	32	43.8	484194	485427	363037	502557	468436	345516	439333	439376	520457	522740	630070	414034	485446	492494	510399
Cracd	E9Q3Y7	RIKEN cDNA C530008M17 gene	0.453001	0.35237	-0.0589116	0.959988	0.833651	0.146673	-0.0988863	0.933754	24	24	23	142.5	497060	443286	420991	479688	467677	383994	456998	461586	540214	472823	551885	431049	458921	513809	511311
Spock1	Q6DIC9	Sparc/osteonectin, cwcv and kazal-like domains proteoglycan 1	1.37146	0.0425153	-0.120275	0.920012	1.02901	0.093539	-0.0988046	0.933806	9	8	24	49.6	220470	194479	184462	211731	184728	155174	192274	189053	219264	203640	224947	185175	206225	220493	212851
Grsf1	Q8C5Q4	G-rich sequence factor 1	0.781903	0.165233	-0.106287	0.928976	0.691562	0.203441	-0.0987879	0.933817	12	12	28	53	447440	443648	423963	467131	398170	367020	450318	401001	459101	433499	504912	401958	477902	501354	429579
Dcp1a	Q91YD3	mRNA-decapping enzyme 1A	0.940856	0.114589	-0.100025	0.933017	0.493042	0.321335	-0.0986783	0.933888	4	4	8	65.2	42218.5	33960.2	28403.5	32841.1	37424.2	27597.9	32100.7	36955.1	39163	36285	37383.2	31780.9	35490	38741.4	38016.3
Ube2k	P61087	Ubiquitin-conjugating enzyme E2 K	0.112657	0.771513	-0.0276151	0.981041	0.414483	0.38505	-0.0986537	0.933904	11	11	65	22.4	252086	236115	235834	218737	196424	191986	250394	219092	244786	248980	288930	198170	277930	260580	212941
Wipf2	Q6PEV3	WAS/WASL-interacting protein family member 2	1.05231	0.0886526	-0.111771	0.925451	0.920288	0.120147	-0.0986223	0.933924	13	13	43	46.3	400587	345857	335864	364516	354078	279293	348275	360029	389084	368329	410598	341882	372090	396077	381394
Psmb1	O09061	Proteasome subunit beta type-1	2.47047	0.0033848	-0.16189	0.893853	0.691271	0.203577	-0.0984327	0.934047	10	10	53	26.4	2.56499e+06	2.43321e+06	2.61117e+06	3.24363e+06	2.80343e+06	2.04742e+06	2.77653e+06	2.60449e+06	2.57163e+06	2.75397e+06	2.97337e+06	2.45519e+06	2.97114e+06	2.97992e+06	2.88425e+06
Lpin2	Q99PI5	Phosphatidate phosphatase LPIN2	0.0266398	0.940503	-0.00522812	0.996383	0.72873	0.186754	-0.0984055	0.934065	2	1	2	99.6	17682.7	19740.9	19667.3	19556	19867.8	18674.5	19487.9	20571.1	21265.5	18390.3	26094.3	16632.1	21838.8	21672.3	20199.9
Pex1	Q5BL07	Peroxisome biogenesis factor 1	0.117328	0.763259	0.0198213	1.01383	0.75369	0.176323	-0.0983394	0.934108	8	8	6	141.3	25722.1	24022.8	24153.2	24210.1	24698.8	19307.3	27174.8	25366.6	28381.2	29465	32441.8	22595.8	28151.2	27198.4	24147.4
Uba1	Q02053	Ubiquitin-like modifier-activating enzyme 1	1.61747	0.0241288	-0.0754445	0.94905	2.08786	0.00816854	-0.0982601	0.934159	59	59	63	117.7	2.324e+07	1.99236e+07	2.07363e+07	2.23318e+07	2.0384e+07	1.71386e+07	2.14576e+07	2.17047e+07	2.34851e+07	2.1956e+07	2.50547e+07	1.90957e+07	2.24892e+07	2.31262e+07	2.37577e+07
Nova2	A0A1W2P872	NOVA alternative-splicing regulator 2	0.940974	0.114558	-0.0903308	0.939307	0.813579	0.153611	-0.0982599	0.934159	15	11	35	49	304871	276464	262060	316707	321756	233104	303334	286983	333976	305205	334947	273354	306556	334161	312654
Smn1	P97801	Survival motor neuron protein	1.33419	0.0463245	-0.163699	0.892733	0.631675	0.233521	-0.0982594	0.934159	3	3	14	31.2	29104	26147.3	28730.3	26759.1	23010.5	22076.6	26752.7	23005.4	27862.2	24045.6	30272.2	24665.7	30993.4	27078.6	28034
Camk2g	Q923T9	Calcium/calmodulin-dependent protein kinase type II subunit gamma	1.4718	0.033744	-0.0826418	0.944327	1.21273	0.0612733	-0.0982577	0.93416	29	6	52	59.6	4.95678e+06	4.35289e+06	4.22564e+06	5.10551e+06	4.9546e+06	3.67182e+06	4.74488e+06	4.5626e+06	5.42454e+06	4.9398e+06	5.48016e+06	4.17883e+06	5.29777e+06	5.13305e+06	4.95667e+06
Ppp1r16b	Q8VHQ3	Protein phosphatase 1 regulatory inhibitor subunit 16B	0.543938	0.2858	-0.100923	0.932436	0.401005	0.397187	-0.0981933	0.934202	6	6	13	63.5	19163.1	17350.5	13284	20569.9	18664.2	14947.6	15692.7	14318.5	19946.6	21289.2	20872.4	15615.1	17529.7	19461.5	20762.8
Nt5c	Q9JM14	5'(3')-deoxyribonucleotidase, cytosolic type	0.735404	0.183906	-0.116703	0.922293	0.528187	0.296355	-0.0981154	0.934253	7	7	26	23.1	691415	612170	562621	721383	704344	491167	647743	672725	695812	671440	740066	645444	648264	724565	699428
Sppl2b	Q3TD49	Signal peptide peptidase-like 2B	0.720394	0.190373	-0.0875987	0.941088	0.410936	0.388207	-0.0980528	0.934293	3	3	7	63.8	15164.4	12615.4	9470.51	13451.4	13444.3	8424.21	12985	13249.4	13615	13428.8	16505.3	11498.2	13701.9	13025.4	14462.8
Fry	E9Q8I9	Protein furry homolog	2.03746	0.0091735	-0.0602843	0.959075	3.12592	0.000748309	-0.0980324	0.934306	34	31	14	338.9	441828	398329	393177	431237	412223	339562	423841	409772	453884	433409	518883	368331	455259	454892	446322
Ggct	Q9D7X8	Gamma-glutamylcyclotransferase	2.78119	0.00165506	-0.10574	0.929328	2.68773	0.00205244	-0.0979817	0.934339	14	14	51	21.2	636100	565598	581222	645952	608760	476007	593661	619320	633877	631065	695579	542511	668250	659739	650644
Dcc	P70211	Netrin receptor DCC	0.138661	0.726673	-0.0361231	0.975272	0.334661	0.462742	-0.0979519	0.934359	2	2	2	158.2	13155.1	14796.4	15109.4	11767.3	14045.4	10381	13358	15980.9	15518.1	14207.1	17794.3	13278.8	14981.9	12649.5	16165.3
Snx16	Q8C080	Sorting nexin-16	1.09533	0.0802908	-0.0639245	0.956658	1.67563	0.0211041	-0.0979273	0.934374	16	16	59	38.8	261235	230053	234369	258755	231037	196103	243871	251047	262163	255593	294964	207002	256683	273303	274302
Rusc1	Q8BG26	RUN and SH3 domain-containing protein 1	1.12858	0.074374	-0.110156	0.926488	0.371715	0.424899	-0.0979212	0.934378	3	3	5	95.1	13068.8	17460.6	13325.1	16185.2	12935.4	12357.3	14139.2	13903.2	14153.8	14666.3	17513.1	12926.4	15389.7	14890.2	17039.5
Fxyd6	Q9D164	FXYD domain-containing ion transport regulator 6	0.0539504	0.883181	-0.0119852	0.991727	0.436325	0.366164	-0.0978905	0.934398	2	2	27	10.4	27973.5	27928.1	23660.9	27592.7	34185.4	23826.1	27597.5	33610.3	35220.9	28605.1	31677	25718.9	28064.8	30551.5	32333.4
Syngr1	O55100	Synaptogyrin-1	0.0714141	0.848371	-0.0108718	0.992493	0.420625	0.379643	-0.0977958	0.93446	2	2	10	25.6	27757.5	28977.8	27831	34912.4	37534.1	25453.4	32400.4	32568.4	31793.1	35643.9	43443.3	25713.7	32939.9	34843.2	36620.2
Tprn	A2AI08	Taperin	1.00063	0.0998559	-0.112018	0.925293	0.867537	0.135663	-0.0977826	0.934468	10	10	19	80	85612.4	71215.7	74193.8	79297.3	77194.2	60785	75600.4	75484.7	84496.3	80050	86731.4	73699.5	78610.4	83172.1	85259.5
Chpt1	Q8C025	Cholinephosphotransferase 1	0.0996293	0.795007	-0.026123	0.982056	0.399779	0.39831	-0.097773	0.934474	2	2	6	44.6	31827.3	32772.2	30576.7	37635	28222.9	25491.1	35042.8	29100.4	36959.7	36504.6	42053.1	29305.5	36607.4	38132.4	29641.2
Mocs3	A2BDX3	Adenylyltransferase and sulfurtransferase MOCS3	0.819031	0.151694	-0.106908	0.928576	0.733123	0.184874	-0.0977193	0.934509	14	14	32	49.3	387942	320740	343558	342891	327167	273811	352349	331671	372030	337734	397753	316749	390236	384001	337313
Vldlr	F8WGI9	Very low-density lipoprotein receptor	1.01983	0.0955358	-0.10766	0.928092	1.38773	0.0409511	-0.0976116	0.934579	8	8	10	88.9	133845	126061	134340	136582	135140	101598	128307	117853	161409	130687	166178	114752	155005	139909	144843
Fbxl4	Q8BH70	F-box/LRR-repeat protein 4	1.39273	0.040483	-0.0994207	0.933408	1.33228	0.0465288	-0.0976078	0.934581	3	3	5	70.2	73669.4	59429.1	65192.7	65980.3	65171	52144.1	64772.4	65959	69858.3	66947.7	77468.3	59219	67760.2	73195.8	72918.4
Sdhd	Q9CXV1	Succinate dehydrogenase [ubiquinone] cytochrome b small subunit, mitochondrial	0.464153	0.343437	-0.0690114	0.953291	1.00561	0.0987168	-0.0975727	0.934604	3	3	11	17	21938.1	18394	20786.3	23182.2	20402.8	16981.2	23627.5	20102.8	22738.9	18989.5	26998.3	17825.3	24037.7	23629.6	21526.3
Abcb10	Q9JI39	ATP-binding cassette sub-family B member 10, mitochondrial	0.678732	0.20954	-0.0876566	0.94105	1.30747	0.0492636	-0.0975571	0.934614	7	7	10	77.1	30341.7	29780.7	27849.5	29873.6	28865	19995.7	30972.5	30363.1	32809.3	28051.7	38626.5	27065.1	31318.8	30809.6	32493.4
Ntm	F6RQ26	Neurotrimin (Fragment)	0.0572766	0.876442	0.0207071	1.01446	0.556509	0.277646	-0.0974852	0.934661	10	1	45	21	23968.9	20883.3	19184	22608.4	21774.4	21648.7	21003.2	17431.3	30921.6	22961.9	29933.7	19177.3	25685.6	24639.7	20654.7
Mcf2l	E9PXE2	Guanine nucleotide exchange factor DBS	1.26492	0.0543347	-0.0980531	0.934293	1.44037	0.0362772	-0.0973914	0.934722	13	13	13	132.3	114026	105977	98006.4	109452	105191	84085.7	107951	106476	121781	104562	118506	93122.3	114708	121800	112923
Ank1	A0A0R4J1N7	Ankyrin-1	0.93299	0.116684	-0.0809919	0.945407	1.06843	0.0854214	-0.0973355	0.934758	85	1	52	209.4	7.35271e+06	6.25263e+06	5.9419e+06	6.90539e+06	6.60147e+06	5.32356e+06	6.77714e+06	6.58466e+06	7.27856e+06	6.66556e+06	7.68513e+06	6.07327e+06	6.96188e+06	7.41535e+06	6.90558e+06
Klc2	D3YXZ3	Kinesin light chain	2.15813	0.00694809	-0.085357	0.942551	2.29917	0.00502148	-0.0973318	0.93476	46	34	64	68.1	3.35617e+06	2.89989e+06	3.04075e+06	3.20722e+06	3.13952e+06	2.46572e+06	3.13799e+06	3.04891e+06	3.45321e+06	3.34327e+06	3.62252e+06	2.8054e+06	3.33237e+06	3.41869e+06	3.41991e+06
Baiap3	E9Q350	BAI1-associated protein 3	2.2404	0.00574911	-0.122424	0.918643	2.34945	0.00447254	-0.0973002	0.934781	14	14	14	126.4	414403	368944	382643	389553	383502	279015	377440	385827	433580	387508	450501	334637	432554	409529	436051
Dnajb14	Q149L6	DnaJ homolog subfamily B member 14	0.73644	0.183468	-0.0603065	0.95906	1.28349	0.0520611	-0.0972748	0.934797	9	9	26	42.3	192007	177486	167303	178884	173005	139769	180648	176905	204699	197119	204345	164738	194577	189502	187495
Trmt112	Q9DCG9	Multifunctional methyltransferase subunit TRM112-like protein	0.887286	0.129632	-0.123447	0.917992	0.443847	0.359876	-0.0972165	0.934835	5	5	64	14.1	168464	102699	125512	131319	126979	108997	110262	140159	136080	125942	146640	122810	132639	143501	137219
Terf2	D3YZ08	Telomeric repeat-binding factor	0.41374	0.385709	-0.0578919	0.960667	0.732137	0.185295	-0.0971641	0.934869	4	4	9	60.1	27088.8	23471.7	26226.3	27175	22010.9	20145.6	28598.2	24554	27145.2	27592.1	28050.8	23904.7	26649.1	27463.4	26016.2
Ubqln2	Q9QZM0	Ubiquilin-2	0.608706	0.246203	-0.0805868	0.945673	0.792235	0.161349	-0.0971403	0.934884	8	5	16	67.3	1.43873e+06	1.286e+06	1.28838e+06	1.3483e+06	1.24623e+06	1.02258e+06	1.34556e+06	1.25066e+06	1.45497e+06	1.30726e+06	1.74421e+06	1.09439e+06	1.58092e+06	1.47994e+06	1.35777e+06
Acsl3	Q9CZW4	Long-chain-fatty-acid--CoA ligase 3	1.98806	0.0102787	-0.114925	0.92343	1.70109	0.0199025	-0.0971231	0.934895	28	27	50	80.4	1.76372e+06	1.56819e+06	1.51476e+06	1.7479e+06	1.71712e+06	1.27115e+06	1.65639e+06	1.50897e+06	1.81951e+06	1.63009e+06	2.07255e+06	1.41076e+06	1.83513e+06	1.86268e+06	1.8003e+06
Edc3	Q8K2D3	Enhancer of mRNA-decapping protein 3	0.505858	0.311991	-0.0783251	0.947157	0.663993	0.216774	-0.0970841	0.934921	11	11	24	55.9	230164	197453	200139	213068	215423	168073	218054	209682	243102	211880	242455	206195	210370	228807	228428
Rars2	Q3U186	Probable arginine--tRNA ligase, mitochondrial	0.969439	0.10729	-0.0789402	0.946753	1.08851	0.081562	-0.0970399	0.934949	13	13	25	65.3	111577	102175	92595.4	108310	101107	83772.2	104210	104896	110719	103263	123532	93920	114542	113070	105732
Glt1d1	A4FUP9	Glycosyltransferase 1 domain-containing protein 1	1.18025	0.0660318	-0.201075	0.869902	0.539116	0.288991	-0.0970397	0.934949	2	2	5	38.8	28231.9	26991.3	28926.9	28947.1	28028.8	21781.8	26087.1	27032.5	26372.4	26581.4	30648.6	28442.7	31024.3	28464.9	28900.9
Adcy1	O88444	Adenylate cyclase type 1	1.28738	0.0515966	-0.127737	0.915266	0.966248	0.108082	-0.0970391	0.93495	4	4	5	123.3	39331	35906.5	34164.2	36269.2	36540	27834.8	37166.6	35322.7	38788.3	34127.4	42695	33028.4	40879.1	36230.8	41122
Trak1	Q6PD31	Trafficking kinesin-binding protein 1	0.523469	0.299592	-0.130546	0.913486	0.342862	0.454086	-0.0969847	0.934985	6	6	7	104.4	19331.8	18196	15773	22295.5	17147.2	14890.6	16580	16279.3	22282.5	17607	21725.3	18241	16852	21722.9	19746.3
Cdkn2aip	Q8BI72	CDKN2A-interacting protein	0.101275	0.792	-0.027192	0.981328	0.408206	0.390656	-0.0969319	0.935019	7	7	16	59.7	171242	154473	136104	148187	133545	129139	165585	138101	167003	166550	173070	147072	162527	166194	138652
Nectin1	Q9JKF6	Nectin-1	0.324679	0.473501	-0.0672394	0.954463	0.461381	0.345636	-0.0969227	0.935025	11	11	25	57	661720	578017	489852	611473	549376	474305	630603	555949	661522	571007	657310	563791	568931	664836	587517
Nrxn1	Q9CS84	Neurexin-1	1.06758	0.0855891	-0.0827373	0.944264	1.15239	0.0704055	-0.096896	0.935043	29	25	24	166.1	747712	714051	636823	760559	727592	529061	739175	673570	837015	738401	884696	643575	779418	797868	751695
Chmp4b	Q9D8B3	Charged multivesicular body protein 4b	0.188443	0.647974	-0.0279412	0.980819	0.840678	0.144319	-0.0968652	0.935063	11	11	33	24.9	460590	428695	378672	466943	407169	390922	434447	449345	485176	454911	484007	398970	450186	476017	445614
Htra2	Q9JIY5	Serine protease HTRA2, mitochondrial	0.230078	0.588737	-0.0473054	0.967742	0.446757	0.357473	-0.0968182	0.935093	11	8	31	49.3	732910	708432	580037	738105	609315	544569	689166	625829	797955	704369	851948	596975	804952	756105	636426
Acp6	Q8BP40	Lysophosphatidic acid phosphatase type 6	0.975049	0.105913	-0.0924079	0.937956	0.968669	0.107481	-0.0967545	0.935134	7	7	19	47.6	64442.5	56562.2	52094.6	61594.9	57989.5	45639.1	58678.9	58286.5	65760.6	61093.9	64809.8	54317.9	64339.3	63568.9	59842.9
Ppp1r10	Q80W00	Serine/threonine-protein phosphatase 1 regulatory subunit 10	0.77353	0.16845	-0.155406	0.897879	0.410389	0.388697	-0.0967463	0.93514	4	4	5	94.3	15943.4	14883.7	13731.3	12666	14346.1	9517.52	12769	14261.2	16001.6	15373.7	15653	14611	14359.8	15658.5	14450.5
Osbpl11	Q8CI95	Oxysterol-binding protein-related protein 11	0.0921292	0.808855	0.0158937	1.01108	0.820377	0.151225	-0.0967142	0.93516	7	5	7	83.6	59451.9	53151.1	52810.9	57877.4	56748.2	50945.5	59465.7	64024.2	61275.1	60887.4	68230.1	52646.9	55852.2	61976.8	61513.2
Elavl3	Q60900	ELAV-like protein 3	0.25455	0.556481	-0.025771	0.982296	1.17331	0.0670943	-0.0966943	0.935173	14	10	45	39.5	443324	426657	401448	465992	435111	383860	444368	425923	478894	480113	541550	369487	500449	484197	453359
Camk2n2	Q78WH7	Calcium/calmodulin-dependent protein kinase II inhibitor 2	0.616504	0.241822	-0.0659798	0.955296	0.404108	0.394359	-0.0966392	0.935209	2	2	37	8.6	83325.8	72560.6	54506.1	70554.7	58082	59918.3	65963.7	70750.9	71026.7	69366.9	75209.9	57386.4	69845	75487.4	76208.9
Slc39a12	Q5FWH7	Zinc transporter ZIP12	0.0160158	0.963794	-0.00429821	0.997025	0.397359	0.400535	-0.0965399	0.935273	12	12	20	76.2	555457	482000	386368	520347	510381	404577	510999	453058	628078	529732	635482	435258	459253	587326	549215
Phb2	O35129	Prohibitin-2	2.72626	0.0018782	-0.090103	0.939456	1.76697	0.0171014	-0.0964639	0.935323	24	24	71	33.3	3.05614e+06	2.58581e+06	2.53148e+06	2.78092e+06	2.79674e+06	2.18087e+06	2.69603e+06	2.74772e+06	2.8314e+06	2.81344e+06	3.43387e+06	2.44652e+06	2.9902e+06	2.95879e+06	2.99533e+06
Scrn2	Q8VCA8	Secernin-2	0.460024	0.346718	-0.0511937	0.965137	1.19547	0.0637567	-0.0964601	0.935325	10	10	34	46.6	208271	170826	168751	189363	169953	135980	198823	182665	214473	196900	203840	164363	190987	201715	192980
Gng3	P63216	Guanine nucleotide-binding protein G(I)/G(S)/G(O) subunit gamma-3	0.50352	0.313675	-0.0739218	0.950052	0.561837	0.27426	-0.0963673	0.935385	4	4	72	8.3	310870	302090	237851	298130	270583	251666	270904	272805	323056	268974	348670	246896	288009	336688	304464
Ckb	Q04447	Creatine kinase B-type	0.777806	0.166799	-0.0607869	0.958741	1.17102	0.06745	-0.0963394	0.935403	32	31	77	42.7	6.26621e+07	5.69857e+07	5.47884e+07	5.5541e+07	5.97907e+07	4.5173e+07	6.2771e+07	5.75733e+07	6.23398e+07	5.88172e+07	7.34197e+07	5.23775e+07	6.33084e+07	6.42232e+07	6.02472e+07
Ank3	A0A087WNU5	Ankyrin-3 (Fragment)	0.360627	0.435886	-0.0528725	0.964015	0.747096	0.179021	-0.0962979	0.93543	87	37	36	315.3	760567	684760	678225	764963	703093	601255	741990	685017	837129	753416	853828	675389	772130	811943	714845
Acat1	Q8QZT1	Acetyl-CoA acetyltransferase, mitochondrial	0.339204	0.457927	-0.0641583	0.956503	0.455676	0.350206	-0.0962554	0.935458	23	23	60	44.8	5.46905e+06	4.85576e+06	4.01779e+06	4.95011e+06	4.92722e+06	3.99929e+06	5.05966e+06	4.68262e+06	5.12351e+06	5.10969e+06	5.82562e+06	4.64947e+06	4.87625e+06	5.65609e+06	4.81128e+06
Ccdc136	D3Z165	Coiled-coil domain-containing protein 136	0.59538	0.253875	-0.0583049	0.960392	1.11067	0.0775043	-0.0962203	0.935481	17	17	22	115.6	200931	183970	169430	199110	192573	149113	195581	177393	225981	203976	224438	167098	206411	215968	195079
Dctn3	Q9Z0Y1	Dynactin subunit 3	0.899211	0.126121	-0.085783	0.942273	1.00717	0.0983622	-0.0962053	0.93549	9	9	44	21	1.11198e+06	998052	975729	1.03683e+06	1.0854e+06	846694	1.02877e+06	1.06617e+06	1.04582e+06	1.11971e+06	1.22722e+06	969489	1.09902e+06	1.16023e+06	1.08272e+06
Plec	A0A0R4J221	Plectin (Fragment)	0.0327763	0.927307	-0.0116974	0.991925	0.30663	0.493594	-0.0961972	0.935496	36	1	50	80.6	40582.6	43081.2	32725.3	37979.9	32235.5	35363.7	42335.8	32982.8	43936.2	36356.8	47164.9	34606.9	42846.4	43982	33102.8
Slc4a1ap	E9PX68	Solute carrier family 4 (anion exchanger), member 1, adaptor protein	0.736716	0.183351	-0.1266	0.915988	0.428044	0.373213	-0.096197	0.935496	4	4	6	82.8	7974.92	9516.45	7961.87	9385.52	8593.34	7144.72	8627.79	8210.31	9654.04	8281.12	9266.75	7398.19	8676.1	9144.6	10953.5
Coq8a	Q60936	Atypical kinase COQ8A, mitochondrial	1.38884	0.0408465	-0.0715764	0.951598	1.77712	0.0167063	-0.0961914	0.935499	18	18	33	71.7	262557	235620	232852	244813	226376	190572	255859	233363	258716	247876	293363	216572	260043	263951	255543
Pde2a	Q5PR72	Phosphodiesterase	0.996061	0.100911	-0.0851286	0.9427	1.12584	0.0748437	-0.0961728	0.935511	17	17	24	105.2	446470	374689	356724	432056	371276	321762	364765	398664	471646	396096	456138	357278	436922	420745	421955
Elavl1	P70372	ELAV-like protein 1	0.395211	0.402522	-0.0571788	0.961142	0.620294	0.239721	-0.0961678	0.935515	12	12	40	36.1	860062	790188	836530	763458	731631	623854	817681	780299	862182	853701	1.02153e+06	757671	853159	892436	791098
Sh3gl1	Q62419	Endophilin-A2	1.47563	0.0334481	-0.120057	0.920151	1.08989	0.0813044	-0.0961306	0.935539	19	14	49	41.5	410211	367470	370154	423522	421913	307970	376346	375856	412084	428625	470473	360797	406859	444313	438925
Unc13c	Q8K0T7	Protein unc-13 homolog C	1.27496	0.0530936	-0.0779346	0.947413	1.32077	0.0477782	-0.0960678	0.93558	37	32	21	249.7	277942	265993	250334	283305	282005	207740	264062	273395	303432	284017	337779	246669	298279	297127	284411
Agt	A0A5F8MPW1	Angiotensinogen	0.039641	0.912765	-0.00650422	0.995502	0.601366	0.2504	-0.0959722	0.935642	6	6	17	52	129600	113864	92691.1	116024	112633	92224.4	115285	113999	115254	133266	157716	98357	113630	128303	126732
Hdhd2	Q3UGR5	Haloacid dehalogenase-like hydrolase domain-containing protein 2	0.488986	0.32435	-0.0533024	0.963728	0.904852	0.124494	-0.0959646	0.935646	15	15	71	28.7	2.07441e+06	1.66807e+06	1.66015e+06	1.99677e+06	1.89435e+06	1.58939e+06	1.88641e+06	1.87905e+06	2.12219e+06	1.86502e+06	2.17128e+06	1.70702e+06	1.95747e+06	2.08405e+06	1.92491e+06
Ttc39c	A0A3Q4EGC9	Tetratricopeptide repeat protein 39C	0.602738	0.24961	-0.0775429	0.94767	0.841493	0.144048	-0.0958391	0.935728	11	11	23	65.4	161091	152383	140381	157268	144250	117185	157758	132147	168575	161806	192534	131454	174387	170577	151257
Cacna2d2	Q6PHS9	Voltage-dependent calcium channel subunit alpha-2/delta-2	0.794778	0.160406	-0.115173	0.923271	0.681018	0.20844	-0.0957879	0.935761	24	23	23	130.3	862719	788673	771248	869621	876340	602278	833484	867594	946289	811079	926241	715801	859412	864683	1.03069e+06
Clip1	D3Z2Z1	CAP-Gly domain-containing linker protein 1	1.43814	0.036464	-0.0607505	0.958765	2.10478	0.00785637	-0.0956864	0.935827	56	2	37	159.9	1.12202e+06	968141	992141	1.07397e+06	1.03402e+06	834522	1.0359e+06	1.07617e+06	1.13111e+06	1.09847e+06	1.25108e+06	921132	1.09333e+06	1.1385e+06	1.14895e+06
Hace1	Q3U0D9	E3 ubiquitin-protein ligase HACE1	0.624246	0.237549	-0.0893222	0.939964	0.766132	0.171344	-0.0956732	0.935835	3	3	4	102	13627	10757.3	11787.7	13656.6	13804	11422.2	11696.8	12704.7	13308.1	11568.3	16339.3	10498.2	14744.4	14121.3	13426.1
Sephs2	P97364	Selenide, water dikinase 2	0.884655	0.13042	-0.056005	0.961924	1.2294	0.0589658	-0.0956052	0.93588	6	6	18	47.8	211342	177930	185043	185390	169622	156258	188664	193859	207542	186143	218337	166031	204495	195873	202489
Pmpca	Q9DC61	Mitochondrial-processing peptidase subunit alpha	0.332277	0.465289	-0.0327218	0.977574	0.982759	0.10405	-0.0955326	0.935927	18	18	36	58.2	538542	520776	470742	569041	511151	427278	559710	506872	596417	553394	654611	478754	571909	572748	536008
Ppil4	Q9CXG3	Peptidyl-prolyl cis-trans isomerase-like 4	0.524496	0.298885	-0.203	0.868742	0.227641	0.592051	-0.0955078	0.935943	2	2	6	57.2	4145.92	3765.5	5338.21	4515.02	4571.92	3195.36	4541.52	4830.58	3695.91	3296.99	5760.83	4859.29	5103.96	4681.33	3807.99
Mical3	A0A5F8MPF3	[F-actin]-monooxygenase MICAL3	0.936107	0.115849	-0.0763796	0.948435	1.16421	0.0685159	-0.095497	0.93595	36	35	20	220.6	655074	599249	564493	611436	573566	473058	620133	568786	683933	618978	720376	555098	651377	654600	624121
2310061I04Rik	B8JJ69	RIKEN cDNA 2310061I04 gene	0.55378	0.279396	-0.0950224	0.936258	0.540857	0.287834	-0.0954835	0.935959	5	5	17	35.7	382247	323451	376974	352200	387359	268353	347557	385588	411890	353567	445903	323907	405470	346062	438733
Grm1	P97772	Metabotropic glutamate receptor 1	0.321365	0.477129	-0.0526978	0.964132	0.576932	0.264891	-0.0954712	0.935967	13	11	10	133.1	103568	96287.5	81454.6	97151.5	97074.1	69959.5	99096.5	96343.4	111421	98690.1	119092	90483.9	105898	103094	93270.6
Rnf123	Q5XPI3	E3 ubiquitin-protein ligase RNF123	0.136092	0.730984	-0.0361902	0.975227	0.410073	0.38898	-0.0954467	0.935982	13	13	11	148.6	98061.5	87557.9	85200	91449.8	84722.4	73750	94085.9	86452.1	102534	99948.7	106144	86015.2	104730	98921.7	81243.5
Nenf	Q9CQ45	Neudesin	0.402377	0.395934	-0.07879	0.946851	0.554517	0.278922	-0.0954342	0.935991	5	5	26	18.9	91445.6	69326.9	64586.2	80511.8	72802.1	64964.1	83318.5	83199	70480.8	76214.9	80565.1	70101.5	82223.5	84800.4	74477.5
Clpp	O88696	ATP-dependent Clp protease proteolytic subunit, mitochondrial	1.36985	0.0426723	-0.0935143	0.937237	1.3526	0.0444015	-0.095432	0.935992	10	10	38	29.8	1.19561e+06	1.07627e+06	1.0226e+06	1.19914e+06	1.16294e+06	839387	1.09807e+06	1.1707e+06	1.26505e+06	1.19855e+06	1.2868e+06	1.01987e+06	1.18589e+06	1.25899e+06	1.21696e+06
Slc30a1	Q60738	Zinc transporter 1	1.86734	0.0135724	-0.0948812	0.936349	1.36758	0.0428962	-0.0954099	0.936006	10	10	28	54.7	407790	326037	383283	404690	371015	287776	390109	372023	422140	387613	426828	323924	406861	412192	425551
Erh	G3UW85	Enhancer of rudimentary homolog	0.0928204	0.807569	-0.0220348	0.984843	0.413713	0.385733	-0.0953912	0.936018	8	8	45	14.3	332708	286807	230887	294984	264981	252849	310127	295989	286974	294800	335898	272703	306861	311998	268533
Mtmr1	Q9Z2C4	Myotubularin-related protein 1	0.957687	0.110233	-0.0722863	0.95113	1.28278	0.0521461	-0.0953714	0.936031	15	15	29	75.3	475531	423287	427352	442995	399844	352259	452893	398393	476874	451879	534623	377506	478135	492498	451166
Atp8a2	P98200	Phospholipid-transporting ATPase IB	1.67705	0.0210356	-0.0653421	0.955719	1.13325	0.0735783	-0.0953609	0.936038	12	8	11	129.3	229658	211770	189436	220319	224059	168495	211736	210240	242807	228846	267414	187981	233183	227055	242776
Abcd2	A0A0R4J0U5	ATP-binding cassette sub-family D member 2	0.0680977	0.854874	-0.00937812	0.993521	0.593634	0.254898	-0.0952505	0.93611	18	17	24	83.4	207431	201375	166346	216179	211801	166937	210448	201176	232457	215922	258123	177365	208497	235355	208533
Ralgapa1	A0A2I3BRX9	Ral GTPase-activating protein subunit alpha-1	2.08032	0.0083115	-0.0971998	0.934846	2.00157	0.009964	-0.0951857	0.936152	26	11	11	283.9	401094	348341	349092	382142	367382	297848	357523	368192	396947	371285	437186	332241	396024	406672	395082
Mepce	Q8K3A9	7SK snRNA methylphosphate capping enzyme	0.067895	0.855273	-0.0112033	0.992265	0.819283	0.151606	-0.0951068	0.936203	4	4	8	72	79289.6	72712.9	74522.7	78934.5	77726.6	67175.5	77824.4	84046.5	87453.7	82836.1	90640.6	71986.7	78952.4	78579.4	87785.1
Wdr20	Q3UWE6	WD repeat-containing protein 20	1.31284	0.0486585	-0.0813066	0.945201	1.43792	0.0364825	-0.0950004	0.936272	7	7	16	62.8	189036	169292	166869	164577	171728	127642	171999	180749	195620	171437	208266	151172	185452	185372	192186
2 SV	Q80X32	UPF0461 protein C5orf24 homolog	0.583609	0.26085	-0.133957	0.911329	0.938431	0.115231	-0.0949747	0.936289	2	2	15	20.1	7973.27	7227.14	8551.66	8364.2	8436.65	6954.75	7631.48	8050.05	10103.9	6000.68	9315.15	7102.6	8709.47	9265.6	8533.77
Coq8b	Q566J8	Atypical kinase COQ8B, mitochondrial	0.211752	0.614112	-0.0149277	0.989706	1.14153	0.0721881	-0.0949519	0.936303	11	11	18	59.2	101692	92431.7	87148.7	106530	102853	86251.5	99221.8	96152.2	109587	107772	127083	83697.4	109154	104408	109486
Rpl13	P47963	60S ribosomal protein L13	0.176789	0.665596	-0.0224551	0.984556	0.943482	0.113898	-0.0949508	0.936304	14	14	46	24.3	942485	813974	764479	898572	824654	707490	890202	883791	874677	984816	1.04556e+06	786615	869829	944782	904334
Snap91	Q61548	Clathrin coat assembly protein AP180	0.546973	0.28381	-0.0460806	0.968564	1.51423	0.0306032	-0.0949238	0.936322	30	27	32	91.8	6.53044e+06	5.84995e+06	5.47012e+06	5.94489e+06	5.91027e+06	5.03254e+06	6.00445e+06	5.63219e+06	6.74755e+06	5.98681e+06	7.82399e+06	5.15569e+06	6.3128e+06	6.71056e+06	6.45312e+06
Sgta	Q8BJU0	Small glutamine-rich tetratricopeptide repeat-containing protein alpha	0.55043	0.281559	-0.0639556	0.956638	0.919747	0.120296	-0.0947414	0.93644	13	13	32	34.3	348904	306604	281788	315565	297513	267955	317229	304583	354626	307112	355663	277826	337468	352871	314750
Septin8	B7ZC46	Septin-8	0.154917	0.699976	-0.0317281	0.978248	0.671325	0.213145	-0.0947058	0.936463	30	1	63	50.9	371588	313696	316054	360674	320555	253539	366144	358587	420183	355937	376137	306224	340191	399652	346847
Tm9sf1	D6RGM8	Transmembrane 9 superfamily member	0.275841	0.529857	-0.0721191	0.95124	0.42013	0.380076	-0.0946954	0.93647	2	2	8	47.3	10872.2	9546.31	10807.5	13198.9	11831.1	7278.69	12661.2	12947.3	11781	12326.7	12521.2	8316.06	12906.5	13085.9	12685.6
Fdxr	Q61578	NADPH:adrenodoxin oxidoreductase, mitochondrial	0.939273	0.115008	-0.0801214	0.945978	1.05031	0.0890611	-0.0946554	0.936496	12	12	31	54.2	465142	392376	384593	458101	417547	337586	421044	406756	464334	438094	516219	377070	429845	460272	484907
Efnb3	O35393	Ephrin-B3	1.57599	0.0265464	-0.127706	0.915286	1.67423	0.0211725	-0.0945987	0.936533	14	14	53	35.9	371916	322559	334646	352345	316899	236263	354514	333308	375072	330998	385213	309792	368203	360372	365837
Ndrg2	A0A2I3BPW0	Protein NDRG2 (Fragment)	0.370915	0.425682	-0.187145	0.878342	0.161648	0.68921	-0.0945922	0.936537	12	1	67	30.5	30022.4	32527.7	32303.2	25490.9	27081.6	21193.9	30912.3	27433.2	29507.1	25874.3	31952.3	21645.9	47782.1	31506.5	25901.6
Suox	Q8R086	Sulfite oxidase, mitochondrial	1.11559	0.076632	-0.0926488	0.937799	0.921559	0.119796	-0.0945555	0.936561	15	15	45	60.7	191861	185376	188524	189315	166856	142843	186466	184078	195180	189426	218629	171147	204069	193905	193167
Rpl36a	P83882	60S ribosomal protein L36a	0.662556	0.217492	-0.0700068	0.952633	0.967574	0.107752	-0.0944865	0.936606	8	8	42	12.4	1.02512e+06	1.03655e+06	960204	1.12406e+06	1.00826e+06	814797	1.05961e+06	1.01896e+06	1.12301e+06	1.19918e+06	1.12146e+06	950228	1.13441e+06	1.11224e+06	1.06541e+06
Nckipsd	Q9ESJ4	NCK-interacting protein with SH3 domain	1.2213	0.0600754	-0.0749353	0.949385	1.57433	0.0266485	-0.0944813	0.936609	29	29	49	78.5	610418	532761	534031	565441	554087	437502	556796	554197	636371	565245	684423	483468	636667	613855	586191
Gng12	A0A0N4SW28	Guanine nucleotide-binding protein subunit gamma	0.0632021	0.864566	-0.0137273	0.99053	0.544725	0.285283	-0.0944699	0.936616	6	6	70	9.2	1.93777e+06	1.62928e+06	1.38998e+06	1.68476e+06	1.50951e+06	1.40687e+06	1.80746e+06	1.78982e+06	1.91545e+06	1.51298e+06	1.93328e+06	1.47069e+06	1.5909e+06	1.80157e+06	1.85844e+06
Zfr	O88532	Zinc finger RNA-binding protein	0.387199	0.410016	-0.0476834	0.967489	0.777504	0.166915	-0.0944405	0.936635	27	27	31	116.8	422145	373265	341780	402329	366632	307219	404304	379520	420745	402606	463113	359067	390064	425394	398760
Traf3	Q60803	TNF receptor-associated factor 3	1.67847	0.0209665	-0.0875759	0.941103	0.644856	0.226539	-0.0944086	0.936656	34	34	58	64.3	1.23528e+06	1.14754e+06	993333	1.33915e+06	1.29225e+06	917977	1.13448e+06	1.20061e+06	1.3697e+06	1.23969e+06	1.42238e+06	1.0503e+06	1.2692e+06	1.34241e+06	1.29556e+06
Atp6v1g2	B0V2H4	V-type proton ATPase subunit G	0.210193	0.616322	-0.0473251	0.967729	0.497373	0.318146	-0.094405	0.936658	11	11	83	10.9	514474	481399	446293	492491	457617	395753	522229	432731	563078	518396	559045	444174	519192	567904	452580
Pip5k1c	O70161	Phosphatidylinositol 4-phosphate 5-kinase type-1 gamma	1.6936	0.0202489	-0.0877161	0.941011	1.73416	0.0184433	-0.0943998	0.936662	20	18	33	72.4	676100	575654	608834	651797	620443	489830	621277	624229	682748	628896	761761	528022	710653	689037	673549
Abhd5	Q9DBL9	1-acylglycerol-3-phosphate O-acyltransferase ABHD5	0.88753	0.12956	-0.126417	0.916104	0.544183	0.285639	-0.0943429	0.936699	5	5	24	39.1	58372	61133.1	62853	57070.5	58773.9	45557.5	59030.7	52960.2	64822	59443.5	72080.2	47020.6	69180.4	62045	71090.1
Borcs6	Q9D6W8	BLOC-1-related complex subunit 6	0.369148	0.427418	-0.0501815	0.965815	0.857105	0.138962	-0.0943368	0.936703	6	6	27	38	137966	116245	121140	119958	114703	106852	125756	117697	140701	129359	136931	114364	130036	134662	124650
Map2	G3UWW1	Microtubule-associated protein (Fragment)	0.296256	0.505526	-0.0783068	0.947169	0.33243	0.465126	-0.0942801	0.93674	24	2	57	36.6	63305.5	63255.5	51247.6	63100.3	52303.6	43008.4	61819.1	54414.5	61626.3	67281.4	70991.9	51310.3	67678.5	71995.2	52753.6
Rbms3	Q8BWL5	RNA-binding motif, single-stranded-interacting protein 3	0.553974	0.279271	0.104133	1.07485	0.291385	0.511228	-0.0941908	0.936798	8	5	21	46.9	84750.7	62086	47780.4	75451.1	66752.2	63830.6	77337.4	73579	67456.7	88285.4	89047.4	64538.8	72586.6	71359.5	65067.9
Kit	P05532	Mast/stem cell growth factor receptor Kit	1.45758	0.0348678	-0.127002	0.915732	0.928221	0.117972	-0.0940891	0.936864	9	7	11	109.3	100491	83007.4	94399.5	86417.8	85073.6	67679.8	91243.2	76344.7	95714.1	92198.7	109654	83033.4	93493.2	97704.8	96716.4
Ddr1	Q03146	Epithelial discoidin domain-containing receptor 1	1.1538	0.0701779	-0.0849201	0.942837	1.40455	0.0393959	-0.0940082	0.936916	10	10	12	101.1	182500	161782	164258	166944	165569	127045	168427	180316	175222	171389	203536	148464	177499	191903	179135
Ubr5	E9Q2H1	E3 ubiquitin-protein ligase UBR5	0.17889	0.662385	-0.088609	0.940429	0.19467	0.638748	-0.0939969	0.936923	3	3	1	308.1	1724.24	1362.47	1941.89	1824.15	1904.22	1479.34	1786.29	1276.08	1752.64	2038.22	2356.58	0	2172.64	1406.07	1783.65
Nf1	Q5SYH9	Neurofibromin (Fragment)	0.0810109	0.82983	-0.0115008	0.99206	0.925036	0.11884	-0.0939866	0.93693	20	1	27	92.1	49620.5	43535.3	42332.5	49376.6	47987.1	36890.1	50578.7	49099.4	49774.3	54851.5	57187.5	43971.9	48186.4	50224.7	49759.6
Dnajc8	Q6NZB0	DnaJ homolog subfamily C member 8	0.388868	0.408443	-0.0728472	0.95076	0.534674	0.291962	-0.0939698	0.936941	14	14	53	29.8	412569	366769	356540	382102	348016	293466	400070	392753	397872	381981	419721	373680	371308	396690	397331
2 SV	Q9D9H8	UPF0565 protein C2orf69 homolog	0.670219	0.213688	-0.0889308	0.940219	0.886879	0.129754	-0.0937702	0.937071	3	3	7	41.7	148153	118442	125385	137299	133470	112554	138206	128122	148337	121448	152649	120450	144429	149654	132996
Foxred1	Q3TQB2	FAD-dependent oxidoreductase domain-containing protein 1	0.407336	0.391439	-0.0520787	0.964546	0.879355	0.132022	-0.0937533	0.937082	8	8	22	54.1	89424.5	74846.3	77114.8	77824.4	77295.9	59168.2	83695.7	84542.4	84421.8	90020.7	92583	75187.1	86718.3	81619.1	83664
Ppp1r3d	A2AJW4	Protein phosphatase 1, regulatory subunit 3D	0.377035	0.419725	-0.0528626	0.964022	0.817162	0.152348	-0.0937442	0.937088	5	5	26	30.5	25870.1	24011.1	23114.8	25040.4	26172.5	21945.5	26936.7	23971.9	25737.5	25778.3	29676.2	21742.1	29012.7	24585.4	27748.9
Gpc1	Q9QZF2	Glypican-1	0.428546	0.372781	-0.0138936	0.990416	1.39411	0.0403546	-0.093691	0.937122	19	19	45	61.3	441677	409391	420876	424259	459270	349091	446439	448964	491448	474550	549857	372653	470064	460049	484720
Rcan1	Q9JHG6	Calcipressin-1	0.849184	0.141519	-0.110654	0.926168	0.649135	0.224318	-0.0936812	0.937128	2	2	8	28.1	33123.7	35279.3	29737.2	30580	31443.6	28543.9	27153.1	32951.7	33303.7	33229.6	35506.7	28905.4	36504	32724.2	34341.8
Rabl6	Q5U3K5	Rab-like protein 6	1.59951	0.0251473	-0.117572	0.921738	1.3841	0.0412953	-0.093602	0.93718	19	19	29	79.8	393142	338391	335900	388936	367447	279822	349838	347182	381926	377854	432391	335491	384534	390057	395577
Mlf2	Q99KX1	Myeloid leukemia factor 2	0.296638	0.505082	-0.0255314	0.982459	0.868199	0.135457	-0.0935997	0.937181	9	9	49	28	70237.5	66290.7	57723.7	70800.1	70290.7	53288.9	68331.2	65273.8	80251.2	73420.3	85453.2	59699.1	71980.5	75171	70239.7
Septin7	O55131	Septin-7	0.447454	0.3569	-0.0707725	0.952128	0.58899	0.257638	-0.0935005	0.937246	44	1	72	50.5	1.02003e+07	8.9321e+06	8.27254e+06	9.21366e+06	8.79521e+06	7.29702e+06	9.43055e+06	8.90226e+06	9.86526e+06	9.51893e+06	1.06588e+07	8.51818e+06	9.25368e+06	1.06211e+07	9.13113e+06
Rffl	Q6ZQM0	E3 ubiquitin-protein ligase rififylin	0.133812	0.734832	-0.0590322	0.959908	0.218918	0.604063	-0.0932929	0.937381	2	2	12	42.2	10376.7	10464.3	9891.96	12795.9	10368.1	8265.44	10999.6	10400.8	12896.6	10338.1	14103.4	10589.9	12949.8	12836.9	8547.55
Rassf5	D3Z6G2	Ras association domain-containing protein 5	0.2293	0.589794	0.0453343	1.03192	0.476857	0.333536	-0.0932507	0.937408	5	5	21	35.6	25218	24540.9	21856.7	25421.1	27407.7	21787.8	28774.4	26101	28456.5	29854.7	30187.2	20986.8	31353.4	25914.8	25233.2
Mia2	H3BKL6	Melanoma inhibitory activity protein 2	0.0524531	0.886231	-0.0147106	0.989855	0.40739	0.39139	-0.093216	0.937431	16	16	22	79.3	161427	162937	143545	158196	140953	134932	172252	140456	175742	168429	186407	145644	175966	172758	140719
Mrpl27	Q99N92	39S ribosomal protein L27, mitochondrial	0.525832	0.297967	-0.0745068	0.949667	0.629978	0.234435	-0.0931955	0.937444	3	3	27	15.9	78605.2	77845.3	66010.1	81401.8	71642.5	66273.5	77909.2	68729.5	80269.6	75868.4	88934.4	71005.6	80968.2	82370.7	75263.3
Slc35e1	Q8CD26	Solute carrier family 35 member E1	0.227854	0.59176	0.0656137	1.04653	0.239757	0.575762	-0.0930998	0.937506	3	3	11	44.3	11915.1	16473.7	11359	11889.4	13061.6	10831.4	14458.7	14086.3	16354	15876.1	15115.7	11310.7	14208.3	16359.4	11638
Klhdc7a	A2APT9	Kelch domain-containing protein 7A	0.639627	0.229284	-0.0899852	0.939532	0.755515	0.175584	-0.0930614	0.937531	6	6	14	83.5	85048.2	71304	81442.6	74504.6	71547.1	62295.9	78292.1	85303.7	81764.4	73084.6	82791.7	71303.8	81881.4	77036.5	86587.1
Mid1ip1	Q9CQ20	Mid1-interacting protein 1	0.716988	0.191872	-0.0595835	0.959541	1.16856	0.0678327	-0.093044	0.937543	6	6	41	20.3	221682	188055	190542	211021	207351	160488	196755	211813	229598	215985	246858	187966	216466	223777	212640
Syn1	O88935	Synapsin-1	3.01303	0.000970449	-0.161183	0.894291	0.87598	0.133052	-0.0929323	0.937615	32	28	67	74.1	2.28114e+07	2.10451e+07	1.89443e+07	2.31926e+07	2.36712e+07	1.52603e+07	2.15531e+07	2.07184e+07	2.28957e+07	2.10807e+07	2.51859e+07	1.90813e+07	2.35409e+07	2.38565e+07	2.4133e+07
Tcaf1	Q8BNE1	TRPM8 channel-associated factor 1	0.144502	0.716965	-0.0383366	0.973777	0.348155	0.448585	-0.092905	0.937633	3	3	5	102.7	38011.1	41797.9	32323.5	40273.7	39270	28175	39353.6	39738.1	47165.7	41667	45306.8	29569.4	40434.4	49439.2	40738.1
Synpo	Q8CC35	Synaptopodin	0.775764	0.167585	-0.063357	0.957035	1.13654	0.0730227	-0.0928503	0.937668	8	8	11	99.5	113516	98864.6	105516	102704	105232	83341.1	107815	106287	110880	113147	127882	98021.4	114422	110275	111501
Ranbp1	P34022	Ran-specific GTPase-activating protein	1.13857	0.0726826	-0.102023	0.931725	1.00546	0.0987503	-0.0927835	0.937712	8	8	41	23.6	820040	736336	688390	787322	750277	623498	719409	745590	780293	794090	867950	692078	809754	847605	774785
Ndufv2	Q9D6J6	NADH dehydrogenase [ubiquinone] flavoprotein 2, mitochondrial	0.755487	0.175595	-0.0629072	0.957333	1.22239	0.0599257	-0.0927162	0.937756	15	15	62	27.3	3.00439e+06	2.83254e+06	2.71804e+06	3.01881e+06	2.75594e+06	2.34303e+06	2.82844e+06	2.70769e+06	3.33248e+06	3.0337e+06	3.46583e+06	2.48543e+06	3.24413e+06	3.1986e+06	2.94905e+06
Cyb5b	Q9CQX2	Cytochrome b5 type B	0.981652	0.104315	-0.0749976	0.949344	1.55768	0.0276895	-0.0926981	0.937767	7	7	60	16.3	528937	520871	507171	531723	525980	406585	526114	558783	594440	534257	584049	437782	567231	578632	588598
Scamp5	Q9JKD3	Secretory carrier-associated membrane protein 5	1.24025	0.0575109	-0.0637301	0.956787	1.10509	0.0785074	-0.0926892	0.937773	4	4	29	26.1	533497	490550	471592	547949	562938	423438	496728	521059	596438	528978	651155	458889	559301	574880	561319
Ccsap	Q8QZT2	Centriole, cilia and spindle-associated protein	1.11489	0.0767549	-0.218301	0.859577	0.325308	0.472815	-0.0926591	0.937793	4	4	25	28.4	27572.8	26665.1	24905.4	20477.3	22389.3	17100.8	22988.3	24320.5	25678.6	19695.6	25173.8	23795.8	22757.8	27302.4	26486.9
Lrfn1	Q2WF71	Leucine-rich repeat and fibronectin type III domain-containing protein 1	0.695934	0.201403	-0.099311	0.933479	0.634047	0.232249	-0.0926093	0.937825	3	3	5	81.9	60146.3	51664.3	48822.5	54999.8	61285.2	46910.4	48045.4	58234.5	56746.7	53234	69763.3	47889.2	54896.5	61987.1	64340.3
Stx1b	P61264	Syntaxin-1B	1.46142	0.0345605	-0.11007	0.926543	1.2144	0.0610375	-0.0926004	0.937831	30	26	69	33.2	6.4108e+06	6.02502e+06	5.81654e+06	6.40867e+06	6.43571e+06	4.62397e+06	6.05136e+06	5.70791e+06	7.05345e+06	6.52484e+06	7.34325e+06	5.51054e+06	6.92265e+06	6.93077e+06	6.38028e+06
Pla2g12a	Q9EPR2	Group XIIA secretory phospholipase A2	0.0606605	0.86964	0.0315642	1.02212	0.208527	0.61869	-0.092585	0.937841	2	2	8	21.3	11003.4	8720.23	8758.5	10413.2	10631	8639.21	11773.7	8202.68	12502	10630.9	13969.9	8860.14	11516.8	13283.3	7877.45
Borcs8	Q9D6Y4	BLOC-1-related complex subunit 8	0.799912	0.158521	-0.134495	0.910988	0.285063	0.518725	-0.092557	0.937859	2	2	26	13.6	66251	57077.3	38443.3	56694.1	49332.4	39783.4	45419	52216.1	58407.1	60198.6	54690.2	40883.6	56812.2	63157.4	59486.4
Akap8l	A0A494B9L0	A-kinase anchor protein 8-like	0.561224	0.274648	-0.077978	0.947385	0.638976	0.229628	-0.0924581	0.937923	7	7	18	67.8	87567.1	90681	79940.9	94421	86727.1	68641.3	96634	88588.2	91165.6	86320.2	105589	79595.3	95009.9	85997.4	103023
Lrrn1	Q61809	Leucine-rich repeat neuronal protein 1	0.30712	0.493037	-0.0147904	0.9898	1.42478	0.037603	-0.0924369	0.937937	7	7	11	80.5	159627	152740	142688	164158	161192	124162	161700	156243	177334	179050	200592	135366	174677	167553	168544
Cdh20	Q9Z0M3	Cadherin-20	1.74045	0.0181782	-0.117783	0.921603	1.44733	0.0356999	-0.0924071	0.937956	8	7	13	88.9	123811	106162	121925	129656	120184	87417.4	116068	115565	140526	120169	137376	104113	127085	131501	135136
Ppp2r5e	Q61151	Serine/threonine-protein phosphatase 2A 56 kDa regulatory subunit epsilon isoform	0.048743	0.893834	-0.0108045	0.992539	0.567073	0.270974	-0.0923628	0.937985	13	11	27	54.7	948351	846772	763548	928171	816326	720259	853006	824294	1.0983e+06	903064	1.12279e+06	738801	984483	1.00842e+06	834745
Tpm1	F8WID5	Tropomyosin alpha-1 chain	0.689401	0.204455	-0.089042	0.940147	0.701595	0.198795	-0.092345	0.937997	37	0	63	37.4	4.67809e+06	3.9936e+06	4.15112e+06	4.84887e+06	4.24451e+06	3.51031e+06	4.25772e+06	4.26886e+06	4.53081e+06	4.68592e+06	5.26403e+06	3.90979e+06	4.40229e+06	5.1975e+06	4.61409e+06
Eif4g3	Z4YKC4	Eukaryotic translation initiation factor 4 gamma 3	0.162142	0.688427	-0.0363662	0.975108	0.32787	0.470034	-0.0923374	0.938002	61	2	39	173.4	25502.1	18886.9	17032.3	19829.2	23559.2	16509.6	20720.9	22151	23453.2	22294.4	25515.7	20321	23681.8	19409.6	22369.4
Atp11c	E9QKK8	Phospholipid-transporting ATPase	0.258459	0.551494	-0.0241632	0.983391	1.23683	0.0579659	-0.0923323	0.938005	14	12	15	127.7	50728.4	50474.5	46939.7	51872.6	52278.1	39166.5	48810.4	51699.7	59364.9	54636.5	68615.3	42435.8	56116.3	53918.2	56909.6
Rps21	Q9CQR2	40S ribosomal protein S21	0.78329	0.164706	-0.0994817	0.933368	0.716378	0.192142	-0.0922938	0.93803	5	5	49	9.1	352087	321966	306675	356462	316225	268761	339015	322889	340222	336174	376106	313008	349292	369319	332329
Cdc42	P60766	Cell division control protein 42 homolog	0.179672	0.661192	-0.0399591	0.972683	0.501501	0.315136	-0.0922278	0.938073	12	11	65	21.2	2.95957e+06	2.52217e+06	2.42232e+06	2.81214e+06	2.4949e+06	2.27472e+06	2.86342e+06	2.84801e+06	2.79152e+06	2.72993e+06	2.96162e+06	2.59567e+06	2.61999e+06	2.98204e+06	2.68359e+06
Slc14a1	Q8VHL0	Urea transporter 1	0.211056	0.615097	-0.0381805	0.973882	0.547967	0.283161	-0.092104	0.938154	3	3	5	42.1	36990.8	36201.4	36052.4	40786.6	42161.9	30586.9	37278.3	35568	44906	43710.9	50461.1	30827.8	47205.5	41390.1	40596.8
Pcdhga2	Q91XY6	Protocadherin gamma A2	2.46855	0.0033998	-0.129714	0.914013	1.24195	0.0572857	-0.0921004	0.938156	10	5	14	100.9	105206	84881	87235.7	90495.4	95577.3	69555.3	92483.7	84590.9	101015	89570	109020	83371.1	98852.5	98998.3	100962
Pgrmc1	O55022	Membrane-associated progesterone receptor component 1	0.356823	0.439721	-0.0609285	0.958647	0.632789	0.232922	-0.0920182	0.938209	13	12	50	21.7	1.48583e+06	1.20156e+06	1.39657e+06	1.33879e+06	1.21873e+06	1.07506e+06	1.55392e+06	1.26677e+06	1.35594e+06	1.41929e+06	1.51718e+06	1.21083e+06	1.47666e+06	1.49836e+06	1.2954e+06
Dgkb	Q6NS52	Diacylglycerol kinase beta	2.20918	0.00617767	-0.157894	0.896332	1.06094	0.0869081	-0.0919695	0.938241	13	13	23	90.2	166358	126701	133139	147955	134744	104144	135792	127533	147439	128818	176608	123976	156094	156178	148142
Get3	O54984	ATPase GET3	1.88091	0.0131549	-0.135729	0.91021	1.21261	0.0612898	-0.0919635	0.938245	11	11	39	38.8	1.07887e+06	955004	1.10262e+06	1.06028e+06	1.01424e+06	763897	1.06015e+06	946572	1.15123e+06	1.00157e+06	1.20887e+06	926405	1.18298e+06	1.10887e+06	1.09071e+06
Adsl	P54822	Adenylosuccinate lyase	0.756375	0.175237	-0.044175	0.969844	1.33713	0.0460116	-0.0919229	0.938271	23	23	50	54.8	2.00581e+06	1.59781e+06	1.81039e+06	1.80021e+06	1.79764e+06	1.44936e+06	1.84744e+06	1.84476e+06	1.9703e+06	1.87447e+06	2.27487e+06	1.60899e+06	2.00627e+06	1.94175e+06	1.88151e+06
Yars2	Q8BYL4	Tyrosine--tRNA ligase, mitochondrial	0.85486	0.139682	-0.0732629	0.950486	0.759317	0.174054	-0.0919123	0.938278	9	9	21	52.6	405504	359831	328036	385286	410321	297213	354497	389048	413888	395644	462381	326776	395982	395205	443739
Ntng1	F8WJ48	Netrin-G1	0.814159	0.153406	-0.11985	0.920283	0.573047	0.267272	-0.091893	0.938291	3	3	7	60.6	28393.7	23861.3	21093.9	23637	22639.6	20722.4	22377.3	19628	24906.4	25538.9	28221.7	21794.7	23490.8	25712.4	27551.7
Thoc3	Q8VE80	THO complex subunit 3	0.808546	0.155401	-0.0898596	0.939614	0.862589	0.137218	-0.0918049	0.938348	6	6	15	38.7	351845	321692	338423	329471	331069	286974	325008	336426	345013	338902	386935	302312	366230	380192	335109
Chid1	Q922Q9	Chitinase domain-containing protein 1	0.183388	0.65556	-0.0201653	0.98612	1.12203	0.0755045	-0.0917998	0.938351	11	11	27	44.9	747369	638625	664763	692660	663235	551476	755691	665514	767112	746781	847514	592621	795545	719332	713084
Dmac2	Q8CA44	Distal membrane-arm assembly complex protein 2	0.174348	0.669348	-0.0433877	0.970374	0.438935	0.36397	-0.0917984	0.938352	3	3	11	29.2	53546.9	51697.2	45676.2	54275.1	47525.6	39901.4	54417.7	47202	64070.2	50311.5	61377.4	46376.3	59914.3	56031.9	46889.5
Apbb1	Q9QXJ1	Amyloid-beta A4 precursor protein-binding family B member 1	1.64682	0.0225518	-0.0899131	0.939579	0.75512	0.175744	-0.091787	0.93836	9	8	17	77.3	24907.8	18110.6	22639.8	23120.3	20407.3	17228.9	21255.9	21759.1	24288.2	21615	25400.3	19693.8	23802.3	22874.3	23368.3
[truncated: 5,994 more rows]

## Sheet: Notes SC_GR-PR-WT
Quantitative proteomics performed on lumbar spinal cord from male mice; 4 WT, 5 (GR)400, and 6 (PR)400
[truncated: 2 more rows]

## Sheet: ALS-SWATH_Ttest_100322
PG.ProteinGroups	PG.ProteinAccessions	PG.Gene names	PG.ProteinDescriptions	Protein related to Extra cellular matrix	two-sided Welch's T-test Significant ALS_Control	-Log Welch's T-test p-value ALS_Control	two-sided Welch's T-test Difference (Log2): ALS/Control	two-sided Welch's T-test Difference: ALS/Control	CTR_25i_1.SWATHvw100.3A	CTR_25i_1.SWATHvw100.3B	CTR_25i_2.SWATHvw100.18	CTR_83i_1.SWATHvw100.4	CTR_83i_2.SWATHvw100.28	ALS_28i_1.SWATHvw100.5	ALS_28i_2.SWATHvw100.20	ALS_29i_1.SWATHvw100.6	ALS_29i_2.SWATHvw100.21	ALS_30i_1.SWATHvw100.7	ALS_52i_1.SWATHvw100.8	ALS_52i_2.SWATHvw100.23
[truncated: 2,819 more rows]
