# Supplementary material for: PolyGR and polyPR knock-in mice reveal a conserved neuroprotective extracellular matrix signature in C9orf72 ALS/FTD neurons
Source: Nat Neurosci. 2024 Feb 29;27(4):643–55. doi: 10.1038/s41593-024-01589-4 (PMC11001582; doi:10.1038/s41593-024-01589-4)
Supplement: Supplementary file 9 — Statistical source data. [file 41593_2024_1589_MOESM9_ESM.xlsx]

## Sheet: Fig 6D
	GFP			(GR)50
DIV4	100	100	100	100	100	100
DIV5	102.788	120.841	105.552	89.4974	88.1694	81.1203
DIV7	80.6655	91.4132	76.7192	53.0383	51.8057	45.2974

## Sheet: Fig 6E
DIV 5	GFP	(GR)50
	1.00079	1.79977
	1.04691	1.87187
	0.952293	2.45005
DIV 7	GFP	(GR)50
	0.952877	5.32837
	1.09204	5.41525
	0.955081	6.31462

## Sheet: Fig 6F
DIV 5	GFP	(GR)50
	1.06968	1.04766
	0.966277	0.737394
	0.964047	0.544816
DIV 7	GFP	(GR)50
	0.937691	2.43488
	0.942034	1.99149
	1.12027	2.76802
