# Supplementary material for: PolyGR and polyPR knock-in mice reveal a conserved neuroprotective extracellular matrix signature in C9orf72 ALS/FTD neurons
Source: Nat Neurosci. 2024 Feb 29;27(4):643–55. doi: 10.1038/s41593-024-01589-4 (PMC11001582; doi:10.1038/s41593-024-01589-4)
Supplement: Supplementary file 10 — Statistical source data. [file 41593_2024_1589_MOESM10_ESM.xlsx]

## Sheet: Fig 7A
daw	WT	GR36
	3.19805	0.699376
	0.285787	1.1496
	2.12497	3.69542
	1.25118	1.93686
	0.320905	2.69817
	0.2372	3.97253
	0.178454	3.40642
	0.403455	0.252271
Mp	WT	GR36
	1.6644	0.578488
	0.545341	0.793975
	1.8737	2.44443
	2.03605	2.63273
	0.430706	1.24965
	0.842385	4.49184
	0.31893	3.23099
	0.288483	0.748444

## Sheet: Fig 7C
	+/+																							Daw RNAi/+
WT	0.138	0.124	0.142	0.118	0.123	0.123	0.13	0.136	0.149	0.115	0.124	0.137	0.132	0.13	0.106	0.138	0.135	0.136	0.129	0.135				0.124	0.143	0.111	0.122	0.133	0.128	0.118	0.126	0.139	0.131	0.121	0.14	0.122	0.121	0.141	0.141	0.12	0.122	0.119
GR36	0.092	0.083	0.082	0.089	0.106	0.091	0.082	0.082	0.097	0.079	0.081	0.083	0.076	0.083	0.072	0.085	0.083	0.087	0.087	0.101	0.079	0.089	0.086	0.011	0.016	0.012	0.009	0.011	0.013	0.008	0.014	0.018	0.011	0.016

## Sheet: Fig 7D
	+/+															Mp RNAi/+
WT	0.139	0.14	0.135	0.132	0.138	0.133	0.142	0.133	0.134	0.128	0.131	0.137	0.139	0.141	0.137	0.143	0.143	0.132	0.133	0.134	0.13	0.127	0.134	0.134	0.128	0.124	0.134	0.132	0.127	0.138
GR36	0.107	0.106	0.105	0.093	0.096	0.09	0.109	0.094	0.073	0.108	0.116	0.101				0.072	0.024	0.024	0.04	0.034	0.048	0.038	0.02	0.037	0.038

## Sheet: Fig 7E
	Control						C9orf72
Vector	92	103	105	95	94	109	73	61	70	65	73	68
TGFB1 OE	90	101	110	93	97	104	87	75	82	76	81	79
COL6A1 OE	96	108	91	103	106	92	90	72	77	75	78	83
Triton X-100	1.2	0.8	1.3	0.7	0.1	0.9	1.1	0.4	0.9	0.7	0.3	0.2

## Sheet: Fig 7F
	Control						C9orf72
Vector	10	8	5	2	15	12	52	47	61	55	68	42
TGFB1 OE	14	3	7	9	12	11	36	28	41	33	47	21
COL6A1 OE	8	12	3	15	10	5	42	31	37	48	51	19
