# Supplementary material for: PolyGR and polyPR knock-in mice reveal a conserved neuroprotective extracellular matrix signature in C9orf72 ALS/FTD neurons
Source: Nat Neurosci. 2024 Feb 29;27(4):643–55. doi: 10.1038/s41593-024-01589-4 (PMC11001582; doi:10.1038/s41593-024-01589-4)
Supplement: Supplementary file 11 — Statistical source data. [file 41593_2024_1589_MOESM11_ESM.xlsx]

## Sheet: Ext Data Fig 2A 
WT	(GR)400	(PR)400	eGFP
0.00211856	1.07224	0.650957	0.868923
0.00607584	1.15987	0.860929	0.929139
0.011156	0.922721	0.850058	0.853009
0.00816669	0.845162	0.814489	0.507202

## Sheet: Ext Data Fig 2B
C9FTD/ALS	(GR)400
84	76
89	77
72	74
79	75

## Sheet: Ext Data Fig 2C
Brain	WT	eGFP
	-44.7101	13.8933
	-44.4502	11.2945
	-44.84	35.7234
	-44.3203	3.62795
Spinal cord	WT	eGFP
	-46.5293	59.5026
	-44.7101	46.7684
	-47.049	103.423
	-46.3993	61.4517
Negative values plotted as 0 in graph

## Sheet: Ext Data Fig 2D
Brain	WT	eGFP
	0.934187	0.598788
	0.857644	0.564528
	1.27614	0.529163
	0.932031	0.956023
Spinal cord	WT	eGFP
	1.3552	0.535332
	0.789224	0.847826
	1.1226	0.477478
	0.732977	0.367761
