# Supplementary material for: PolyGR and polyPR knock-in mice reveal a conserved neuroprotective extracellular matrix signature in C9orf72 ALS/FTD neurons
Source: Nat Neurosci. 2024 Feb 29;27(4):643–55. doi: 10.1038/s41593-024-01589-4 (PMC11001582; doi:10.1038/s41593-024-01589-4)
Supplement: Supplementary file 12 — Statistical source data. [file 41593_2024_1589_MOESM12_ESM.xlsx]

## Sheet: Ext Data Fig 3A
WT	(GR)400	(PR)400
0.999167	1.15725	0.991405
0.991952	1.73191	1.26233
0.645981	1.32562	1.53787
1.57949	0.632501	0.918277
0.783414	0.972513

## Sheet: Ext Data Fig 3B
WT	(GR)400	(PR)400
1.01244	0.663872	0.984894
1.05114	0.921764	1.00573
0.927579	1.11601	1.11012
1.14934	0.878233	0.628062
0.8595	0.834381	0.643579

## Sheet: Ext Data Fig 3C
IbaI volume	WT	(GR)400	(PR)400
	1.05739	0.619706	0.659233
	1.26502	1.09968	1.37653
	0.360954	2.72037	0.444699
	1.08238	0.537326	0.516889
	1.23426	0.798846	0.545862
% CD68+ lysosomes / Iba1	WT	(GR)400	(PR)400
	8.75273	15.6202	15.7072
	8.67021	15.4231	12.6885
	13.5819	6.75689	15.2868
	13.6039	19.4032	17.8271
	7.08567	13.2268	16.5358

## Sheet: Ext Data Fig 3D
IbaI volume	WT	(GR)400	(PR)400
	0.887188	0.984899	0.864144
	0.959152	0.998996	1.24565
	1.36422	0.740107	0.814066
	1.02577	0.665053	0.832411
	0.763665	0.537025	0.625402
% CD68+ lysosomes / Iba1	WT	(GR)400	(PR)400
	43.706	25.6127	37.4674
	35.2527	47.674	51.1833
	30.6879	42.6944	61.477
	48.5818	34.8916	55.0881
	35.8817	59.9904	37.0317
