# Supplementary material for: PolyGR and polyPR knock-in mice reveal a conserved neuroprotective extracellular matrix signature in C9orf72 ALS/FTD neurons
Source: Nat Neurosci. 2024 Feb 29;27(4):643–55. doi: 10.1038/s41593-024-01589-4 (PMC11001582; doi:10.1038/s41593-024-01589-4)
Supplement: Supplementary file 13 — Statistical source data. [file 41593_2024_1589_MOESM13_ESM.xlsx]

## Sheet: Ext Data Fig 4A
WT	(GR)400	(PR)400
33.3333	0.472441	8.91089
2.37154	1.25673	8.88889
11.4865	7.98122	2.52294
5.59006		2.50784

## Sheet: Ext Data Fig 4B
WT	GR	PR
0.8	3	1.6
0.6	4.2	1.2
1.2	2.6	0.6
0.8	4.6	3.4
0.6	1.1	1.2
1.2	2.4	1.2
0.8	3.2	3.2
1.2	4.6	0.8
0.2	2.5	0.8
0.6	2.7	2.2
0	2.8	3
0.4	5.2	3.4
0.4	5.4	1
0.6	2.3	4.6
0	0.8	0.6
0	2.7	1.2
0.6	2.5	3.4
1.4	2.1	3.2
2.2	2.3	6.4
3.4	2.1	1.4
1.8	1.9	2.2
1.2	1	3.8
1.2	1.2	2.6
4.4	3.4	0.6
2.6	2.8	1.2
2.2	3.8	0.8
2.6	0.8	1.6
0.2	0.9	1.8
0	2.8	1.2
0.2	2.5	2
2.2	2.5	1
2	1.2	0.4
0.6	3.2	0.8
1.2	0.8	1.6
0	1	0.8
1.8	3	2.4
0	2.6	0.8
0	3.1	0.4
0	1.3	1.8
2.4	1.1	3.2
5.4	0.9	0
4.1	2.6	1.6
2.5	4.1	1.8
2.2	2.8	0
3.4	2.9	0
3.1	1.2	0
1.6	0.7	1
2.5	1.7	3.8
3.2	3.8	0.6
3.1	2.7	1
4	1.6	0.2
2.2	4.3	0.2
2.1	4.2	0.8
2	3.1	0.2
1	1.4	1.8
1.1	2.3	0
0.6	2.3	0.4
1	2.2	0.8
0.9	1.2	1.4
0	1.5	0
0	1.8	0.2
0	0.7	2.2
0.5	3.3	2.4
0	2.5	3
0.1	1	1.4
4.2	0.8	3.8
3.2	3.9	1.2
2.8	1.7	0.2
3.4	1.4	1
3	2.2	0.6
2.7	0.4	0.4
1.8	3.4	0.2
2.1	2.6	1.8
2.3	3	0.6
1.5	2.3	0.4
2	1.7	0.4
2.9	0.2	0
1.9	1.1	0.4
1.4	2	0.4
2.5	2	0.6
3.6	2.2	0.2
0.3	2.6	0.6
2.9	2.8	0.4
1.5	2.2	1.8
2.4	3.5	3.4
1.8	1.2	2.6
1.4	2	1.6
3.2	3.5	3.6
1.4	0.9	1.5
2.8	2	3.1
1.4	1.5	0.9
1.8	1.1	1.8
2.8	3.6	1.9
1.2	1.4	1.3
1	2.1	1.6
1	4.1	0.8
2.2	2.7	1.6
1	2.8	1.7
2.4	2.7	3
2	0.9	2.7
1.2	1.1	0.7
1.2	2.8	4.6
1	2.5	4.1
1.2	1.2	1.8
1.8	0.7	2.1
1.8	0.5	2.4
2.4	0.9	2.1
1.8	2.4	1.8
1.4	2.6	2.9
0.8	1.2	0.8
1.8	2.5	0.5
1.4	1.9	1.4
0.8	3.8	3.6
1	3.2	2.2
1.4	0.8	2.5
1.6	1.9	2.2
1.4	2.8	1.2
2.6	4.1	1.4
3	2.8	1.7
2.2	3	1.2
0.8	1.7	2.3
1.6	2.7	0.4
1	0.9	0.9
2.4	3.5	2.3
1.8	0.8	0.9
0.4	1.9	1.2
0.2	1.1	2.3
1	2.8	0.9
0.4	1.3	2.4
2.8	2.2	1
1	2.9	1.8
1	1.7	0.6
1	0.8	2.3
3	3.6	0.6
0.4	2.3	1.1
2.2	2.3	0.3
5	3.2	0.1
1	0.7	0
1.6	1.5	2.1
0.4	1	1.4
2.4	1.1	3.4
1	2.2	0.6
2	1.3	1.3
1.8	2.4	0.8
1.2	1.3	1.5
0.8	2.3	1.5
2.2	1.1	2
1.6	1.2	1.8
1.6	2.2	0.8
1.2	1.4	0.3
3.8	2.7	1.4
0.8	1.7	1.3
1.6	1.1	1
2.6	1	1.2
3.6	0.5	0.6
1.2	0	0.4
1.2	0	0.4
2.2	0.2	0.1
3.2	3.1	0
2.6	1.3	1.9
2.2	2.7	1.3
1.2	3.9	2.6
2	1.8	2.6
1.2	1.5	2.1
1.2	3.8	1.4
1.4	3.2	2.1
1.8	1.2	1.8
1.4	2.3	4.9
0.4	1.5	1.5
1.2	3.4	4.4
3	2.2	4.2
1	2.6	2.5
0.8	1.5	2.7
1.8	1	3
0.2	2.9	1.3
2.2	0.9	1.2
1.2	4.6	2.5
1.8	2.2	0.6
1.6	3	0.4
1.8	2.2	0.6
1.8	1.7	2.9
2.2	0.7	1.3
1.8	1.7	4.1
0.8	1.9	2.3
1.2	1.6	1.5
1.6	3.5	3.4
1.6	2	0.8
	3.2	3.3
	0.9	1.9
	1.3	3
	0.9	0.9
	1.7	1.3
	1.4	2
	1.9	1.4
	2.4	2.8
	3.3	1.6
	2.3	2.6
	2.2	1.3
	0.8	0.6
	0.4	2.3
	2	3.3
	1.4	2.4
	0.9	1.9
	1.3	2
	0.8	0.7
	0.6	2
	1.2	1
	0.2	2.9
	0.2	0.8
	0	1.5
	0.2	1.2
	1.3	1
	1.9	0.6
	1.9	2.1
	2.7	1.5
	2.3	1.4
	1.6	0.5
	2.4	3.2
	2.5	0.9
	1.9	1.8
	2.3	0.8
	4.6	0.8
	2.5	0.7
	2.5	1
	2.3	0.5
	3.1	0.4
	3	1.1
	1.8	0.6
	1.8	0.3
	4.4	1.5
	2.2	3
	1.4	2.3
	2.7	1
	2.7	3
	2.2	1.8
	2.3	4.7
	3.1	6.5
	1.3	1
	2.6	2
	2.2	1.6
	2.1	4.5
	1.8	2.9
	3.1	2.9
	0.6	1.4
	2.9	0.8
	1.6	2.6
	1.3	3.2
	2.7	1.7
	4.2	2.4
	2.7	3.3
	3	1
	5.1	0.9
	2.8	4.2
	2.7	1.6
	1.9	3.6
	2.1	1.6
	2.9	2.8
	3.2	4.4
	2.1	0.6
	3.2	2.8
	2.7	1.3
	1.8	2.6
	1.8	2.2
	2.4	1.3
	1.2	1.3
	1.7	0.7
	2.3	0.5
	1	3
	3	1
	2.2	0.9
	2.2	0.6
	1.4	1.7
	0.6	1.6
	0.9	0.7
	3.1	0.5
	1.9	0.4
	1.3	0.3
	1.1	2.9
	3.9	4.4
	1.6	5.1
	1.2	0.6
	1.9	2.6
	1	2.7
	0.5	1.9
	2.1	2
	2.2	5.6
	1.4	1.3
	1.6	1.1
	2.6	2.5
	1.4	0.5
	0.7	1.7
	0	1.9
	0.2	3.2
	0.3	1.8
	0.2	0.9
	0.5	3.1
	0.4	1.3
	0	1.7
	0	2.5
	1.6	2.4
	3.9	1.6
	2.6	0.7
	0.7	0.1
	1.5	1
	2.1	0.4
	1.1
	3.2
	1.8
	0.9
	3
	0.4
	2
	0.9
	1.3
	0.9
	3.7
	0.6
	2.3
	1.1
	0.8
	0.8
	0.4
	0.2
	0.5
	0.3
	0
	0.2
	3.5
	0.3
	2.8
	2.8
	3.3
	2.5
	1.9
	2.3
	0.8
	1.9
	3.1
	2.5
	3.3
	0.8
	1.8
	3
	2.1
	3
	1.2
	1.2
	3.7
	1.3
	2.8
	1.9
	3.6
	3.2
	0.7
	1.9
	1.3
	2.2
	1
	3.3
	1.3
	2.5
	1.8
	0.9
	2.3
	3.3
	1.9
	2.5
	1.4
	4
	3.1
	1.5
	1.7
	1.4
	1.1
	1.4
	2.3
	1.4
	1.3
	0.4
	0.3
	0.5
	0.3
	0.2
	1.9
	2
	1
	3.1
	1.4
	0.7
	2.5
	1.7
	1.5
	1.7
	0.2
	1
	1
	1.8
	2.1
	1.8
	1.9
	1.4
	1.7
	0.8
	0.2
	0
	0
	0
	0
	0
	0
	0
	0
	0
	0
	0
	0
	2
	0
	0
	0
	0
	0
	0
	0
	0
	0
	0
	0.2
	0.2
	0
	0
	0
	0.4
	0.2
	0.8
	2.4
	0
	0
	0.6
	0
	1
	0
	0
	0
	0
	0
	0.4
	0
	0
	0
	0
	0
	0
	0
	0
	0
	0.2
	0.2
	0
	0
	0
	0
	0.2
	1.8
	2.2
	1.6
	0.8
	3.8
	2
	0.4
	0.8
	0.4
	0.2
	0.2
	0.2
	0.2
	0.4
	0.2
	0.2
	0.2
	0.2
	0.2
	0.2
	0.2
	0.2
	0.2
	0.2
	0.2
	0.2
	0
	0.2
	0.2
	0.2
	0.2
	0.2
	1.8
	0.2
	0.2
	0.4
	4.2
	2.2
	1
	0.6
	2.6
	1.4
	0.4
	0.2
	0
	0
	0.8
	0.2
	0.4
	0.4
	0.2
	0
	0.2
	0.6
	0.2
	0.6
	0.4
	0.8
	0.8
	1.4
	2.4
	1.4
	1.4
	3
	0.6
	2.4
	0.6
	0.4
	1.8
	0.4
	0.2
	0.6
	1.6
	1.8
	1.6
	1
	0.6
	0.2
	1.6
	0.6
	1
	0.2
	0.2
	0.2
	0.4
	0.4
	0.6
	0
	0.4
	0.4
	0.2
	1
	1
	0.2
	1.4
	1
	2.4
	2
	4.2
	2.6
	3.6
	0.4
	2.2
	1.4
	1.6
	3.6
	1.4
	3.8
	3.2
	3.8
	0.8
	1.6
	3.8
	0
	0
	0
	0
	0.4
	0
	0.2
	0
	0.2
	0.4
	0.2
	0
	0.2
	0
	0
	0
	0.2
	2.6
	1
	0.2
	0.2
	0.2
	0.2
	0.2
	0.4
	0.4
	1.2
	0.4
	3
	1.2
	1.6
	1.4
	1.2
	1.6
	0.8
	0.2
	1.4
	2.8
	3
	4.2

## Sheet: Ext Data Fig 4C
WT	(GR)400	(PR)400
5.12821	18.1818	20.4082
24.4444	14.0562	7.69231
4.85437	4.69484	11.9816

## Sheet: Ext Data Fig 4D
WT	(GR)400	(PR)400
20.5128	0	8.16327
8.88889	2.81124	7.69231
0	28.6385	0.921659

## Sheet: Ext Data Fig 4E
Whole cortex	WT	(GR)400	(PR)400
	557.14	433.372	346.075
	442.447	616.54	452.814
	519.459	439.709	543.083
	286.939	603.23	574.252
	572.02	416.179	633.561

## Sheet: Ext Data Fig 4F
Motor cortex	WT	(GR)400	(PR)400
	634.981	684.085	487.727
	350.242	514.219	635.86
	458.433	457.991	680.436
	489.208	581.472	539.883
	436.273	285.915	446.165

## Sheet: Ext Data Fig 4G
WT	(GR)400	(PR)400
813.73	482.648	551.144
674.082	556.55	763.547
583.241	807.154	617.638
821.505	630.572	725.674
468.446	881.292	362.552

## Sheet: Ext Data Fig 4H
WT	(GR)400	(PR)400	eGFP
-0.285262	-0.402642	-0.307935	0.525378
0.454212	0.336424	0.493697	-0.399323
-0.150076	-0.349123	0.177872	0.936278
-0.0885242	0.261507	-0.213665	0.705387
1.01589	-0.310025	-0.47534	0.176713
-0.213463	0.172811	-0.739299	-0.417421
0.127076	0.648985	-0.490657	0.408516
0.202305	0.763851	0.9426	-0.755065
0.585221	-0.385198	0.631601	-0.565772
0.478418	0.245798	0.491614	-0.627121
-0.529409	0.488265	-0.660118	0.756571
-0.544216	0.157402	-0.136253	0.42662
0.463744	0.299167	-0.440248	0.862375
-0.688841	0.419483	0.845649	1.29431
0.484205	0.161306	1.44855	0.586189
0.712449	0.674273	0.61042	-0.716872
0.978311	-0.29891	0.358558	0.524028
0.999421	-0.28863	0.171616	0.231678
0.0974069	0.0615726	-0.540142	-0.46047
0.547745	-0.0652601	0.525304	-0.0576696
1.02466	-0.19529	-0.155379	0.643378
1.08615	-0.4842	0.00321191	0.384359
-0.773662	-0.401052	-0.543278	0.0635349
-0.110164	-0.480233	0.579973	0.813207
0.349997	-0.216275	0.310294	-0.0751196
0.0780757	0.264415	0.371812	-0.566404
0.0726507	0.089034	0.922378	-0.633751
0.174866	0.850918	0.212684	0.816001
-0.319864		0.344572	-0.778759
0.295585		0.919464	-0.662714
1.12251		0.589085	0.112431
0.837984		0.589636	-0.645105
0.0248092		0.0389943	0.228996
0.0388523		-0.553378	0.538589
0.921825		-0.568984	0.562238
-0.285147		0.491254	0.471924
0.0995501		0.759868	-0.140135
-0.422757		-0.461608	-0.759624
		-0.726923	-0.0185816
		0.627456	-0.588554
		-0.779506	0.585513
		-0.58517	-0.400837
		0.399158	-0.0138499
		0.201599	-0.0226787
		0.513714	-0.360189
		0.422459	0.858155
		0.82566	-0.453113
		0.627961	-0.661235
		0.155192	-0.174569
		0.46708	-0.411358
		0.223066	1.09655
		-0.637699	0.264573
		-0.0166715	0.216179
		-0.275972	0.533125
		-0.548299	0.429323
		1.03162	1.20943
		0.448406	1.0654
		0.10771	0.753367
		0.0537611	-0.111234
		-0.214453	0.735674
		-0.271944	0.984551
		-0.175301	0.850797
		0.945035	-0.0722377
		-0.614945	0.87232
		0.686085	-0.376596
		-0.706715	-0.787248
		-0.668319	-0.217538
		-0.570075
		-0.74087
		-0.773662
		-0.254632
		-0.556953
		-0.236955
		0.661314
		-0.270379
		0.284064
		-0.387811
		-0.164214
		0.487017
