# Supplementary material for: PolyGR and polyPR knock-in mice reveal a conserved neuroprotective extracellular matrix signature in C9orf72 ALS/FTD neurons
Source: Nat Neurosci. 2024 Feb 29;27(4):643–55. doi: 10.1038/s41593-024-01589-4 (PMC11001582; doi:10.1038/s41593-024-01589-4)
Supplement: Supplementary file 14 — Statistical source data. [file 41593_2024_1589_MOESM14_ESM.xlsx]

## Sheet: Ext Data Fig 5A
Month	WT														(GR)400														(PR)400
3	22.1	22.68	25.33	24.34	21.18	22.5	22.09	23.83	23.22	21.14	22.28	22.28	21.78	22.92	25.01	22.48	20.13	21.58	20.84	21.84	24.23	22.41	22.34	22.73	26.09	26.88	24.88	22.16	22.44	25.26	25.32	22.97	24.75	22.35	26.8	21.26	22.05	24.26	27.71	22.88	21.23	21.36
4	21.1	25.16	25.39	25.26	22.16	23.38	22.56	23.86	23.89	22.54	24.67	23.24	20.64	22.97	24.38	22.38	21.86	22.84	21.88	22.41	24.28	23.36	22.74	22.76	27.06	28.08	26.84	21.61	23.12	26.12	24.72	23.08	26.08	23.48	27.26	20.68	24.37	24.48	26.78	24.09	20.68	21.32
5	22.98	24.06	28.71	25.28	22.4	22.91	23.56	24.62	24.2	22.2	25.9	24.97	21.57	24.06	25.68	25.18	21.68	23.32	22.91	23.98	24.82	23.97	23.34	24.18	28.28	29.52	29.19	22.45	25.28	28.14	27.36	25.41	26.67	23.86	30.01	21.18	25.1	26.42	27.72	25.04	21.55	22.42
6	22.78	24.81	29.58	26.64	23.98	23.84	25.22	27.49	27.68	24.31	31.54	27.52	24.26	26	26.94	26.48	22.94	24.65	24.76	24.81	26.66	26.1	26.1	27.07	32.68	33.67	32.53	25.12	26.54	29.42	27.1	25.65	28.53	25.55	34.98	22.58	26.67	29.98	31.92	27.77	23.14	23.84
7	23.63	25.57	30.82	27.42	25.33		26.01	27.36	27.62	24.3	32.56	28.27	25.18	28.44	28	27.29		25.22	25.84	26.22	29.25	26.74	25.8	26.58	34.48	34.05	31.06	25	27.96	31.01	28.57	27.08	29.96	26.68	37.68	24.65	28.24	31.67	35.2	27.81	25.5	23.74
8	24.55	27.54	33.22	28.15	26.06		26.88	28.16	29.89	26.06	33.92	28.88	27.75	28.32	31.78	29.31		27.42	29.35	27.68	31.17	28.12	26.85	28.06	35.81	36.83	32.2	27.03	28.65	32.48	30.66	28.46	31.06	26.01	38.78	24.04	29.7	33.66	34.24	29.82	27.9	22.71
9	24.96	29.42	34.67	30.2	26.78		28.28	29.9	29.1	26.46	37.49	30.91	30.86	33.14	32.19	31.76		28.45	29.09	28.22	32.09	28.35	27.01	29.34	38.08	38.02	34.89	28.52	30.9	34.14	31.86	30.58	32.3	26.8	42.8	25.8	31.6	33.57	34.04	29.96	25.53	25.77
10	25.72	30.32	36.54	32.28	28.21		29.72	29.68	30.83	28.24	39.3	32.08	32.08	31.83	32.85	32.76		31.06	29.23	31.04	33.07	31.36	28.6	30.47	39.54	39.21	32.76	29.2	32.12	35.53	32.82	32.22	34.3	27.28	42.16	25.72	32.94	35.74	39.68	33	25.46	28.53
11	25.98	32.14	35.42	33.1	28.82		30.71	29.6	32.76	28.22	40.73	31.45	32.96	34.59	33.56	34.14		31.16	30.72	32.86	35.19	31.98	29.36	31.17	41.01	40.38	35.58	30.34	32.92	37.72	35.88	32.09	35.39	27.49	44.86	26.98	33.07	39.17	37.33	32	26.33	29
12	26.64	32.76	31.85	34.18	30.19		31.3	34.16	33.24	28.98	42.04	33.9	34.16	36.03	34.37	34.38		31.92	30.54	31.79	36.03	34.31	31.34	33.24	42.16	41.02	36.58	28.78	33.45	39.98	36.88	32.42	34.66	28.01	47.4	26.8	36.61	39.22	39.66	32.24	25.06	29.67

## Sheet: Ext Data Fig 5B
Month	WT														(GR)400														(PR)400
3	280	194.333	254.333	248.667	300	276.667	241.667	282.667	186.333	250.667	226.667	246	219.667	217	236.667	266.667	171	256.667	300	204	300	183	177.667	190	245	266.333	202	282	300	290	288.667	300	276.667	240.667	173	295.333	226	281	201.667	206	279	236.667
4	220.333	188.667	234.333	267	271	284	246.333	282.667	284.333	300	230.333	291.333	276	274.333	200.333	163.667	164.667	278	290	189.333	300	236.667	125.333	199.333	214	263.333	168	226.333	278.667	246	283.667	294.667	300	200.333	145.667	300	205.333	264.333	185.667	182.667	227	256.667
5	256.333	203.333	230.667	273.667	292.333	289.667	233	274	260.333	300	228.333	300	271	300	220.667	204	209	260.667	235	183	300	292.333	166	163	235.333	276.667	168.333	211.333	277.333	234.333	256	300	283	230.667	159.667	289.667	194.333	229	221.667	183.333	238.333	224
6	282.667	229.333	214	267	263.333	270	257.667	283.667	286	300	232.333	277	272.333	292	214.667	198.667	167	268.667	187.333	147	300	271.667	154.333	162.667	225.667	264	212.333	206.667	265.667	216.667	235	278.333	268.333	150.667	149.333	278.667	177	249.667	227	162.667	247.667	224
7	260.333	192.333	209.667	296	250.333	263.333	256.333	268.667	256	276.667	189.333	269.333	235.667	292.667	200.667	214.333	152.333	250.667	200	152.667	300	171	120	153.333	228.333	242		197	255.333	240	263.667	261.667	253.333	132	163.667	300	175.333	209	188	171.333	257.667	206.333
8	285.333	183.667	194	274	250.667	259	205.667	229.333	224	272.333	217.667	292	234.333	294.667	222.667	201.333	146.667	255.333	190.667	134	300	227.333	100	144.333	184.667	201.667		151.667	258.333	269.667	251	249.333	256	146.667	149.667	280.333	172.333	212.333	204.333	164.667	222.667	232
9	294.333	157.667	185	242.333	245	215.333	190.333	180.333	198	235	158	250.667	203.333	227	213.667	184	139.667	199.333	211.333	114.333	300	241.333	90.6667	130	156	138.333		139.667	245.333	256.667	230.333	231.667	248.333	166.667	116.667	208.333	141.667	192.667	138	157	219	135.667
12	218.667	129.667	148.667	179.667		173.333	162.667	164.667	200	188.333	140.333	190	177.667	188	179.667	165.667	122.667		177.333	114.333	300	218.667	88	124.333	143.667	127.667		125	244.333	216	208.333	215.667	221.667	138.333	104	237.667	117	160.333	113.667	132	205.333	150.667

## Sheet: Ext Data Fig 5C
Month	WT														(GR)400														(PR)400
3	177.6	153.6	153.6	143.3	164.8	160	180.2	159.2	184.9	126.1	124.4	210.3	163	134.7	143.7	200.3	171.2	137.7	201.2	189.7	203.4	163	180.2	160	184.5	148	166	116.7	175.9	138.2	177.2	159.6	136.9	127.4	153.6	192.2	137.7	160.9	145.4	157.9	167.3	108.1
4	165.2	149.6	161.3	183.2	152.7	186.2	143.3	136.4	176.3	114.5	153.2	153.2	184.9	175.5	142	134.7	164.8	164.3	204.7	169.1	146.7	155.3	166	193.9	160.5	184.6	156.6	149.3	164.8	130.4	121.4	152.7	184.5	190.1	157	142.9	178.5	186.7	166.5	164.8	166	158.8
5	181.5	146.3	147.4	142.9	140.8	164.8	199.5	156.6	141.2	169.5	172.9	229.3	152.7	199.5	196.5	155.3	160.5	154	192.2	197.4	149.3	179.4	166.5	161.8	160.5	171.6	184.9	142	156.2	142	160.9	179.4	167.3	171.6	183.2	150.2	166.5	147.7	163.9	181.1	217.1	233.9
6	135.6	143.3	129.6	126.2	179.4	187.1	156.6	187.1	206.4	128.3	218.4	157.9	153.2	191.4	139.8	131.6	112.4	127	240.7	135.6	150.2	173.3	155.7	172.1	174.6	155.3	261.8	166.9	143.3	184.9	129.6	129.2	155.7	179.8	172.9	137.7	156.2	140.3	171.2	171.2	136	173.3
7	140.3	136.8	142.4	180.2	160.5	218.4	170.8	154	149.7	163	145.4	159.2	215	173.8	157.9	129.1	132.1	126.1	167.3	163	193.5	148.9	193.8	182.8	186.7	216.5	207.3	174.6	132.6	152.3	132.6	156.6	171.6	193.1	184.4	181.1	172.9	197	207.3	188.4	195.2	211.1
8	185.4	156.6	175.1	164.3	173.8	205.5	192.2	152.3	154.5	155.7	200.4	163.6	206.4	165.2	157.5	145.4	168.6	147.6	182.8	177.2	185.8	173.8	178.5	159.2	178.1	188.8	201.7	185.4	153.6	144.2	170.8	164.3	200	184.5	154.5	164.8	179.8	203.3	208.3	184.5	181.9	186.7
9	148	157.9	168.2	217	157.8	172.9	186.7	180.2	159.6	159.6	208.5	162.6	171.2	185.6	175.9	169.9	181.8	172.1	191.8	169.5	151.9	171.6	168.2	130	188.5	225.3	193.1	207.7	180.2	181.1	229.1	206	204.2	194.8	164.3	166	170.3	172.9	197	173.8	185.4	209
12	152.7	155.3	187.1	172.1	184.9	185.8	211.1	210.7	176.8	200.8	185.8	175.1	205.8	194.4	178.5	142	146.3	143.3	211.1	165.3	188.8	200.4	163	142.4	154.5	162.2	156.2	192.2	166.9	154.5	176.3	203.8	176.3	171.2	197.4	166.9	174.2	205.5	210.3	184.9	127.2	215.8

## Sheet: Ext Data Fig 5D
Month	WT														(GR)400														(PR)400
3	134.7	193.2	155.7	135.6	127.9	122.7	123.6	114.5	148	139.4	156.6	136.4	124.8	131.3	157.5	117.1	99.1	141.6	138.2	134.7	143.3	138.2	122.7	130.4	133.4	145.4	129.1	150.6	165.2	145	132.6	135.1	160	139.9	149.3	143.3	163	133.4	120.6	127.9	155.7	145.9
4	149.7	140.7	134.7	139.9	144.2	146.7	153.6	136.2	163.9	143.3	143.7	139.4	149.3	157	130.9	127.9	161.8	153.6	159.6	137.3	183.6	134.3	133.4	144.6	162.2	150.6	181.6	129.1	191.4	176.3	162.6	161.3	133	149.7	138.2	154.6	164.3	139.9	156.3	151	157.9	190.5
5	186.4	184.6	178.2	138.2	147.2	158.3	162.2	151.9	159.6	167.8	126.6	176.3	186.7	210.3	162.6	165.6	135	152.3	142.4	132.1	128.7	124	132.6	139	165.2	159.2	191.8	158.8	171.6	168.5	172.6	159.6	201.4	165.2	196.1	190.1	177.2	136	190.1	123.8	130.9	157.9
6	172.6	215	163	161.8	192.7		137.7	126.6	182.8	157.9	156.8	141.3	170.3	198.2	140.7	135.6	155.3	149.7	133	165.6	173.8	172.1	134.7	129.1	154.9	165.1	168.2	149.3	160.5	201.7	145	166	155.7	175.5	177.2	157.9	164.8	160.9	183.6	148.9	172.5	168.9
7	157	168.2	174.2	139.4	150.6		150.2	126.6	198.2	197.4	190.9	235.8	185.4	193.2	123.1	146.3		144.8	154.5	145.9	162.5	190.9	180.2	181.3	173.8	182.4	185.2	145	178.1	167.8	122.3	136.9	174.6	163.9	189.2	150.6	178.1	169.5	181.5	175.9	174.2	183.2
8	145.9	175.1	195.2	135.1	166		160.5	150.2	181.5	163.5	188.8	186.7	179.4	198.2	127.4	201.7		200.3	147.2	134.7	194.4	190.9	137.7	182.4	200	190.9	168.2	152.3	183.6	162.4	172.1	185.4	154	171.6	201.2	181.9	171.6	187.1	216.7	218.6	212.8	178.9
9	180.6	180.6	187.5	145.4	185.8		162.6	171.4	174.6	160.9	191.8	212	177.2	175.9	136.9	199.8		212	187.5	124.8	198.7	178.1	154	155.3	181.1	140.7	188.4	162.2	187.9	195.1	163.9	213.4	189.7	177.6	176.8	180.1	186.7	183.7	159	184.1	181.2	158.3
12	176.8	161.3	175.9	161.3	197		225.3	178.4	199.1	158.3	155.3	218	204.7	204.7	148.5	177.2		154	181.1	184.1	168.6	166	180.6	158.8	162.2	219.3	222.7	153.6	179.2	219.3	177.2	169.9	223.6	187.1	181.5	166.5	175.9	200.4	172.5	181.5	186.2	200
