# Supplementary material for: PolyGR and polyPR knock-in mice reveal a conserved neuroprotective extracellular matrix signature in C9orf72 ALS/FTD neurons
Source: Nat Neurosci. 2024 Feb 29;27(4):643–55. doi: 10.1038/s41593-024-01589-4 (PMC11001582; doi:10.1038/s41593-024-01589-4)
Supplement: Supplementary file 15 — Statistical source data. [file 41593_2024_1589_MOESM15_ESM.xlsx]

## Sheet: Ext Data Fig 6A
Month	WT														eGFP
3	29.57	29.2	30.82	29.26	29.21	29.42	29.91	28.15	30.56	27.78	29.84	29.58	27.67	28.39	28.26	29.39	29.61	28.76	29.5	28.22	24.28	28.45	28.82	30.22	29.55	31.24	27.57	29.39
4	31.78	30.48	32.69	31.69	30.89	30.74	30.66	29.31	31.86	28.98	30.82	30.82	28.91	29.52	29.21	32.35	31.46	32.28	29.83	30.44	31.17	29.02	29.39	31.28	30.65	33.16	29.51	31.18
5	31.88	32	34.01	32.86	34.07	31.28	32.76	30.17	33.42	31.18	33.32	31.8	30.72	30.97	30.21	33.48	32.78	32.21	31.41	31.21	32.07	31.08	29.95	32.58	30.92	34.29	31.42	33.23
6	33.08	33.72	37.13	34.43	34.26	33.55	34.27	30.28	33.68	31.59	35.56	32.21	31.53	31.96	31.1	34.9	34.6	34.11	31.76	31.53	32.89	31.68	31.66	32.76	31.41	35.68	33.68	34.43
7	33.28	34.47	37.82	34.41	36.8	33.32	34.99	31.18	35	32.36	38.26	34.17	33.88	33.88	31.37	35.07	35.06	35.18	32.88	34.06	32.69	32.32	31.45	34.22	33.15	38.08	35.66	36.02
8	34.05	35.68	41.03	35.33	38.2	36.44	39.14	32.77	35.44	33.28	40.08	34.68	34.52	34.69	31.48	36.34	36.76	35.56	33.36	34.21	34.83	34.72	33.68	34.89	33.68	39.88	36.64	37.22
9	35.26	36.07	41.27	36.35	40.06	37.58	40.43	32.64	34.09	33.38	41.22	35.05	37.38	36.21	31.63	37.58	37.95	36.74	35.49	36.68	36.83	34.48	33.79	35.18	34.73	40.19	38.74	39.39
10	36.55	38.61	42.98	37.29	42.44	38.49	43.31	33.15	37.14	34.82	42.23	35.9	38.6	37.1	32.92	39.92	40.03	39.44	36.26	37.83	37.18	35.72	34.01	37.93	34.71	41.42	41.47	39.26
11	37.09	39.09	45.6	38.8	44.01	40.22	47.54	33.97	37.23	35.04	44.96	36.78	40.98	38.09	33.4	42.15	41.68	41.32	37.81	38.28	38.45	37.59	34.69	38.06	37.22	43.48	41.62	43.08
12	37.93	39.51	46.45	38.73	45.12	40.58	48.51	34.93	37.66	36.38	46.78	37.96	43.31	40.61	33.11	40.49	42.14	41.83	39.37	40.32	40.09	37.26	34.98	39.13	38.11	46.26	42.78	45.94

## Sheet: Ext Data Fig 6B
Month	WT														eGFP
3	241.333	206.333	261.333	300	226.333	192.333	232	240.667	246.667	283	156	230.667	274.667	269.333	217.333	283.667	239	300	241	238.333	192.333	231.667	238	242.667	213.333	243	208	177
4	203	184.333	234.333	300	264.667	199.667	265	258	287.667	231	207.667	244.333	284.333	300	201.667	289	253.333	251.667	288.667	275.333	238.667	245	230.667	215.333	187	244	224.667	171
5	268.333	221.333	262.667	300	232.333	228.667	274.667	265.333	289.333	251	286.333	284.667	270.667	300	251	300	284	242.667	300	296	259.333	277.667	238.333	210.667	276.667	278.333	233.333	153
6	258.333	228.667	288	300	243.333	229	263	253.333	243.667	279	246	249	290.667	300	272	291.333	290	261.667	300	297.333	241	256	231.333	205.333	276	272.333	184.667	168.667
7	219.333	219.333	232.333	300	252.333	209.667	248.333	239.333	279.333	263.333	216	232	282.333	289.333	255.667	280	281.667	221.333	271.667	267.667	234.667	264	250.667	205	239.333	251	185.667	147.667
8	183.333	228.333	197.333	300	186.667	170	172.333	207.333	270	258	208.667	266	283	271.667	242	289	282.667	212.667	270	230	213.333	226.667	207.667	142	216	216.333	171.333	142
9	180	186	164	221.667	182.333	171.667	215.333	173	214.667	244	188.667	213.333	257.333	277.333	207.333	300	264.667	159	236	243	180.667	254.333	180	170	199	148.333	120.333	120.333
12	145	134	173.667	237.333	204.333	165.333	201	202.667	172.667	215.333	135.667	151	157.333	239	180.333	247.667	252	143	189	236.667	179.667	174.333	197.667	192	174	147	149.333	142

## Sheet: Ext Data Fig 6C
Month	WT														eGFP
3	179.8	197	222.3	179.8	202.1	193.9	154.9	144.6	176.8	163.9	184.1	239	198.2	169.1	161.8	177.6	224.8	190.1	193.5	160	173.3	171.6	162.6	176.8	169.5	183.2	165	165.6
4	193.9	211.1	181.1	165.9	188.4	170.8	160.5	216.7	147.2	138.6	196	246.8	182.4	180.2	179.4	175.9	183.6	254.5	207.3	151	183.6	205	145	202.6	199.1	142.8	171.2	147.6
5	210.7	174.2	172.9	203.6	241.6	197.4	186.2	143.7	166	181.5	184.9	181.2	174.2	160.5	184.7	202.1	172.2	241.6	218	173.3	205.1	204.7	160.9	183.6	165.6	139.9	169.2	150.8
6	252.3	155.2	185.8	189.7	186.2	198.2	204.2	151.9	187.9	169.9	174.6	190.5	200	165.6	163	185.8	194.8	223.7	183.6	172	207.1	187.7	194.4	198.2	176.8	174.6	187.8	172.2
7	178.5	216	179.8	197	190.1	184.1	208.1	170.8	140.3	171.6	238.6	237.6	240	207.3	184.1	158.8	224.7	196.1	172.1	176.3	166.9	222.4	230	173.8	222.4	185.4	166.5	177.2
8	208.5	189.2	170.8	179.8	216.3	175.5	155.7	157	175.5	146.3	181.6	178.5	230.9	190.5	217.6	181.1	148.7	214.5	206.4	205.5	206	200	177.6	224.4	168.2	238.2	223.8	178.2
9	176	234.2	223.8	187.5	190.6	160.5	227.4	153.6	174.2	166.5	184.9	144.6	178.9	184.1	254.6	223.1	227.8	210.8	193.5	202.5	220.6	207.7	160.5	150.6	191.8	170.3	183.6	165.2
12	198.7	176.8	164.8	219.3	163	207.7	235.8	178.9	194.4	185.4	184.1	187.5	189.2	192.7	221.8	184.9	203.8	213.7	203.8	193.5	193.9	186.2	190.1	173.8	205.1	215.4	166.9	172.5

## Sheet: Ext Data Fig 6D
WT	eGFP
314	314
258	300
246	237
228	227
286	265

## Sheet: Ext Data Fig 6E
WT	eGFP
0.90566	1.50943
0.981132	1.28302
0.754717	1.50943
1.81132	0.90566
0.754717	0.830189
1.58491	1.81132
0.90566	1.81132
1.0566	1.28302
0.754717	1.43396
1.50943	0.528302
0.528302	0.830189
