# Supplementary material for: PolyGR and polyPR knock-in mice reveal a conserved neuroprotective extracellular matrix signature in C9orf72 ALS/FTD neurons
Source: Nat Neurosci. 2024 Feb 29;27(4):643–55. doi: 10.1038/s41593-024-01589-4 (PMC11001582; doi:10.1038/s41593-024-01589-4)
Supplement: Supplementary file 16 — Statistical source data. [file 41593_2024_1589_MOESM16_ESM.xlsx]

## Sheet: Ext Data Fig 7B
	# NMJs	# Bleb+ NMJs	% NMJs with blebs
WT	17	2	11.7647
	19	0	0
	22	3	13.6364
	19	2	10.5263
(GR)400	23	7	30.4348
	21	7	33.3333
	24	3	12.5
	34	7	20.5882
	26	7	26.9231
	31	9	29.0323
(PR)400	31	5	16.129
	33	7	21.2121
	17	7	41.1765
	40	3	7.5
	22	7	31.8182
	31	7	22.5806

## Sheet: Ext Data Fig 7C
WT	(GR)400	(PR)400
1.45798	0.760364	0.977663
0.964482	1.35934	0.945584
0.614415	0.898094	0.688496
0.96312	0.782143	0.977031
	0.846076	0.9513
	0.927423	0.943792

## Sheet: Ext Data Fig 7D
WT	(GR)400	(PR)400
0.947847	1.00591	1.1437
1.06725	0.927129	1.21705
0.987444	1.37955	1.17042
0.927963	1.1018	1.19048
1.06949	1.11017	0.913663
	0.977478	0.964563
