# Supplementary material for: PolyGR and polyPR knock-in mice reveal a conserved neuroprotective extracellular matrix signature in C9orf72 ALS/FTD neurons
Source: Nat Neurosci. 2024 Feb 29;27(4):643–55. doi: 10.1038/s41593-024-01589-4 (PMC11001582; doi:10.1038/s41593-024-01589-4)
Supplement: Supplementary file 17 — Statistical source data. [file 41593_2024_1589_MOESM17_ESM.xlsx]

## Sheet: Ext Data Fig 8E
WT	(GR)400	(PR)400
1.09668	0.901676	0.502219
1.34929	0.5436	1.11887
0.979345	2.07435	0.557685
0.574678	0.937249	1.03286
	1.21938	1.17005

## Sheet: Ext Data Fig 8F
WT	eGFP
1.02744	0.869074
0.63731	0.605365
1.36939	0.536528
0.965865	0.669315
	0.861098

## Sheet: CTX_GR-PR-WT
Accession	Gene names	Description	-Log Welch's T-test p-value PR_WT	p value PR/WT	two-sided Welch's T-test Difference PR_WT	FC: PR/WT	-Log Welch's T-test p-value GR_WT	p value GR/WT	two-sided Welch's T-test Difference GR_WT	FC: GR/WT	# Peptides	# Unique Peptides	Coverage [%]	MW [kDa]	Intensity_GR-400.01	Intensity_GR-400.02	Intensity_GR-400.03	Intensity_GR-400.04	Intensity_GR-400.05	Intensity_PR-400.01	Intensity_PR-400.02	Intensity_PR-400.03	Intensity_PR-400.04	Intensity_PR-400.05	Intensity_Wt.01	Intensity_Wt.02	Intensity_Wt.03	Intensity_Wt.04
Q61941	Nnt	NAD(P) transhydrogenase, mitochondrial	1.13457	0.0733551	-2.18512	0.219894	1.67899	0.0209417	-3.14668	0.112916	25	25	26	113.8	208031	278700	2.11692e+06	74324.7	85839.1	221735	168310	138841	1.31065e+06	2.43848e+06	1.43988e+06	2.11437e+06	2.44941e+06	1.67277e+06
A0A0U1RNV4	Klk15	Kallikrein-related-peptidase 15 (Fragment)	0.112148	0.772417	-0.465228	0.724357	0.459428	0.347194	-1.40909	0.376549	1	1	7	19.1	16134.4	19675.2	50388.1	34534.8	297715	156480	15695.5	68682.8	675557	28705	552878	52956.3	27444.8	143401
Q9JIS8	Slc12a4	Solute carrier family 12 member 4	0.199199	0.632123	0.582253	1.49719	0.531886	0.293842	-1.12494	0.458522	10	5	11	120.5	1115.9	935.616	1288.05	1166.01	1384.34	1870.09	2366.18	1130.21	0	0	1036.93	1173.36	1562.01	0
B2RQX9	Slc6a5	Transporter	0.88149	0.131374	-0.636157	0.643425	1.38747	0.0409763	-1.11069	0.463074	3	3	5	87	28066.9	37283	34066.2	12879	12397.5	27116	31884	27814.8	29986.4	30865.2	36470.7	82121.8	41682.9	27367.2
Q8R429	Atp2a1	Sarcoplasmic/endoplasmic reticulum calcium ATPase 1	0.223378	0.597891	-0.51188	0.701308	0.464826	0.342905	-0.966692	0.511678	17	1	16	109.4	98688.7	88781.7	233717	187039	827143	480233	92660.3	287581	599940	150706	786547	231569	155045	507908
Q00898	Serpina1e	Alpha-1-antitrypsin 1-5	0.185779	0.65196	-0.275414	0.826213	0.58537	0.259794	-0.964219	0.512556	11	4	30	45.9	135304	1.087e+06	881309	176600	114565	498974	165983	895785	475374	611046	277716	1.15549e+06	780363	308559
P53569	Cebpz	CCAAT/enhancer-binding protein zeta	0.639656	0.229268	-1.0339	0.488387	0.57325	0.267147	-0.934962	0.523056	1	1	1	120.2	2888.96	1836.1	2430.71	2582.4	2376.18	2264.5	2139.35	3153.33	1406.59	1973.1	0	2753.21	2856.52	2823.86
E0CXD4	Pcdh1	Protocadherin 1	0.745462	0.179696	-0.897911	0.536663	0.763858	0.172243	-0.91971	0.528615	9	4	34	39.1	44558.6	27688.5	25408.6	19969.9	21521.2	26527.2	31537	25617.1	12175.1	42047.5	19198.8	96291.8	99480.5	21797.4
Q80UW5	Cdc42bpg	Serine/threonine-protein kinase MRCK gamma	0.246381	0.567047	-0.516673	0.698982	0.478777	0.332065	-0.912312	0.531333	4	2	2	172	33801.5	30889	67400.9	42433.1	211077	139030	28161.7	86065.1	134619	41336.3	182223	67887.3	43292.3	158990
Q61820	Rasl2-9	GTP-binding nuclear protein Ran, testis-specific isoform	0.271532	0.53514	-0.536951	0.689226	0.477888	0.332746	-0.911243	0.531727	7	1	31	24.4	264905	310249	672881	506965	2.30383e+06	1.51223e+06	246437	980533	1.04792e+06	466022	1.72157e+06	761084	437608	1.50985e+06
O70456	Sfn	14-3-3 protein sigma	0.101036	0.792436	0.416279	1.33448	0.419913	0.380266	-0.907897	0.532961	5	2	15	27.7	18941.1	0	15185.6	4219.42	10498.3	6943.67	811882	9396.73	8587.68	8872.4	12955.1	9712.21	5885.28	63622.9
A2ARU0	Lcmt2	tRNA wybutosine-synthesizing protein 4	0.195094	0.638125	-0.445627	0.734265	0.414624	0.384925	-0.902789	0.534852	2	1	2	48.7	24083.8	28186	61103.7	53596.4	284999	100479	29454.7	85275.9	203883	45337	208061	58201	47111.4	145969
P35487	Pdha2	Pyruvate dehydrogenase E1 component subunit alpha, testis-specific form, mitochondrial	0.225682	0.594728	-0.49074	0.71166	0.444032	0.359723	-0.902675	0.534894	2	2	5	43.4	230124	229208	515661	395223	1.79049e+06	953009	228541	669563	1.18536e+06	350494	1.63376e+06	512533	337191	1.13669e+06
Q9Z2T6	Krt85	Keratin, type II cuticular Hb5	0.0512737	0.888641	-0.145915	0.903806	0.42203	0.378416	-0.891384	0.539097	5	3	9	55.7	2762.7	3428.21	6223.77	4813.77	17627.6	10540.4	4381.12	6623.63	31957.1	5117.46	28778.8	4787.44	5099.51	9504.59
E1U8D0	Soga1	Protein SOGA1	0.17226	0.672573	-0.393836	0.761103	0.435794	0.366612	-0.876696	0.544613	3	2	1	159.1	10356.7	8913.79	21821.7	15397.5	68410.7	36606.5	9901.06	22660.4	61711.1	16851.6	68603.4	18701	14674.7	43078.6
A0A2I3BQT2	Trio	Triple functional domain protein (Fragment)	0.858433	0.138537	-0.598049	0.660647	1.33989	0.0457201	-0.861977	0.550198	41	1	37	157.2	1083.86	1318.55	2081.64	1799.13	1893.41	1182.81	2348.43	2032.77	2018.56	1675.7	2872.45	2696.13	2009.7	2769.63
Q6DFW0	C9orf72	Guanine nucleotide exchange C9orf72 homolog	2.0024	0.00994491	-0.744537	0.596859	2.21803	0.00605295	-0.839358	0.558892	3	3	5	54.2	217598	195553	206432	213178	227961	223933	211160	219464	197773	218147	327727	322498	345834	349961
Q9CWY8	Rnaseh2a	Ribonuclease H2 subunit A	0.0573908	0.876212	0.233783	1.17591	0.294977	0.507018	-0.825829	0.564158	2	2	5	33.5	3352.94	1428.79	5210.01	3819.43	11546.7	7457.31	2409.69	4855.99	86676.4	4323.45	35670.7	3590.73	2607.36	4966.51
G3X8T7	Scn4a	Sodium channel protein	0.0959708	0.801732	-0.207399	0.866097	0.456932	0.349195	-0.804575	0.572531	6	1	3	208.6	2072.87	2013.13	4019.79	2827.5	10084.1	5142.64	3149.52	3857.03	12605.6	3633.01	12915.4	3202.51	3589.73	5406.2
O88990	Actn3	Alpha-actinin-3	0.170034	0.676029	-0.351437	0.783803	0.462939	0.344398	-0.798885	0.574793	14	1	14	103	21064.6	19063.1	48791.7	40204.4	113851	92713.4	18919.3	58647.7	99328.5	31246.3	125275	49072.6	32250.6	65898.5
E9Q4P1	Wdfy1	WD repeat and FYVE domain-containing protein 1	0.0644763	0.862033	-0.204509	0.867834	0.351574	0.445067	-0.794489	0.576547	3	3	7	46.2	5169.81	5489.74	4450.54	6340.75	3916.05	4627.63	5621.99	4696.55	2896.19	51709.5	2231.59	4947.93	6666.43	47738.5
V9GWZ7	Cox6b2	Cytochrome c oxidase subunit 6B2	0.248225	0.564645	-0.471391	0.721269	0.436294	0.36619	-0.792261	0.577438	1	1	10	9.3	43362.5	48612.5	90417.9	67766.3	286901	181004	43064.2	110570	163139	60507.7	237412	88492.5	65350.5	183404
Q64288	Omp	Olfactory marker protein	0.25741	0.552828	-0.658551	0.633514	0.462722	0.344571	-0.785886	0.579996	6	6	55	18.9	75667.6	63510.4	78424.8	138586	59130.7	17810	74460.9	67721.2	363388	111096	81458.8	434512	46300	130488
A0A1Y7VJN6	Ighg3	Immunoglobulin heavy constant gamma 3 (Fragment)	0.471578	0.337615	-0.757657	0.591456	0.335237	0.462129	-0.778672	0.582903	3	3	8	44	22742.7	14017.7	3309.96	44635.7	55581.5	26460.7	24106.2	16356.7	13257.1	15371	43936	9257.79	68087.9	26398.4
P06339	H2-T23	H-2 class I histocompatibility antigen, D-37 alpha chain	0.149569	0.708649	-0.329502	0.795811	0.357212	0.439327	-0.708746	0.611852	3	1	9	40.8	10923	10501.3	23115.4	16323.4	59260.2	42461.1	9241.43	27061.9	39193.4	17320.6	56189.3	21616	11354.6	42959.1
P63084	S100a5	Protein S100-A5	0.132084	0.737762	-0.225097	0.855538	0.511733	0.307799	-0.702129	0.614664	3	3	30	10.8	14806.5	12158	11038.8	29675.7	8147.41	25535.9	15075.1	10391.3	23590.7	20082.9	11543.1	65314.9	12269	16467.4
Q6ZWQ0	Syne2	Nesprin-2	0.218324	0.604889	-0.344295	0.787693	0.515541	0.305112	-0.69951	0.615781	7	6	1	782.2	103636	103864	187546	145152	359358	295607	106022	206317	311028	135402	378262	186214	140383	286496
Q8R2W9	Pank3	Pantothenate kinase 3	0.133948	0.734602	-0.282287	0.822287	0.365027	0.431492	-0.694427	0.617955	6	1	13	41.1	3778.91	3776.77	9169.36	4668.31	22908.4	14205.1	3894.59	7990.41	17925.8	5563.49	16434.8	6864.29	4753.84	16426.7
E9PYP2	Nbeal1	Neurobeachin-like 1	0.224898	0.595802	-0.367403	0.775176	0.451906	0.35326	-0.679453	0.624402	1	1	0	306	27358.9	26408.7	52564.3	37094	130226	84409.3	24288.7	62345.5	88594.8	36074.4	94312	49555.9	39096.8	91026.1
P07310	Ckm	Creatine kinase M-type	0.128059	0.744632	0.361848	1.28507	0.302014	0.498869	-0.671629	0.627797	3	2	8	43	3498.14	2088.9	2718.45	2849.17	875.763	3017.01	3963.19	2754.65	0	2502.85	0	3214.02	2086.58	1117.37
S4R2Q9	Ank2	Ankyrin-2 (Fragment)	0.142367	0.720498	-0.25412	0.838498	0.486109	0.326506	-0.671254	0.627961	15	1	57	46.8	16906.3	13994.8	21209.2	18579.7	44092.6	35873.3	12966.9	27358	49529.6	20903.6	54953.3	20308.5	20007.7	34878.1
E9Q0F0	Krt78	Keratin 78	0.0966649	0.800452	-0.227425	0.854158	0.40402	0.394439	-0.663492	0.631348	3	2	2	112.2	908372	645785	1.1447e+06	697884	1460594	1.07054e+06	889925	901745	3955613	689343	3.25073e+06	876677	754759	1.33838e+06
Q3UMB5	Smcr8	Guanine nucleotide exchange protein SMCR8	5.38362	4.13406e-06	-0.631953	0.645302	5.17487	6.6855e-06	-0.651733	0.636515	16	16	20	104.9	507344	487578	463251	481854	399882	469559	479965	494969	323231	495198	497687	696608	783964	657249
P97324	G6pd2	Glucose-6-phosphate 1-dehydrogenase 2	0.298585	0.502823	-0.358174	0.780151	0.546542	0.284091	-0.648559	0.637917	10	1	18	59.1	18258.6	18425.9	32182.6	25086.7	72843.2	59362.2	16958.6	43825.2	35997.6	25734.5	45615.7	36798.7	27939.7	54809.2
Q9CXI3	Moxd1	DBH-like monooxygenase protein 1	0.0874484	0.81762	-0.154744	0.898292	0.513815	0.306327	-0.647402	0.638429	4	4	8	69.6	38582.6	33805.7	51247.3	43732.7	89987.2	75163.5	38929.4	60285.7	131229	47317.4	122257	49219.2	48292.2	69870.7
Q69Z89	Radil	Ras-associating and dilute domain-containing protein	0.162525	0.687821	-0.263723	0.832935	0.504734	0.312799	-0.64703	0.638593	2	2	3	120.3	9651.42	10688	22361.6	5478.45	8911.2	12812	10892	11173.2	25520.9	8066.99	25805.5	11922.2	9459.44	14074.5
A2AVP4	Rc3h2	Roquin-2	0.288654	0.514453	-0.369663	0.773963	0.581966	0.261839	-0.644678	0.639636	5	4	5	124.6	78769.1	74910.6	113429	99226.8	202154	180214	67730.5	143609	156877	95620	200094	123570	97795.2	193711
A2A468	Ncoa3	Nuclear receptor coactivator	0.384632	0.412447	-0.282426	0.822207	1.12865	0.0743622	-0.640886	0.641319	2	2	2	151.7	2359.67	2163.65	1083.77	2293.12	2468.39	2654.83	2323.86	2773.83	3011.15	1589.58	2668.41	3147.35	2465.1	2781.79
P02088	Hbb-b1	Hemoglobin subunit beta-1	0.0368202	0.918713	-0.0664758	0.954968	0.392302	0.405226	-0.638366	0.64244	13	1	80	15.8	1046.19	2496.1	2512.1	3070.29	6840.22	4980.67	3148.72	3325.68	5712.46	2533.97	6826.62	2197.57	2755.19	4525.78
A0A2I3BRU6	Rbfox2	RNA-binding protein fox-1 homolog 2 (Fragment)	0.849706	0.141349	-0.783357	0.581013	0.657596	0.219991	-0.615726	0.652601	7	1	27	32.3	1574.83	1741.2	2409.21	1256.02	2202.98	1106.03	1720.63	1622.27	1971.32	1268.55	1601.54	0	2310.84	1610.23
F6W8Z8	Dnm1	Dynamin-1 (Fragment)	0.00618229	0.985866	0.0231342	1.01616	0.258492	0.551453	-0.614478	0.653166	10	1	47	32.1	17062.8	14556.1	24841.8	19612.2	42742.7	36591.4	12877.4	18733.1	241578	16691	129109	13530	18891	24228.5
E9PVB5	Ttc17	Tetratricopeptide repeat protein 17	0.00275137	0.993685	0.0066483	1.00462	0.39512	0.402606	-0.607197	0.656471	2	2	2	135.4	7308.19	6788.02	9994.85	7418.79	11612.2	12591.2	8154.97	10064.6	34761.8	7535.41	28863.6	8391.5	7817.86	8919.08
A2A791	Zmym4	Zinc finger MYM-type protein 4	0.286711	0.51676	-0.152915	0.899431	1.22596	0.0594341	-0.603428	0.658188	1	1	1	172.3	2775.84	2474.72	2552.65	1639.22	3216.15	4199.8	2815.6	4087	2569.11	2679.01	3294.07	3584.1	3463.33	3017.86
Q7TQI7	Abtb2	Ankyrin repeat and BTB/POZ domain-containing protein 2	0.0371538	0.918007	0.0498706	1.03517	0.771137	0.16938	-0.593387	0.662785	2	1	2	113.4	2327.25	2001.67	2685.52	2372.87	1220.32	2704.76	2570.84	2822.04	0	2499.15	0	3878.21	2421.05	1777.47
Q920A7	Afg3l1	AFG3-like protein 1	0.244925	0.568951	-0.39309	0.761497	0.348849	0.447869	-0.587051	0.665702	6	3	7	87	61578.7	63180.4	104710	83087	310931	175298	60344.2	122109	151299	79639.1	223221	97652	77573.4	194315
E9Q2S9	Ccdc43	Coiled-coil domain-containing protein 43	0.0717667	0.847683	-0.126678	0.915938	0.490447	0.323261	-0.583758	0.667223	5	5	14	25	76291	71517.8	75452.3	67353.7	53634.4	80596.8	76928.9	65908.1	180263	74314.6	179594	65498.6	70803.5	81701.1
F7ADS7	Gapvd1	GTPase-activating protein and VPS9 domain-containing protein 1 (Fragment)	0.223762	0.597363	-0.131593	0.912823	2.715	0.00192753	-0.578429	0.669693	16	1	26	90.1	2240.88	2684.54	2431.13	2225.75	2231.03	3213.96	2454.37	2591.04	3563.44	3542.38	2528.76	2950.89	3946.18	3223.45
Q9QYC1	Pcnx1	Pecanex-like protein 1	0.768644	0.170355	-0.551097	0.682501	1.05891	0.0873157	-0.572963	0.672235	2	1	1	258	1886.57	2083.14	2123.78	1584.16	1720.39	1393.95	1203.86	3106.78	1740.3	2042.05	2177.44	1739.81	3100.99	3144.19
A0A0N4SWI0	Itpr1	Inositol 1,4,5-trisphosphate receptor type 1 (Fragment)	0.476856	0.333537	-0.47457	0.719681	0.590088	0.256988	-0.564991	0.67596	10	1	53	24	10445.9	8868.19	9382.79	9515.01	9962.61	12867.3	10467.8	9334.05	8299.75	8156.45	8600.62	31808.4	10945.5	8486.37
A0A668KM66	Plppr5	Phospholipid phosphatase-related protein type 5	0.0580345	0.874914	-0.111766	0.925454	0.382597	0.414384	-0.535407	0.689964	2	2	7	28.9	26686	27423.6	28751.2	28698.4	62932.6	46701.7	23685.2	37842.3	88766.5	33526.8	81723	30092.5	28451	45251.3
Q9CZ19	Myl4	Myosin light chain 4	0.312558	0.486903	-0.34385	0.787936	0.485022	0.327324	-0.534451	0.690422	2	2	15	21.2	48024.8	48960.7	78158	56960.3	138872	96889.6	48342.3	80451.6	94316.8	59788.3	115701	84170.1	60705	98582.8
P28651	Ca8	Carbonic anhydrase-related protein	0.565955	0.271672	-0.568813	0.674171	0.5135	0.306549	-0.527679	0.69367	7	7	38	33.1	63782.1	77109.7	63822.7	83390.8	86865.9	89740.6	66658.8	67036.6	50930.6	72893.2	78231	232135	76715.2	58720.1
Q6GTI0	St6galnac5	Alpha-N-acetylgalactosaminide alpha-2,6-sialyltransferase 5	0.128995	0.743027	-0.14347	0.905339	0.674406	0.211638	-0.525552	0.694693	2	2	7	38.3	3486.87	3286.5	3992.51	3629.24	4704.61	4133.34	4755.71	5160.71	6328.65	3453.79	5439.43	3813.27	3973.59	6652.67
A0A0R4J216	Cys1	Cystin-1	0.257819	0.552307	-0.236825	0.848611	0.745082	0.179853	-0.519144	0.697786	1	1	12	15.6	16172.6	16837.3	17402.4	17932.5	21973.8	20239.6	15965.2	22295.8	26088.4	19956.3	23081.4	19687.8	18584.2	32171.6
Q3UEX1	Tub	Tubby protein (Fragment)	0.381042	0.41587	-0.314094	0.804356	0.758708	0.174298	-0.511475	0.701505	2	1	17	17.8	2335.12	2984.58	3022.18	3213.84	5106.03	4239.12	2442.01	3199.91	4760.43	3280.12	4637.21	3576.28	4238.45	3907.29
Q5BKP2	Usp13	Ubiquitin carboxyl-terminal hydrolase 13	0.162993	0.687079	-0.206695	0.86652	0.47404	0.335707	-0.510312	0.702071	10	10	13	96.7	162851	150350	267462	222775	453557	433164	142980	363009	300975	211475	340599	251876	213780	397744
D6RI31	Slc49a4	Solute carrier family 49 member 4	0.14402	0.717761	-0.23812	0.84785	0.373705	0.422956	-0.509658	0.702389	1	1	13	12.5	21874.5	21077.7	24197.1	18891.7	43732.6	32187.6	19235.9	26240	49771.3	22057.3	58703.6	24083.6	20048.9	33488.2
P49135	Ercc3	General transcription and DNA repair factor IIH helicase subunit XPB	0.354976	0.441595	-0.239825	0.846848	0.782081	0.165165	-0.505709	0.704314	1	1	3	89.1	4221.96	3752.74	3251.6	2756.46	4527.5	4079.24	4734.7	4061.52	3826.14	4064.74	5280.07	4008.53	4143.65	5063.61
P63248	Pkia	cAMP-dependent protein kinase inhibitor alpha	0.0187272	0.957796	-0.0435964	0.970233	0.361681	0.43483	-0.503233	0.705524	1	1	20	8	14195.2	13101.5	18865.8	15703.6	46312.2	19814.1	12730.6	24317.3	97953.2	15771.9	40947.1	19923.5	16459.8	24854.5
Q9D0C4	Trmt5	tRNA (guanine(37)-N1)-methyltransferase	0.348351	0.448383	-0.286563	0.819853	0.778562	0.166509	-0.500818	0.706706	4	4	9	56.8	47878.2	53628.9	58529.3	33670.6	51399.3	64833.1	44192.8	42972.5	65661.6	51043.5	72955.6	49724.8	61445.8	60119.4
Q7TQK0	Ccnt2	Cyclin-T2	0.0476109	0.896167	-0.0859333	0.942175	0.402283	0.39602	-0.495806	0.709166	2	2	4	80.2	13243.1	13665.7	14992.8	12809.4	23369.5	22430.7	13250.4	16915	38523.6	13107.5	34836.7	13193.6	14858.1	19159.9
Q9QYP6	Azi2	5-azacytidine-induced protein 2	0.360839	0.435673	-0.295512	0.814783	0.676789	0.21048	-0.48982	0.712114	7	7	20	46.1	33064	32727	25369	34264.2	32179.6	38221.8	25795.8	35357.3	30637.3	41961.1	44676.6	31272.1	33028.2	50404.2
Q3TJD7	Pdlim7	PDZ and LIM domain protein 7	0.0585144	0.873948	0.123309	1.08923	0.375292	0.421413	-0.484975	0.71451	6	6	14	50.1	50675.7	53354.8	70517.6	57191.6	72565	72015.6	72235.3	63479.3	269625	55246.8	157578	59768.6	62668.8	52918.6
Q6NXH9	Krt73	Keratin, type II cytoskeletal 73	0.197822	0.63413	-0.315308	0.803679	0.260377	0.549064	-0.480899	0.716531	7	1	10	58.9	11174.5	8415.93	31815.1	5403.04	25518.1	20634.7	14982	17515.6	13762.6	7419.69	29977.2	12752.2	9064.24	21072.2
B1AV66	Yipf6	Protein YIPF (Fragment)	0.363949	0.432565	-0.21187	0.863417	1.33966	0.0457449	-0.479431	0.717261	2	2	11	21.8	50600.6	38746.3	48289.2	44025.4	47930.5	82520.4	43794.7	45131.2	46258	50537.2	56557.9	60008.3	61035.8	49367.6
P15920	Atp6v0a2	V-type proton ATPase 116 kDa subunit a2	0.364833	0.431685	-0.256398	0.837175	0.794916	0.160356	-0.477427	0.718257	6	4	6	98.1	6694.83	6916.51	6096.05	6149.63	6963.11	9385.66	7036.51	6839.61	6714.45	6473.41	9993.16	7429.27	7858.63	7357.72
Q3V460	Smim26	Gene model 561, (NCBI)	0.165429	0.683236	-0.21218	0.863232	0.404737	0.393788	-0.474202	0.719865	2	2	20	12	35770.5	34785.1	43972.4	47420.3	109277	78095.5	35964.8	58735.6	78266.2	41113.1	80220.6	44571.8	49471	75399.4
Q99JP6	Homer3	Homer protein homolog 3	0.660805	0.218371	-0.474078	0.719927	0.663988	0.216776	-0.473418	0.720256	14	13	35	39.7	21073.3	14299.6	16533.7	16917.4	13094	17411.5	15483.9	14374.1	13590.4	15787	11666.6	28837.3	15539.3	30059.9
A0A0R4J086	Olfml3	Olfactomedin-like protein 3	0.300518	0.50059	-0.233523	0.850555	0.708816	0.195517	-0.472765	0.720582	2	2	7	45.8	3030.47	3231.7	3439.55	3640.59	2629.73	3244.47	3297.75	4406.48	3347.52	3535.33	4679.84	3121.53	3613.79	4421.01
Q8C650	Septin10	Septin-10	0.166386	0.681733	-0.202591	0.868989	0.396142	0.40166	-0.469795	0.722067	5	5	17	52.4	56457.7	42831.8	66240.7	55650.8	142963	95177.7	54264.7	74832.4	99361	63259	110311	65438.6	60413.1	100543
Q91X84	Crtc3	CREB-regulated transcription coactivator 3	1.44597	0.0358124	-0.61164	0.654452	0.590016	0.25703	-0.46226	0.725848	3	3	6	67	1251.05	2957.97	4288.87	2802.84	2949.32	2771.04	2533.58	2542.48	1535.02	2154.43	3281.44	3397.82	3042.4	3254.47
A0A1B0GSU0	Aldh16a1	Aldehyde dehydrogenase family 16 member A1	0.0798948	0.831965	-0.129264	0.914298	0.377875	0.418914	-0.462236	0.72586	3	3	5	84.7	10260.6	11354.8	15562.2	11490	21252.8	19199.9	11059.8	15705.1	27405.7	11598.3	28386.6	13024.9	11622	17074.4
Q8C0S1	Dis3l	DIS3-like exonuclease 1	0.0865176	0.819374	-0.150409	0.900995	0.312814	0.486616	-0.460596	0.726686	3	3	3	120.2	13885	12331.9	22473.8	14630.9	40648.9	27184.5	12285.2	30449.9	34179.1	14567.7	28792.7	18558.1	12827.5	39656.1
Q5STE3	Fstl4	Follistatin-related protein 4	0.144681	0.716669	-0.185706	0.879219	0.377978	0.418815	-0.45713	0.728434	2	2	5	92.5	59039	66653.6	88678.9	84177.2	170844	124294	75124.8	102617	124543	81343.5	161358	74474.8	86782.4	121525
Q3UH99	Shisa6	Protein shisa-6	0.361457	0.435053	-0.293925	0.81568	0.597689	0.252529	-0.44918	0.732459	8	1	19	58.4	128766	107235	111423	113261	130083	118430	114652	157810	111108	123128	108324	129791	117467	250789
Q3V0J1	Tmem237	Transmembrane protein 237	0.120368	0.757935	-0.175619	0.885387	0.418196	0.381772	-0.444566	0.734805	3	3	9	47.3	67534	68067.5	83135.5	73026.5	124738	97758.7	65821.2	86877.2	169226	70571.2	153418	79317.8	75780.4	99057.8
P52734	Fgd1	FYVE, RhoGEF and PH domain-containing protein 1	0.373495	0.42316	-0.191663	0.875596	1.15601	0.0698224	-0.44366	0.735267	5	4	6	106.3	8531.98	5534.19	8049.24	5425.56	4839.63	5978.95	5785.64	9999.74	5693.4	9163.45	6202.25	7648.3	7567.11	9342.56
B9EIX0	Dcp1b	DCP1 decapping enzyme homolog b (S. cerevisiae)	0.0419624	0.907899	-0.0529303	0.963976	0.443658	0.360033	-0.442312	0.735954	1	1	2	62.7	4215.39	4433.97	4890.56	5073.36	10995.1	9670.56	4109.33	7927.43	8353.92	5640.34	8008.08	5613.14	5396	8049.65
P42866	Oprm1	Mu-type opioid receptor	0.222169	0.599558	-0.221598	0.857615	0.461209	0.345773	-0.436698	0.738823	2	2	7	44.4	67404.8	59400.1	76046	63090.7	125447	93095.8	61642.2	91871.8	91720.5	79299.4	114012	80274.7	68006.6	106989
Q8R2N0	Ccdc59	Thyroid transcription factor 1-associated protein 26	0.0354594	0.921596	0.0521568	1.03681	0.416867	0.382942	-0.434613	0.739892	2	1	7	28	5867.71	9086.49	13979.1	6709.9	8049.94	12270.1	9997.76	10599.1	17378.4	7268.97	14515.6	8053.61	7462.41	11442
O70166	Stmn3	Stathmin-3	0.161476	0.689483	-0.197541	0.872036	0.397537	0.400371	-0.431644	0.741416	9	9	41	20.9	485000	481293	598791	538902	1.08379e+06	798555	511870	648292	923199	567152	1.03535e+06	573365	560227	830562
O35474	Edil3	EGF-like repeat and discoidin I-like domain-containing protein 3	0.1458	0.714825	-0.216801	0.860471	0.391363	0.406104	-0.431412	0.741536	12	12	32	53.7	485357	427693	600927	479187	692268	560520	447274	501516	1.10664e+06	472441	1.07961e+06	542249	477197	573777
Q2MHE5	Dok6	Docking protein 6	0.136741	0.729892	-0.157457	0.896604	0.575422	0.265814	-0.430957	0.74177	2	2	8	38.3	12382.3	11742.1	10748.5	12508.3	14344.5	12498.1	13116.5	12980.9	22666.6	11325.8	19078.3	10956.1	14687.9	15205.1
Q9CZ00	Dbndd1	Dysbindin domain-containing protein 1	0.185336	0.652626	-0.247411	0.842407	0.350474	0.446197	-0.428317	0.743128	1	1	11	17.5	27509.2	28194	43382.8	35247.3	77896.2	62756.6	24955.8	49073.8	53861.5	31543.8	63305.7	39443	31605.7	60679.1
Q6DG52	Churc1	Protein Churchill	0.24593	0.567636	-0.24695	0.842676	0.496887	0.318503	-0.428236	0.74317	2	2	20	12.8	9049.93	7339.15	8531.12	7212	9726.27	8852.65	7790.12	10593.6	10084.6	7635.38	12961.4	7714.68	8094.8	11992.5
Q9D7Z3	Nol7	Nucleolar protein 7	0.276233	0.52938	-0.142629	0.905867	0.89067	0.128626	-0.419085	0.747899	4	4	14	29	7478.19	8037.53	8718.88	6559.74	9252.43	10045.7	9253.25	8299.71	7923.7	10241.2	7076.9	14303	8539.17	9161.35
M0QWE2	Gm27021	Predicted gene, 27021	0.110956	0.774541	0.0460016	1.0324	1.3117	0.0487868	-0.417838	0.748545	4	1	31	16.9	3446.45	2674.72	4017.1	2963.84	3614.89	4083.09	4776.57	4214.04	4386.9	4146.55	3092.44	4082.64	5071.46	3694.54
D3YUI2	Mrtfa	Myocardin-related transcription factor A	0.170314	0.675594	-0.18758	0.878077	0.423066	0.377515	-0.415457	0.749782	8	6	8	103.9	8042.08	7177.56	8402.07	5450.65	12557.7	8931.98	7919.47	10217.8	11198.1	6822.15	12275.2	8171.94	7125.13	11349.8
E9Q151	Slc6a8	Transporter	0.186756	0.650495	-0.285542	0.820433	0.283501	0.520594	-0.415197	0.749917	4	3	7	69.5	31823.4	30437.3	39426.4	31204.5	83068.4	57278.2	28680.6	43680.2	56983	28650	82524.6	34191.9	30606.3	56507.2
P15331	Prph	Peripherin	0.0139906	0.968299	-0.0225463	0.984494	0.32388	0.474373	-0.411499	0.751842	12	9	26	54.2	24674.6	11720.7	13891.2	13524.7	8478.04	15068	13265.6	23306.2	19128.5	15026.4	6112.69	33567.9	12172.3	26342.6
Q6ZQL4	Wdr43	WD repeat-containing protein 43	0.10691	0.78179	-0.169517	0.889141	0.299213	0.502096	-0.410302	0.752466	6	6	8	75.3	47243.1	56931.2	123364	36456.8	36977.6	60900.6	57204.1	48442.6	102134	45139.1	120990	45242.9	52137.6	56373.8
Q9Z1T1	Ap3b1	AP-3 complex subunit beta-1	0.193882	0.639908	-0.218449	0.859489	0.389398	0.407945	-0.407618	0.753867	24	16	20	122.7	236565	220219	289557	253281	499642	417315	218863	333149	352612	258789	432813	277845	250224	425625
Q6ZPF4	Fmnl3	Formin-like protein 3	0.0855689	0.821166	-0.0908543	0.938967	0.466733	0.341402	-0.406803	0.754293	7	2	7	117.1	4748.53	3946.07	6480.39	4776.82	8771.44	7665.64	5596.19	5876.48	8449.54	5391.15	7761.54	5518.34	5553.25	7426.13
Q3U2A5	D030056L22Rik	RIKEN cDNA D030056L22 gene	0.201812	0.628331	-0.185104	0.879585	0.744275	0.180188	-0.403394	0.756077	1	1	9	17.8	3836.25	3897.06	4392.33	3650.62	4975.88	5184.24	3135.14	5504.58	6017.03	3565.12	5254.01	3893.18	5973.04	4487.49
A2AEV7	Ccdc120	Coiled-coil domain-containing protein 120	0.200582	0.630112	-0.227927	0.853861	0.574242	0.266537	-0.403064	0.75625	2	2	5	67.4	10535	11012.1	12410.8	10721.5	17454.4	10242.2	10656	11481.6	25080.6	11877.7	13971.1	12921.7	12160.5	19063.6
D3Z1B6	Rgs10	Regulator of G-protein-signaling 10 (Fragment)	0.186719	0.650551	-0.165421	0.891668	0.566855	0.27111	-0.403027	0.75627	2	1	39	9.7	12713.7	10872.5	13938.5	10728.5	18926.4	16740.6	11639.1	13014.4	18479.9	14362.5	18272.8	15099.3	13699.2	14920.2
A0A1Y7VLZ7	Pacs2	Phosphofurin acidic cluster sorting protein 2	0.176936	0.665371	-0.217683	0.859946	0.375361	0.421346	-0.402149	0.75673	13	11	18	98.4	495412	450293	558137	508492	964453	734564	429386	622680	848834	524129	957301	525684	519920	771147
A2AES5	Otud5	OTU domain-containing protein 5	0.00580306	0.986727	-0.00563178	0.996104	0.580524	0.26271	-0.4005	0.757596	1	1	3	60.3	3376.17	4012.86	6245.35	3242.27	6315.95	6119.02	4281.47	5410.66	7564.99	4794.16	4976.43	4567.62	5409.02	5963.48
Q3TFP0	Srsf10	Serine/arginine-rich-splicing factor 10	0.184469	0.65393	-0.23841	0.847679	0.350972	0.445685	-0.400264	0.75772	8	6	31	22.1	146305	144139	131798	146099	254612	186872	139229	151649	240976	143878	310356	144066	149612	182035
Q6PFC0	Tbc1d16	TBC1 domain family, member 16	0.0617464	0.867468	0.0680243	1.04828	0.479947	0.331172	-0.398866	0.758454	1	1	2	86.4	3924.14	3497.86	4202.61	2497.07	3031.79	4713.85	3980.22	3921.79	5135.87	4400.89	5290.46	3324.04	3229.81	4266.78
Q6PDM1	Msl1	Male-specific lethal 1 homolog	0.0903197	0.812232	-0.0849499	0.942817	0.587894	0.258289	-0.397428	0.75921	1	1	3	67.3	6545.85	6730.23	7530.59	7550.08	9098.75	8479.52	8461.98	8891.67	10560.2	7543.52	10800.7	7505.17	8290.05	8499.35
Q9JME9	Vstm2b	V-set and transmembrane domain-containing protein 2B	0.143308	0.71894	-0.158402	0.896017	0.396702	0.401142	-0.395378	0.76029	3	3	11	30.1	16946.7	15764.5	22841.4	19377	38284.6	30337.2	15950.9	26178.2	28847.6	21264.8	31463.3	22727.2	19127.6	28622.5
E9PWU7	Kifc3	Kinesin-like protein	0.095257	0.803051	-0.07843	0.947088	0.627065	0.236012	-0.39306	0.761512	2	2	3	87.4	4321.01	4763.77	5023.34	6379.01	5489.57	6435.33	5394.61	6952.84	5919.93	5693.31	7232.2	5460.43	5576.83	5881.15
O88325	Naglu	Alpha-N-acetylglucosaminidase	0.110641	0.775102	-0.10149	0.93207	0.590058	0.257005	-0.391968	0.762089	2	2	3	82.5	4311.41	4246.72	4641.14	5541.01	5949.18	7153.3	5572.48	5109.67	6315.63	4499.68	6403.91	5988.99	4527.12	6056.62
D6RFT9	Zfand5	AN1-type zinc finger protein 5	0.235334	0.581656	-0.246887	0.842713	0.390461	0.406948	-0.389503	0.763392	2	1	27	10.8	41153	44176	66998.8	56487.4	111203	60008.5	46329.7	67738	94970.4	52951.5	78971.4	59232.3	57011.9	87497
O54998	Fkbp7	Peptidyl-prolyl cis-trans isomerase FKBP7	0.241577	0.573355	-0.180454	0.882425	0.614432	0.242979	-0.388635	0.763852	2	2	7	24.9	5988.81	5033.93	6449.76	6628.4	8216.4	7350.97	6485.72	7372.1	7664.06	6107.46	7809.85	7765.06	6057.29	8218.66
E9PVA6	Git2	ARF GTPase-activating protein GIT2	0.163176	0.68679	-0.190842	0.876095	0.464401	0.343241	-0.38764	0.764379	11	1	14	84.4	105489	105824	128040	118488	156607	126075	111408	124156	214293	105999	192737	126835	117353	138026
Q8BXN9	Tmem87a	Transmembrane protein 87A	0.129348	0.742424	-0.154655	0.898347	0.405855	0.392776	-0.386764	0.764843	6	6	10	63.3	234116	262481	286459	285477	393260	357055	255800	289785	436097	288998	500447	264728	294148	318903
Q6ZQB6	Ppip5k2	Inositol hexakisphosphate and diphosphoinositol-pentakisphosphate kinase 2	0.1124	0.771969	-0.115545	0.923033	0.542909	0.286478	-0.386101	0.765195	11	5	10	128.3	16375.1	19948.2	22341.8	18845.3	20431.6	23461.3	21269	20888.6	29368.8	17702.3	28653.7	18226.2	21575.7	23122.5
D3Z4C2	Stmn4	Stathmin-4	0.18258	0.65678	-0.184236	0.880115	0.411861	0.387381	-0.384165	0.766222	5	4	22	23.7	566869	582095	1.01499e+06	709683	1.36184e+06	1.03762e+06	590731	983900	1.12144e+06	722580	939093	824049	756758	1.2447e+06
Q8VDG7	Pafah2	Platelet-activating factor acetylhydrolase 2, cytoplasmic	0.177838	0.66399	-0.068482	0.953641	1.50033	0.0315987	-0.380108	0.76838	1	1	3	43.5	6743.19	5178.47	6891.17	5693.36	6163.41	6676.01	6533.18	7809.62	6611.93	8336.49	5806.08	8180.54	7509.78	6896.71
Q62192	Cd180	CD180 antigen	0.396124	0.401676	-0.301605	0.811349	0.605225	0.248185	-0.379497	0.768706	1	1	3	74.3	10963.9	9969	12954.9	9822.22	14296.2	13864.1	10225.3	9446.89	14192.9	10346.2	15520	12701.4	12416.6	12560.3
Q8R322	Gle1	Nucleoporin GLE1	0.264794	0.543509	-0.130986	0.913207	0.700026	0.199514	-0.377611	0.769711	1	1	3	79.5	7319.26	7547.93	9569.2	8090.21	12122.9	12289.7	10278.6	10397.3	7950.45	8813.49	9268.23	10973.7	9233.06	11111.7
P97868	Rbbp6	E3 ubiquitin-protein ligase RBBP6	0.161024	0.690202	-0.123532	0.917938	0.624483	0.23742	-0.37614	0.770496	8	8	5	199.5	13134.3	10166.2	11414.5	13377.5	13444.8	14776.1	12788.1	12558.2	14300.2	14639.3	16945.5	14933.2	14773	10534.2
Q9QUP5	Hapln1	Hyaluronan and proteoglycan link protein 1	0.161633	0.689234	-0.211527	0.863623	0.372257	0.424368	-0.373705	0.771798	23	23	69	40.5	5.37928e+06	5.09413e+06	6.78681e+06	6.09136e+06	8.22359e+06	6.73169e+06	5.17591e+06	5.94865e+06	1.10578e+07	5.38427e+06	1.09862e+07	6.42981e+06	5.50867e+06	6.71862e+06
E9Q6J8	Dmwd	Dystrophia myotonica WD repeat-containing protein	0.293847	0.508339	-0.165083	0.891877	0.889929	0.128846	-0.3733	0.772014	20	1	44	67.1	20903.5	20125.3	23336	19047.5	22848.6	23831	20051.8	23058.9	23984.1	25119.7	24216.8	24609.5	23579.4	25020.2
B1AQW2	Mapt	Microtubule-associated protein	0.201823	0.628315	-0.165994	0.891314	0.582429	0.26156	-0.372698	0.772337	25	2	73	40.9	156243	151243	141490	156576	162680	172627	150106	158701	189005	169359	221079	159136	169455	162035
A0A1W2P775	Itsn2	Intersectin-2 (Fragment)	0.174785	0.668675	-0.161799	0.89391	0.477958	0.332692	-0.37039	0.773573	26	1	39	81.4	9443.79	11868.3	12068.9	12683.5	16083.8	15013.5	11722.5	12176.9	15734.7	12731.5	17165	12289.5	11875.9	15552.7
E9Q175	Myo6	Unconventional myosin-VI	0.29322	0.509073	-0.177446	0.884267	0.7465	0.179267	-0.368593	0.774538	51	1	45	144.7	20917.3	16431.1	21685.2	18103.9	24412.6	22532.1	19832.6	22869.3	23619.1	19985.6	22252.5	24900.3	20751.7	24511.5
P59279	Rab2b	Ras-related protein Rab-2B	0.212623	0.612883	-0.206764	0.866479	0.414579	0.384965	-0.368526	0.774573	15	5	67	24.2	417920	405746	480780	453611	756794	608590	400985	531369	604576	472194	708652	461789	473645	635308
E9QN70	Lamb1	Laminin subunit beta-1	0.0146108	0.966917	-0.0157765	0.989124	0.384366	0.4127	-0.366999	0.775394	3	3	3	202.3	1544.82	2575.82	3445.68	3756.41	3959.57	4652.78	3298.66	3684.22	3515.27	2616.77	4467.23	3233.51	3000.97	2783.08
Q9QYK4	Hs6st3	Heparan-sulfate 6-O-sulfotransferase 3	0.0737823	0.843758	-0.0603144	0.959055	0.694695	0.201979	-0.366934	0.775428	1	1	2	55	10559.1	12797.3	13984.1	11893.9	14545.5	17219.8	13166.7	14259.5	17107.5	12916.2	15229.5	12728.7	14540.2	15679.8
Q6DIB5	Megf10	Multiple epidermal growth factor-like domains protein 10	0.12012	0.758368	-0.0401667	0.972543	0.772248	0.168948	-0.365822	0.776027	1	1	1	122.9	13973.8	14003.3	15172.8	9538.06	5676.01	12232.5	12739.5	15607.8	9610.96	16050.5	10088.1	12392.4	18042.3	11069.4
Q8VDS4	Rprd1a	Regulation of nuclear pre-mRNA domain-containing protein 1A	0.120517	0.757676	-0.156946	0.896922	0.349235	0.447471	-0.365756	0.776062	7	6	33	35.7	238282	219487	246691	242197	413886	318458	207945	280796	434963	248964	467183	237776	260996	288062
A0A0A6YWH2	Aif1l	Allograft inflammatory factor 1-like	0.0116259	0.973586	0.0151376	1.01055	0.417155	0.382688	-0.365091	0.77642	3	3	24	15.3	8292.38	7174.48	7550	8385.4	8151.92	8576.46	8175.36	9895.57	13468.5	9266.48	11369.2	7108.11	7033.18	11661
Q8JZP9	Gas2l1	GAS2-like protein 1	0.263277	0.54541	-0.162259	0.893625	0.577684	0.264433	-0.364749	0.776604	5	5	12	72.4	13977.2	13557.8	18450	12719.5	22298.8	18899.7	16667.7	18096.8	17317.6	15300.5	18028.4	16778.4	17134.6	20592.2
A0A1Y7VIW8	Cdk20	Cyclin-dependent kinase 20	0.0171984	0.961173	-0.0186951	0.987125	0.534709	0.291938	-0.364259	0.776868	3	2	15	21	20780.1	20869.3	25305.1	20793.3	37192.5	31695.9	22064.8	25937.4	44176.3	26487.3	28671.5	24374.4	26936.2	31541.5
D3Z600	Pex5	Peroxisomal targeting signal 1 receptor	0.131519	0.738722	-0.130188	0.913713	0.444796	0.35909	-0.362334	0.777905	13	13	29	69.8	236926	234483	273661	250627	372836	339364	255368	290468	354111	269039	383164	263311	258550	341885
Q70IV5	Synm	Synemin	0.179053	0.662136	-0.158811	0.895763	0.525713	0.298048	-0.361379	0.77842	15	15	12	173.1	50009.5	61389.2	84633.6	48787.7	58091.2	72965.3	57750.3	63299.5	78585	53527.9	83276.8	60582.3	64073.5	64756.1
A0A0G2JFT8	Rufy3	Protein RUFY3	0.183834	0.654886	-0.141659	0.906476	0.604892	0.248375	-0.353485	0.782691	27	2	37	74.7	16562.3	12330.7	16729.1	13545.3	17357.6	19251.3	15867	13501.7	18734.9	16356.3	19270	15774.6	16326.6	17611.1
B2B9E1	Triqk	Triple QxxK/R motif-containing protein	0.184028	0.654594	-0.15697	0.896907	0.492118	0.322019	-0.353379	0.782749	2	2	31	9.7	11218.3	12793.8	11908.5	12929.4	10043.3	12696	12425	13069.8	12536.7	12806.5	17162.5	12871.8	11013.5	12833.7
A2ASI5	Scn3a	Sodium channel protein type 3 subunit alpha	0.444756	0.359123	-0.213874	0.862219	0.795262	0.160228	-0.353063	0.78292	18	2	9	220.7	5168.1	4817.99	5787.35	6325.26	6239.03	5325.5	5812.28	8382.38	4381.79	6118.35	5490.63	6399.92	5962.09	7940.19
D3YXF5	C7	Complement component 7	0.0487886	0.89374	-0.0600179	0.959252	0.466996	0.341196	-0.350384	0.784375	2	2	4	93.3	4586.42	6276.77	4010.35	5858.4	5441.9	9986.48	3704.84	5663.49	7023.81	5165.56	6995.22	6613.1	4374.6	5760.97
Q6NXK9	Man1c1	alpha-1,2-Mannosidase	0.142735	0.719887	-0.136908	0.909466	0.480898	0.330447	-0.348645	0.785321	4	4	8	70.7	28375.9	27664.3	26411.2	25840.7	35804	31419	28879.7	32852.7	39457.9	25650	42016.7	27697.9	32394.6	28958.9
A0A0A6YXW6	Igha	Immunoglobulin heavy constant alpha (Fragment)	0.733871	0.184556	-0.866728	0.548389	0.171788	0.673305	-0.347092	0.786167	6	6	22	42	103086	110476	716098	108687	53693.5	100109	113660	79214.1	53738.5	122526	73949.7	474986	178741	89977
Q91XV3	Basp1	Brain acid soluble protein 1	0.303305	0.497387	-0.287766	0.819169	0.356664	0.439881	-0.346268	0.786616	27	27	94	22.1	5.42018e+07	5.20043e+07	5.47777e+07	5.58812e+07	9.20204e+07	7.02914e+07	5.22755e+07	5.70238e+07	6.22317e+07	5.63094e+07	9.39623e+07	5.53198e+07	5.55433e+07	7.38459e+07
A0A1W2P6G5	Myl6	Myosin light polypeptide 6	0.142593	0.720124	-0.147181	0.903013	0.37534	0.421366	-0.345006	0.787305	10	1	82	15.4	56450.3	53379.9	64824.9	51727	95059.1	70182	55797.2	69056.6	82562	64479	94777.7	59248.9	60258	73117.8
Q8R4D1	Slc9a8	Sodium/hydrogen exchanger 8	0.286788	0.516668	-0.172482	0.887315	0.697996	0.200449	-0.344827	0.787402	1	1	1	64.7	18141.5	20186.1	21739.9	25167.7	25198.9	27589.4	23318.5	21988.6	23667.6	20692.2	26123	22339	26087.7	24392.4
A0A5F8MPJ2	Sorbs1	Sorbin and SH3 domain-containing protein 1	0.0547923	0.88147	-0.0539802	0.963275	0.42325	0.377355	-0.343848	0.787937	31	1	32	131.1	5197.07	4991.26	8121.95	6868.44	9767.29	7628.38	6422.54	9036.93	9385.19	7013.57	8813.06	6351.75	7019.87	8548.53
Q9CQ28	Dph6	Diphthine--ammonia ligase	0.363684	0.432829	-0.202997	0.868744	0.635812	0.231306	-0.341797	0.789058	2	2	10	29.9	9777.49	7832.61	8724.85	8327.13	11347.3	8729.31	8950.02	11548.7	8727.28	9794.17	9599.64	11609.3	8652.58	11470.5
Q8CH02	Sugp1	SURP and G-patch domain-containing protein 1	0.150375	0.707334	-0.195962	0.872991	0.317156	0.481774	-0.340269	0.789894	2	2	5	72.6	20615.1	22650.6	22763	22355.9	36610.5	29513.7	17968.8	24810	38175.3	21564.2	43328	22174.4	22692.4	25990.7
P13745	Gsta1	Glutathione S-transferase A1	0.0266	0.940589	0.0377641	1.02652	0.357408	0.439128	-0.338704	0.790751	3	1	9	25.6	3669.72	3488.69	3454.96	3063.67	5160.37	4056.08	4414.93	4217.45	7839.41	3287.96	5274.46	3922.69	2917.1	4952.83
A0A494BA22	Tbc1d12	TBC1 domain family member 12	0.131038	0.739541	-0.106281	0.92898	0.58763	0.258446	-0.338175	0.791041	2	1	4	68	10309.2	10645.6	11034.9	11324	13475.1	12547.2	10292	12237.9	14739.4	13381	14542.4	12100.7	12187.6	12055.7
Q9JJZ6	Klf13	Krueppel-like factor 13	0.0571056	0.876788	-0.0725203	0.950975	0.363954	0.43256	-0.333704	0.793497	2	2	12	31.1	18907.6	19096.3	20304.8	19805.7	29871.8	25920.4	18052.3	24015.5	35556.9	20265.3	32892.7	21075.7	19119.8	24057
Q9CZS1	Aldh1b1	Aldehyde dehydrogenase X, mitochondrial	0.221677	0.600237	-0.200108	0.870485	0.371199	0.425403	-0.330221	0.795415	22	20	40	57.5	1860418	1.55809e+06	2.17996e+06	1.7757e+06	3.22774e+06	2.46032e+06	1.68009e+06	2.2687e+06	2.35414e+06	1.94453e+06	2.68089e+06	2.09923e+06	1.81376e+06	2.67818e+06
P01644	1 SV	Ig kappa chain V-V region HP R16.7	0.0604054	0.870151	0.0775489	1.05522	0.30421	0.496353	-0.329885	0.7956	3	3	31	11.9	10031	25103	29724.8	16049.6	21234.3	17331.5	14752.2	30144	23785	43125.4	31324.2	16893.4	22204.5	17560.4
Q91VM4	Spns2	Protein spinster homolog 2	0.102266	0.790194	-0.0920973	0.938158	0.449426	0.355282	-0.328596	0.796311	1	1	4	58.2	4713.58	4124.84	4117.27	2873.63	3818.01	4875.34	3487.58	4871.06	4150.24	4378.88	5013.5	3149.95	4397.31	5022.77
A0A1Y7VJP1	Ryr2	Ryanodine receptor 2 (Fragment)	0.693544	0.202514	-0.508956	0.702731	0.497655	0.31794	-0.328434	0.796401	32	2	38	118	4668.14	6784.67	7794.11	7661.6	7419.22	3561.49	11547.9	6819.53	2964.46	6816.4	3338.03	9394.45	11215.5	9098.8
D6RGM8	Tm9sf1	Transmembrane 9 superfamily member	0.0205793	0.95372	0.0358294	1.02515	0.333861	0.463595	-0.324857	0.798378	2	2	6	47.3	41327.7	43345.3	49550.6	44022.5	50933.5	50073.6	42590.6	44373.4	135073	41036.8	79368.1	42060.1	43151.7	46108.3
Q3UDP0	Wdr41	WD repeat-containing protein 41	0.19248	0.641978	-0.141085	0.906837	0.723979	0.188808	-0.322749	0.799545	12	12	31	51.5	164236	156877	162026	143149	125606	140763	163031	152273	202176	150563	180119	156990	180450	148993
A0A0J9YUM2	Syngap1	Ras/Rap GTPase-activating protein SynGAP	0.478764	0.332075	-0.315852	0.803376	0.394928	0.402784	-0.322387	0.799746	53	2	57	142.7	14973.3	14609.1	17713.9	18687.2	32403.3	24450.9	13283.5	22071.6	15195.7	16635.9	20787.5	18867.3	18680.4	25798.9
Q80T23	Sytl5	Synaptotagmin-like protein 5	0.0835119	0.825065	-0.0741317	0.949914	0.476136	0.334091	-0.322323	0.799781	2	2	3	84	17243.8	16495.8	17303.9	17023.9	18437.2	19029.4	17720.2	21926.8	20077.4	18573.1	22996.6	16381.5	17298.4	20759.5
Q9D563	Tmem114	Transmembrane protein 114	0.30512	0.495313	-0.146517	0.903429	1.00622	0.0985781	-0.322282	0.799804	1	1	6	24.4	10497.5	10612.3	9190.01	10275.6	10852.6	11399.3	11157.9	12139.4	10936.2	9387.9	9539.35	10709.4	12364.9	13323.9
E9PXP7	Ston2	Stonin-2	0.371037	0.425562	-0.248621	0.841701	0.494653	0.320145	-0.320136	0.800994	6	6	8	99.8	40405.8	32375.7	46313.7	38860	51383.5	50106.8	33677.7	45627.5	39076.5	38899.7	43810.1	41297.7	40588	59943.4
Q9D1X0	Nol3	Nucleolar protein 3	0.922162	0.119629	-0.266964	0.831066	1.3565	0.0440053	-0.319824	0.801167	8	8	48	24.6	362170	277852	396885	294482	221722	281208	250022	391452	224245	383180	268280	389101	381667	323427
Q9DC33	Hmg20a	High mobility group protein 20A	0.076088	0.83929	-0.0834774	0.94378	0.457772	0.34852	-0.319313	0.801451	5	5	17	39.9	26531.5	25493.4	27057.2	25673.7	37200.6	38304.5	22539.5	31666.5	44033.4	24825	35623.8	23191.5	34916.1	32389.3
Q921W2	Tial1	Nucleolysin TIAR	0.30998	0.489801	-0.222415	0.85713	0.547055	0.283756	-0.318492	0.801908	10	1	35	41.5	78876.8	79738	74137.3	72162.7	90583.7	82327.9	69268.3	86197.8	90409.1	72247.5	94128.6	87757.4	75213.3	93199.2
Q8VHQ3	Ppp1r16b	Protein phosphatase 1 regulatory inhibitor subunit 16B	0.23029	0.588451	-0.178397	0.883684	0.440592	0.362584	-0.316913	0.802786	8	8	14	63.5	63422.3	54739.4	73952	64810.1	94712	86817.1	57457.7	73845.2	73777.6	70764.3	85749.4	67621.4	68723.7	85351.1
Q9ER97	Ngb	Neuroglobin	0.090938	0.811077	-0.0629088	0.957332	0.52959	0.2954	-0.316057	0.803262	1	1	8	17	16614.5	17076.3	16032.2	17399.2	23216.8	22083.9	17790.6	25835.7	16103.8	20408.2	17567.7	17419.2	18715.5	26667.9
P97454	Smad5	Mothers against decapentaplegic homolog 5	0.153076	0.70295	-0.155421	0.897871	0.362265	0.434245	-0.315386	0.803636	7	1	14	52.1	55244.2	57911.2	69519.7	62573.9	100556	86173.2	55078.7	74602.1	87134.3	59623.9	92209.3	67640.5	60543.4	81560.2
P55065	Pltp	Phospholipid transfer protein	0.23689	0.579576	-0.191579	0.875647	0.477393	0.333125	-0.315308	0.80368	3	3	8	54.4	23109.4	20584.2	27178.3	22381	26566.7	29838	22515.4	20960.6	27398.4	23099.5	31975.6	25950.7	23620.7	24435.2
Q62481	Vps72	Vacuolar protein sorting-associated protein 72 homolog	0.11872	0.760816	-0.0896521	0.939749	0.457464	0.348768	-0.312905	0.805019	2	2	5	40.8	13783.5	14657	16242.1	16145.9	25326.7	21916.1	15629.9	19583.9	19416.3	16862.5	19520.6	17140.4	17429.8	20189
Q91VH1	Adipor1	Adiponectin receptor protein 1	0.478777	0.332065	-0.254123	0.838496	0.61731	0.241374	-0.311096	0.806029	2	2	8	42.3	26893.8	28626.4	39388.5	29037.8	32101.6	33065.8	27726.6	32413	29731.6	29430.9	33883.4	37925.5	30167.1	34607.1
Q9CQ04	Ogfod2	2-oxoglutarate and iron-dependent oxygenase domain-containing protein 2	0.293725	0.508481	-0.116517	0.922412	0.920632	0.120052	-0.307166	0.808228	1	1	5	39.2	9195.52	8514.03	9682.32	9626.21	6635.05	11217	10631.2	8990.57	5681.61	11620.2	9281.2	9510.29	11586.1	7945.5
Q8BJM3	R3hcc1l	Coiled-coil domain-containing protein R3HCC1L	0.105337	0.784627	0.114307	1.08245	0.624196	0.237577	-0.305454	0.809188	1	1	3	84.4	4245.9	4825.17	4908.37	6011.42	4746.91	5516.98	5525.5	4929.77	11138.7	5544.53	5695.99	5653.82	4958.86	5281.48
A0A5F8MQ17	Aqp4	Aquaporin-4	0.190899	0.644319	0.0930677	1.06664	0.906004	0.124164	-0.303419	0.81033	2	1	9	35.3	7363.28	6813.11	6053.53	5470.06	5606.14	9392.63	6763.48	7231.68	6688.17	9043.53	5983.64	7942.97	6440.78	7026.35
P70425	Rit2	GTP-binding protein Rit2	0.0490584	0.893185	-0.061718	0.958122	0.343859	0.453044	-0.303362	0.810362	3	3	15	24.8	61903.1	59954.7	67962.3	68250.4	90609	89304.6	62667.9	68473.5	113904	62344.2	105123	62754.3	67486.6	72976.9
Q8VDC1	Fyco1	FYVE and coiled-coil domain-containing protein 1	0.250548	0.561632	-0.136153	0.909942	0.783331	0.164691	-0.298385	0.813162	8	8	7	162.2	15738.6	16219.6	19684.2	16398.9	17513.2	18934.5	15737.3	19990.2	18483.2	17365.9	18623.6	18132.1	21897.8	16211.4
A2CG76	Ehmt2	Histone-lysine N-methyltransferase EHMT2	0.157676	0.695544	-0.0764321	0.9484	0.854016	0.139954	-0.29763	0.813588	1	1	2	134.6	7526.96	8110.63	8041.83	6527.8	8657.3	9201.94	7230.99	9126.68	8176.87	9080.81	6800.85	8553.66	8855.44	9840.06
E9Q448	Tpm1	Tropomyosin alpha-1 chain	0.17694	0.665365	-0.149595	0.901503	0.376546	0.420198	-0.295017	0.815062	23	1	52	32.8	179531	170028	189925	196355	299308	247994	179666	228680	227258	183916	252772	196712	191996	247348
G5E852	Jak2	Tyrosine-protein kinase	0.0033588	0.992296	-0.00166507	0.998847	1.20144	0.0628872	-0.292244	0.816631	4	3	3	130.5	8005.26	5553.45	5400.6	5502.23	5546.56	7216.37	8450.83	5155.04	6309.96	7635.17	4408.87	7097.38	9226.03	5962.23
Q0VEJ0	Cep76	Centrosomal protein of 76 kDa	0.0955101	0.802583	-0.046157	0.968513	0.729103	0.186594	-0.291956	0.816794	2	2	3	74.3	15894.3	20287	22195.8	22299.3	11475.2	24889.8	24071.4	22893.5	12698	18610.8	13575.9	28998.3	23421.8	15453
H3BJZ3	Neurl4	Neuralized-like protein 4	0.4168	0.383001	-0.214881	0.861617	0.663208	0.217166	-0.290947	0.817365	7	7	6	167.3	22058.8	20475.1	19679.6	22116.2	21992.7	23616.3	21050.5	21532.6	20391.1	19466.3	24499.3	22327.8	24402.6	21161.6
Q8VC66	Ssx2ip	Afadin- and alpha-actinin-binding protein	0.365096	0.431424	-0.190373	0.876379	0.665135	0.216205	-0.290866	0.817411	3	3	6	70.9	18191.3	12276.7	16962.1	15239.1	13535.1	15779.5	15584.5	15159.2	15310.6	14643.4	17191.1	15338.1	17893.6	15231.4
Q9Z2R6	Unc119	Protein unc-119 homolog A	0.137717	0.728255	-0.136022	0.910025	0.352115	0.444513	-0.290516	0.817609	5	5	23	27	35157.6	34125	38594.8	36359.3	60727.2	48730.9	30903.6	45302.8	52769	36629.4	50269	35268.2	39996.4	49981
Q0V8T8	Cntnap5b	Contactin-associated protein like 5-2	0.00234245	0.994621	0.00132704	1.00092	0.662755	0.217393	-0.290399	0.817676	4	1	3	144.2	6832.84	11186.8	9846.5	8989.73	10609.5	12604	8950.53	12712.1	9549.23	10878.5	9344.52	10100.4	10953.6	10281.2
Q8BQU6	Gjc2	Gap junction gamma-2 protein	0.0240505	0.946127	-0.0165038	0.988626	0.583509	0.26091	-0.287691	0.819212	4	4	8	47	23117	17531.7	20790.1	21488.8	17154.2	22086.8	21184.3	28317.9	18747.2	24166.8	11223.2	27526.1	24131.8	28821.5
Q9R1Z7	Pts	6-pyruvoyl tetrahydrobiopterin synthase	0.310485	0.489233	-0.156357	0.897288	0.728193	0.186985	-0.287581	0.819275	5	5	33	16.2	239313	206079	251437	231372	249264	240594	215198	275102	237464	251586	225909	258410	244679	293061
Q9EQ61	Pes1	Pescadillo homolog	0.0884628	0.815713	-0.108079	0.927822	0.326188	0.471858	-0.287509	0.819315	3	3	6	67.8	8369.44	9528.71	7973.56	7803.49	8980.94	8669.7	7615.32	7442.52	13532.4	9424.57	13629.4	8003.67	9962.5	6626.01
O35375	Nrp2	Neuropilin-2	0.0373967	0.917494	0.0381536	1.0268	0.42496	0.375872	-0.285766	0.820306	6	6	7	104.6	45011.9	36643.7	41178.9	36736.5	39896.7	36934.2	40365.3	62123.7	54938.8	45393.8	38134.8	42412.5	34045.7	62179.1
A0A286YE16	Slc35b2	Adenosine 3'-phospho 5'-phosphosulfate transporter 1 (Fragment)	0.200524	0.630196	-0.220317	0.858377	0.325085	0.473058	-0.285505	0.820454	2	2	35	7.6	15348.2	14050.4	13039	16101	20530.4	18377.2	11251.1	14167.3	22070.5	13607.5	23866	14475	15829.7	14876.6
D3Z132	Thoc6	THO complex subunit 6 homolog	0.899547	0.126024	-0.218794	0.859284	1.32801	0.0469881	-0.285409	0.820509	2	2	8	37.1	9696.52	6360.26	8083.29	8246.68	6941.44	8219.52	6903.06	10306.3	5155.49	9003.25	6245.72	10499.6	9437.65	8097.93
E9PUA3	Iqsec1	IQ motif and SEC7 domain-containing protein 1	0.946048	0.113227	-0.237042	0.848483	0.991293	0.102025	-0.284841	0.820832	48	1	44	122.6	136665	110975	129916	145143	140365	125919	134614	138814	108494	140123	115639	149506	150784	159127
Q6PDC8	Mfsd4a	Major facilitator superfamily domain-containing protein 4A	0.0722652	0.84671	-0.069913	0.952695	0.403046	0.395324	-0.284399	0.821084	4	4	9	56.1	80690	82407.4	78639.9	85661.2	104920	106533	77285	94202.7	112462	85554.9	113414	80981.2	86445.6	93823.3
Q3TXU5	Dhps	Deoxyhypusine synthase	0.153735	0.701883	-0.0848327	0.942894	0.77126	0.169332	-0.284324	0.821126	3	3	11	40.6	19564.7	20691.5	19078.8	22295.9	20908.6	20672.3	24902.8	23521.5	22277.8	20120.7	21238	21409.7	22814.6	23094.7
Q91Z92	B3galt6	Beta-1,3-galactosyltransferase 6	0.187071	0.650024	-0.171513	0.887911	0.345871	0.45095	-0.281849	0.822536	4	4	11	37	79503.2	79909.3	89025.3	90843.2	120202	101957	85749.9	87561.3	107896	82754.6	122212	84978.8	83900.9	105620
Q5SYH2	Tmem199	Transmembrane protein 199	0.103634	0.787709	-0.0882697	0.94065	0.650548	0.22359	-0.280029	0.823575	4	4	21	23.1	9893.36	9176.06	8904.24	9565.1	7743.33	11248.6	8283.34	9664.73	12643.1	7717.56	10194.1	9570.17	12000.5	7629.36
A0A217FL62	Crhbp	Corticotropin-releasing factor-binding protein	0.140687	0.723292	-0.0837613	0.943594	0.620162	0.239794	-0.279176	0.824061	5	5	13	36.9	66154.6	62145.2	57758	68962.7	68209.4	62442.8	74096.3	85539.4	63969.5	65574.7	55851.6	60922.8	73704	92743.6
P27046	Man2a1	Alpha-mannosidase 2	0.0195902	0.955894	0.0167554	1.01168	0.570329	0.26895	-0.278973	0.824177	3	3	3	131.5	23876.8	22223.5	22125.8	25121.8	26164.8	29920.2	25299.4	27305.3	33409.8	23516	27720.8	23800.1	26774.8	24590.7
Q8CHT0	Aldh4a1	Delta-1-pyrroline-5-carboxylate dehydrogenase, mitochondrial	0.0439265	0.903802	0.0664477	1.04714	0.339882	0.457213	-0.278415	0.824497	16	16	36	61.8	1.48795e+06	1.41186e+06	1.68739e+06	1.41695e+06	1.3692e+06	1.49264e+06	1.46761e+06	1.40838e+06	3.88734e+06	1.43066e+06	2.26244e+06	1.46024e+06	1.50796e+06	1.2583e+06
P70445	Eif4ebp2	Eukaryotic translation initiation factor 4E-binding protein 2	0.0337162	0.925303	-0.0260074	0.982135	0.483365	0.328575	-0.277722	0.824892	3	3	48	12.9	61518.7	53616.6	60777.5	52734.5	67296.4	65206.6	55939.9	79447.4	62501.8	70958.9	56941.8	55103.9	60517.9	85039.4
Q8BKF1	Polrmt	DNA-directed RNA polymerase, mitochondrial	0.0530384	0.885037	-0.0326304	0.977636	0.59921	0.251646	-0.276771	0.825436	2	2	3	136.6	4839.81	4847.56	6716.31	6877.95	6127.81	5272.58	6787.03	7476.98	6244.24	6995.11	6305.79	6253.67	6385.45	6053.35
Q8VE92	Rbm4b	RNA-binding protein 4B	0.244384	0.56966	-0.141087	0.906836	0.655728	0.220939	-0.276516	0.825582	8	1	23	40	12644.7	10780.9	11148.3	12015.6	12864.8	12783.9	11218.3	12502.5	13112	12064	12859.8	12279.5	13136.9	12728.7
A0A0J9YQM4	Rnf187	E3 ubiquitin-protein ligase RNF187	0.243762	0.570477	-0.238976	0.847347	0.296103	0.505705	-0.275476	0.826178	1	1	6	26.3	5795.53	6749.31	8229.69	4936.34	8251.92	7578.71	5863.92	5944.97	7772.84	5471.53	9777.21	6403.97	5875.74	7114.32
Q9D281	Fam114a1	Protein Noxp20	0.115145	0.767105	-0.0965412	0.935273	0.453669	0.351829	-0.274834	0.826545	3	3	7	61	35005.7	29232.7	36634.5	30464.3	40264.9	35270.8	33143.3	36017.5	45436.3	33669.2	41608.4	35614.1	34692.4	34832.7
Q61696	Hspa1a	Heat shock 70 kDa protein 1A	0.1644	0.684857	-0.123414	0.918013	0.367981	0.428567	-0.274823	0.826552	34	1	56	70	5.4405e+06	5.25001e+06	5.82764e+06	5.8909e+06	8.75715e+06	7.52855e+06	6.05015e+06	6.77019e+06	5.95561e+06	5.96642e+06	6.9561e+06	5.70727e+06	5.85436e+06	8.01149e+06
P50114	S100b	Protein S100-B	0.450877	0.354097	-0.229187	0.853115	0.645207	0.226356	-0.274629	0.826663	4	4	40	10.7	2.40646e+06	2.05982e+06	2.65482e+06	2.13323e+06	2.24634e+06	2.09703e+06	1.97274e+06	2.351e+06	2.25666e+06	2.53949e+06	2.35089e+06	2.56591e+06	2.29621e+06	2.63636e+06
P68373	Tuba1c	Tubulin alpha-1C chain	0.245698	0.567939	-0.191007	0.875994	0.329703	0.468055	-0.2744	0.826794	35	1	80	49.9	35919.1	37112.1	45359.8	35557.8	68387.2	54623.7	36361.1	43861	44428.8	38297.4	52242.6	40589.9	41912.1	50999.3
Q9Z1B5	Mad2l1	Mitotic spindle assembly checkpoint protein MAD2A	0.105938	0.783541	-0.0948596	0.936363	0.376639	0.420108	-0.274329	0.826835	3	3	12	23.6	47944.5	44103.4	50097.9	52197.4	64779	56895	50741.7	53708.8	63247.1	51369.4	68813.5	50791.4	51098.6	51729.9
F7D291	Mtss2	Protein MTSS 2 (Fragment)	0.234548	0.58271	-0.124686	0.917203	0.534953	0.291774	-0.272882	0.827664	9	2	38	39.1	31992	26560.7	28779.9	32324.5	40605.6	33863.3	31235.8	39039.2	30891.5	31754.9	32631.1	32616.2	33570.3	37389.5
Q05DI7	Fam89b	Leucine repeat adapter protein 25	0.608256	0.246459	-0.227976	0.853832	0.673633	0.212015	-0.272748	0.827742	2	2	18	14.9	28453.8	24695.5	30882.9	30382.8	33003.3	29982.9	26323.1	35286.6	22294.4	30904.6	30145.1	30739.5	32776	32216.5
Q8VBV7	Cops8	COP9 signalosome complex subunit 8	0.319895	0.478746	-0.171293	0.888046	0.549169	0.282378	-0.271663	0.828364	6	6	46	23.2	771430	750575	910086	858487	1.01012e+06	973852	839510	860309	842877	824141	887551	921469	859475	1.00025e+06
Q7TMJ8	Pik3ip1	Phosphoinositide-3-kinase-interacting protein 1	0.236849	0.57963	-0.172978	0.88701	0.582158	0.261723	-0.270155	0.829231	1	1	6	28.5	5114.5	4212.25	5000.52	5012.94	4563.68	5243.32	5642.85	3990.47	5756.71	3834.33	5334.8	5238.02	4823.04	5024.37
Q8VDY9	Caap1	Caspase activity and apoptosis inhibitor 1	0.145314	0.715625	-0.0866389	0.941714	0.518536	0.303015	-0.270034	0.8293	1	1	6	37.8	8401.88	8074.02	6723.17	6881.65	11109	10225.6	9207.53	7462.52	9142.56	7738.36	8170.93	9698.74	10566.3	6732.41
Q3USJ8	Fchsd2	F-BAR and double SH3 domains protein 2	0.218147	0.605136	-0.128829	0.914573	0.488491	0.32472	-0.269683	0.829502	8	8	13	84.2	70667.7	68253.7	84675.1	81478.1	98636	89331.8	76777.1	90607.2	79447.7	81788.2	83109.6	83537.3	78969.5	97876.9
Q6PD10	Ip6k1	Inositol hexakisphosphate kinase 1	0.0663292	0.858363	-0.0655454	0.955584	0.409334	0.389642	-0.269141	0.829813	8	8	28	49.3	73669.1	76502.5	84506.8	83159.6	93018.8	96280.4	75144.7	83502.1	117418	79413.9	103510	78313.1	81587.4	88859.8
Q3U0B3	Dhrs11	Dehydrogenase/reductase SDR family member 11	0.00690359	0.98423	-0.00897493	0.993798	0.293641	0.508579	-0.268864	0.829973	4	4	19	28.3	173880	169631	154593	189619	240521	234304	159550	191523	294387	183368	275091	154098	181305	192506
A2APM3	Cd44	CD44 antigen	0.0135991	0.969172	0.0127667	1.00889	0.417378	0.382492	-0.268718	0.830057	2	2	5	50.7	57922.4	46212.1	49335.3	44789.4	52203.9	50495.8	47240.4	75163.3	59302.9	58163.7	43325.6	45210.3	50548.1	81581.2
B1AVK5	Col4a6	Collagen, type IV, alpha 6	0.00571336	0.986931	-0.00602431	0.995833	0.356078	0.440475	-0.268567	0.830143	1	1	1	163.9	9141.91	12877.6	10385.6	12762.5	15701.3	16735.1	14554.1	12834.2	15656.7	9389.73	15944.9	12803.7	13615.8	9610.08
P56528	Cd38	ADP-ribosyl cyclase/cyclic ADP-ribose hydrolase 1	0.485634	0.326863	-0.260942	0.834543	0.474121	0.335644	-0.268	0.83047	4	4	15	34.4	54700.7	60407.8	71602.6	47171.5	38686.5	47032.7	52721.3	60810.1	39759.9	55726.1	32748.2	84971.2	53757	70471
P11930	Nudt19	Nucleoside diphosphate-linked moiety X motif 19	0.294174	0.507956	-0.211217	0.863808	0.375402	0.421306	-0.267683	0.830652	4	4	19	40.3	86968.4	78112.2	83154.8	88201.3	129165	100876	78219	97399	94921.7	81011.2	108799	87482.5	90071.2	106675
Q91XZ8	Pcdhb22	Protocadherin beta 22	0.0366502	0.919073	-0.0214582	0.985236	0.514184	0.306067	-0.266648	0.831249	3	2	5	86.8	10744.1	9993.6	14311.6	13409.9	16562	13711.3	12441	16178.6	13993.9	15607.6	13116.3	12866.1	15403.7	13325.6
Q62148	Aldh1a2	Retinal dehydrogenase 2	0.056326	0.878363	0.0348772	1.02447	0.76105	0.17336	-0.266516	0.831325	5	3	10	56.6	23798.5	24086.3	26249.5	28065	24609	33115.1	30918.8	26363.9	30560.5	27034.1	25712.7	29627.2	26724.4	26153.5
Q80YD6	Sergef	Secretion-regulating guanine nucleotide exchange factor	0.176231	0.666452	-0.10192	0.931792	0.507656	0.310702	-0.265307	0.832022	3	3	6	49.2	18081.1	14808.3	21007	18546.4	20646.1	20910.3	18160.5	21072.7	17636.8	20298.8	21339	18469.4	21087.9	18128.1
A0A5F8MPF5	Amd1	S-adenosylmethionine decarboxylase proenzyme 1	0.558318	0.276492	-0.152029	0.899984	0.712775	0.193743	-0.264967	0.832218	4	4	8	52.9	4314.86	6687.43	3678.38	6129.14	3734.52	5558.95	5462.26	5772.47	2799.62	5529.26	4520.85	5256.99	5558.93	4994.76
Q8R1B0	Stac2	SH3 and cysteine-rich domain-containing protein 2	1.06189	0.0867183	-0.150137	0.901165	1.08735	0.0817814	-0.263854	0.83286	3	3	13	44.8	25797	29678.5	28823.1	31935.8	31613.6	33174.4	35621.4	30961.9	21466.4	31765.2	25708.9	35846.4	36690.7	28770.6
P0C7N9	Psmg4	Proteasome assembly chaperone 4	0.132338	0.73733	-0.145055	0.904345	0.290158	0.512674	-0.263308	0.833176	1	1	12	14	21061.9	23420.9	25828.6	20492.2	33673.8	30692.4	19602.3	24609.2	32775.9	20609.6	31337.5	22660.9	20465.7	31765.2
E9QPK1	Cgref1	Cell growth regulator with EF hand domain protein 1	0.290985	0.5117	-0.161152	0.894311	0.533741	0.292589	-0.263262	0.833202	1	1	3	35.4	9345.16	6966.89	8844.4	6899.43	9008.65	7372.68	7019.66	10278.7	7541.62	9596.22	8806.59	9088.36	8315.29	8488.68
Q5Y5T5	Zdhhc8	Probable palmitoyltransferase ZDHHC8	0.229852	0.589044	-0.138787	0.908282	0.507026	0.311153	-0.262818	0.833459	6	5	7	82	32357	31766.4	31714.3	37815.4	39296.4	44216.3	32689.3	34871.9	32507.2	34311.8	40370.6	34261.5	40286.7	32404.1
A0A0N4SWG4	Pde1c	Phosphodiesterase	0.0931114	0.807028	-0.0789048	0.946776	0.313286	0.486087	-0.262428	0.833684	6	4	11	86.5	110209	78710.1	142354	101022	177876	144814	85627.1	178044	102773	139488	110998	126931	102609	167819
A0A0A6YW92	Dalrd3	DALR anticodon-binding domain-containing protein 3	0.307263	0.492875	-0.153056	0.899344	0.919048	0.12049	-0.262005	0.833928	3	3	20	18.3	19153.5	15452	16741.8	18052.6	18273.8	19724.2	15000.9	17954.5	19104.4	17739.9	16346	19770.2	19539.4	18961.3
Q8C1W1	Vash1	Tubulinyl-Tyr carboxypeptidase 1	0.125141	0.749651	-0.0953657	0.936035	0.408201	0.39066	-0.261665	0.834125	2	2	5	41.8	4896.05	5314.69	4375.35	4832.88	6281.92	6003.03	5268.52	5137.73	5622.97	5083.12	5809.47	4826.89	4980.98	6206.73
D3YYY8	Arhgef26	Rho guanine nucleotide exchange factor (GEF) 26	0.13419	0.734192	-0.0650319	0.955924	0.701106	0.199019	-0.261087	0.834459	7	7	9	97.3	23881.2	21604.5	22337.5	24330.3	17037.8	26795.6	22763.2	26200.1	18743.2	23759.4	16820.1	22384.4	24343.3	30731.5
A0A087WQF0	Plppr2	Phospholipid phosphatase-related protein type 2	0.117291	0.763325	-0.0818217	0.944864	0.479557	0.331469	-0.260702	0.834682	10	6	31	45.6	574766	553863	610293	601112	701859	699954	581772	706862	654925	610266	650835	579533	620321	737326
G5E832	Apc2	Adenomatous polyposis coli protein 2	0.0244621	0.945231	-0.0178964	0.987672	0.68816	0.205041	-0.259906	0.835142	11	11	5	243	81831.7	74465	80778.3	79843.5	85431.9	93340.8	82029.5	91853.2	104604	79724.6	84587	86176.9	90240.1	80850.9
E9QNN1	Dhx9	ATP-dependent RNA helicase A	0.141187	0.722458	-0.117269	0.921931	0.468199	0.340252	-0.259521	0.835365	51	1	42	149.6	22745.4	21199	25572.1	24344.8	24437.8	24792.9	21871.8	24502.2	31200.4	21875.8	28787.3	23076.9	26166.1	22736.8
B2RQG2	Phf3	PHD finger protein 3	0.0691964	0.852714	0.0846541	1.06043	0.395255	0.402481	-0.258764	0.835804	8	8	4	225.4	74068.5	67848.2	61424.6	65564.3	72382.9	73591	64946	71823.1	149370	70924.6	88690.9	66025.8	69323.5	67260.7
Q9ERY9	Erg28	Ergosterol biosynthetic protein 28 homolog	0.286379	0.517155	-0.170742	0.888386	0.513651	0.306443	-0.25873	0.835823	3	3	24	15.8	71997.8	64930.6	63849.6	70484.6	64854.9	82193.5	56645.2	72990.7	57735.1	71232.5	77789.3	64822	71985	71060.3
Q9CPS7	Pno1	RNA-binding protein PNO1	0.601774	0.250165	-0.192398	0.87515	0.65021	0.223764	-0.258633	0.83588	1	1	6	27.4	7640.78	8882.84	7472.63	7874.17	10753.5	9671.98	8214.97	10506.3	6643.84	7355.45	7955.99	9633.16	10258.4	8207.6
A0A1W2P879	Palm	Paralemmin-1 (Fragment)	0.0872374	0.818018	-0.0308324	0.978855	1.86556	0.0136282	-0.258303	0.836071	7	1	62	15.8	10143.5	9097.71	9705.97	10529.5	6793.12	9368.4	10493.3	9709.77	9324.41	11956.2	7939.02	10749.7	11086	9384.16
Q9Z0F7	Sncg	Gamma-synuclein	0.154335	0.700914	-0.121506	0.919228	0.475938	0.334242	-0.257917	0.836294	10	8	85	13.2	552345	434234	502461	464762	420257	398054	456478	473113	580226	571697	552728	564684	451928	447302
Q8CEG5	Ccdc28b	Coiled-coil domain-containing protein 28B	0.293372	0.508894	-0.179723	0.882872	0.528148	0.296382	-0.257047	0.836799	1	1	6	22	23938.2	25654.3	30053.8	28198.3	27102.2	24123.6	27238	26583.4	29473.4	27045.4	30662	27837	28558.6	27167.9
P51949	Mnat1	CDK-activating kinase assembly factor MAT1	0.147789	0.711559	-0.0843239	0.943226	0.683953	0.207037	-0.256309	0.837227	3	3	13	35.8	13155.6	12238.7	12862.7	14545.2	15719.8	16266.1	14091.4	14377.3	15469.3	12729.5	13698.9	15032.9	15297.2	13885.5
Q3V188	Endou	Poly(U)-specific endoribonuclease	0.11732	0.763272	-0.0592135	0.959787	0.863933	0.136794	-0.254919	0.838034	5	5	17	47	328655	240710	266908	251400	224860	282002	246774	295277	276695	312352	218709	275472	291339	328176
P19001	Krt19	Keratin, type I cytoskeletal 19	0.134532	0.733614	-0.139063	0.908109	0.220251	0.602211	-0.254802	0.838102	8	3	14	44.5	153932	78405.3	188360	53501.6	115196	136776	176009	88591.5	99179.2	74696.7	155604	93735.8	121752	92593.3
A0A1L1SSH9	Sparc	SPARC	0.1393	0.725604	-0.0771794	0.947909	0.688343	0.204954	-0.254698	0.838162	6	6	17	37.8	56058.1	52713.7	53058.5	58421.5	59809	61709.9	59258.4	60433.6	61565.8	56249	52411.3	66819.4	55656.7	63061.8
Q3U595	3 SV	UPF0545 protein C22orf39 homolog	0.163315	0.68657	-0.139189	0.908029	0.376257	0.420478	-0.254517	0.838268	2	2	15	12.5	28037	29106.6	31583.3	29141.1	37133.5	35205.5	25452.5	28406.7	37008	33340.1	38834.3	28060.6	32252.7	32281.2
A0A0N4SVY3	Pianp	PILR alpha-associated neural protein	0.116363	0.764957	-0.317644	0.802379	0.092727	0.807743	-0.25424	0.838429	2	2	7	29.1	1429.69	0	1677.39	1340.44	1233.8	933.376	0	1447.64	1007.29	1712.11	0	1066.37	2032.97	1648.2
E9PUD7	Tpgs2	Tubulin polyglutamylase complex subunit 2	0.192334	0.642193	0.05221	1.03685	0.948728	0.112531	-0.253791	0.83869	1	1	7	27.4	30202.5	17846.5	21622.8	23864.7	15489.2	27578.7	24703	24347.3	21027.2	26933.9	17983.1	25085.6	25046.3	22490.1
P97478	Coq7	5-demethoxyubiquinone hydroxylase, mitochondrial	0.0676235	0.855808	-0.0879348	0.940869	0.234928	0.5822	-0.253277	0.838989	7	7	45	24	80098.4	73812.3	72307.7	80003.9	104042	89331.7	70661.1	76845.5	112407	87399.9	137550	68309.6	72613.5	80171.3
Q99KW9	Itfg1	T-cell immunomodulatory protein	0.11021	0.775871	-0.0716308	0.951562	0.498022	0.317671	-0.252579	0.839394	3	3	11	67.4	139250	132882	128803	132330	167719	157615	142042	147305	155302	146002	149630	134865	150097	156166
Q08331	Calb2	Calretinin	0.225059	0.595581	-0.0975571	0.934614	0.782721	0.164922	-0.252034	0.839712	16	16	49	31.4	1.84548e+06	1.55974e+06	1.38524e+06	1.48967e+06	1.26195e+06	1.30897e+06	1.68269e+06	2.01107e+06	1.25816e+06	1.73468e+06	1.05212e+06	2.14327e+06	1.5884e+06	1.74273e+06
Q3TN85	Rad23a	UV excision repair protein RAD23 homolog A (Fragment)	9.13248e-05	0.99979	0.00012064	1.00008	0.324732	0.473444	-0.251203	0.840195	11	9	43	34.8	345154	317714	356007	358259	382301	371652	327536	349521	666349	340258	486861	311905	346165	359960
P61793	Lpar1	Lysophosphatidic acid receptor 1	0.387938	0.409319	-0.15163	0.900233	1.3148	0.048439	-0.250502	0.840604	2	2	8	41.1	33455	30587.1	35778	29140.7	26554	30365.7	27757.7	31672.6	31681.5	35628.1	26011.7	36588.8	34990.6	34116.1
A0A0U1RP13	Cdipt	CDP-diacylglycerol--inositol 3-phosphatidyltransferase	0.122561	0.754117	-0.114176	0.92391	0.295777	0.506084	-0.250419	0.840652	5	5	29	20.3	839187	849865	974289	1.02465e+06	1.30478e+06	1.15774e+06	912647	991033	1.08374e+06	991146	1.37416e+06	864526	986570	997696
A0A1Y7VNP1	Atg2b	Autophagy-related protein 2 homolog B (Fragment)	0.258669	0.551228	-0.123332	0.918065	0.523898	0.299297	-0.250169	0.840798	22	2	28	101.1	37157.3	33697.8	36468.1	35459.7	48648.6	48962.4	32504.3	43490.4	31036.7	42972.2	35646.5	39570.3	39896.5	45709
Q8R0I4	Tm2d2	TM2 domain-containing protein 2	0.0161878	0.963412	-0.0152041	0.989517	0.403717	0.394714	-0.248525	0.841757	2	2	13	22.8	23422.2	22450.1	26471.3	24603	25243.1	26812.2	24516.6	26769.5	32770.5	25410	28976	23526.8	23367.7	27443.3
B1AXV0	Frrs1l	DOMON domain-containing protein FRRS1L	0.00424951	0.990263	-0.0058322	0.995966	0.292273	0.510184	-0.248467	0.84179	9	9	36	32.5	536467	531389	556071	566264	527239	528807	555069	495084	1.01799e+06	560064	830692	483798	581416	459919
P63216	Gng3	Guanine nucleotide-binding protein G(I)/G(S)/G(O) subunit gamma-3	0.284387	0.519533	-0.13745	0.909124	0.622105	0.238724	-0.248431	0.841811	6	6	81	8.3	1.90236e+06	1.55607e+06	1.85667e+06	1.4209e+06	1.81143e+06	1.52449e+06	1.57289e+06	2.37542e+06	1.50876e+06	1.82595e+06	1.64679e+06	1.77048e+06	1.83773e+06	1.91709e+06
Q9Z0S1	Bpnt1	3'(2'),5'-bisphosphate nucleotidase 1	0.0960652	0.801558	-0.065831	0.955395	0.466675	0.341448	-0.248054	0.842031	15	1	65	33.2	382720	377823	432643	390338	472366	466147	393741	426687	449875	464884	437206	401514	414448	476919
Q9WV95	Phlda3	Pleckstrin homology-like domain family A member 3	0.148006	0.711204	-0.0827783	0.944238	0.658643	0.219461	-0.247925	0.842107	3	3	23	13.7	122574	106251	128202	115573	117658	125395	113276	133602	127019	126054	113403	134448	117822	132132
Q8CF93	Galnt13	Polypeptide N-acetylgalactosaminyltransferase 13	0.079453	0.832812	-0.0844885	0.943119	0.340421	0.456645	-0.247733	0.842219	3	2	4	63.9	7487.62	6845.95	7793.56	8058.22	11241	12292.5	5381.34	8774.26	10640.1	7790.47	8959.77	8139.2	7277.17	10287.3
A0A0G2JE97	Ttc14	Tetratricopeptide repeat protein 14	0.0365778	0.919226	-0.0417844	0.971453	0.357265	0.439273	-0.247379	0.842426	1	1	4	43.6	2343.34	2657.97	2345.85	2506.47	3254.91	2552.94	2045.09	2230.55	4120.59	3824.73	3336.08	2430.63	2783.78	2496.37
E0CX53	Tbc1d4	TBC1 domain family member 4	0.197247	0.63497	-0.0723102	0.951114	0.999404	0.100137	-0.246845	0.842737	7	6	7	147.2	34464.9	40086.2	39908.5	42610	38098.9	45238.5	39257.5	43624.7	37186.1	42954.2	36451.8	43060.5	46023.7	39078.5
Q91Z40	Gbp7	Gbp6 protein	0.759185	0.174107	-0.250652	0.840517	0.597155	0.25284	-0.246374	0.843012	4	2	7	72.7	29041.9	29081.4	36026.2	31718.9	37528.2	39852.3	32595.6	30639	21085.8	32107.4	31154.7	35838.5	34174.1	35829.2
Q8BZW2	Sowahb	Ankyrin repeat domain-containing protein SOWAHB	0.0686128	0.853861	0.077064	1.05487	0.314575	0.484647	-0.246368	0.843016	8	8	13	83.5	40029	36239.2	39356	43892.7	53353	53985.7	41896	44214.6	73328.7	42230.4	57975.8	38339.7	44301	39467.4
Q8BYK8	Zc3h6	Zinc finger CCCH domain-containing protein 6	0.233838	0.583662	-0.158799	0.89577	0.414085	0.385403	-0.246078	0.843186	1	1	1	131.2	9184.27	8760.58	7133.1	8187.86	8734.37	12359.6	7315.94	8996.9	5651.03	9122.61	9678.5	9602.96	11023.7	5866.37
P51141	Dvl1	Segment polarity protein dishevelled homolog DVL-1	0.0716891	0.847834	0.101996	1.07326	0.291851	0.510681	-0.245864	0.84331	6	3	13	75.3	119824	113249	128765	141805	179833	160441	118686	135061	345008	126599	186941	123380	130637	134334
Q6P3Z4	Zfp37	Zinc finger protein 37	0.0235986	0.947112	-0.0170822	0.988229	0.4865	0.326212	-0.245653	0.843434	4	4	6	66.7	15093.5	15215.1	16991.6	15361.4	23285.2	21094.4	15876.1	18899.5	21914.9	16777.7	16422.4	18417.5	18576.2	17948.2
Q8VCY8	Plppr2	Phospholipid phosphatase-related protein type 2	0.293908	0.508267	-0.139217	0.908012	0.49625	0.31897	-0.244682	0.844002	5	1	23	36.9	53162.9	49372.1	54370.4	53737.6	67922.5	61809.3	57261.2	63957.9	46906.6	53386.4	54686.4	54156.5	58536.9	66231.1
P63024	Vamp3	Vesicle-associated membrane protein 3	0.126457	0.747383	-0.074047	0.949969	0.509498	0.309387	-0.243662	0.844599	4	1	39	11.5	68920.7	66418.6	78310.6	80503.1	72923	81605.2	71152.9	81951.7	67059.8	89637.3	64470.8	66854.5	79662.5	101896
Q9D1C2	Cby1	Protein chibby homolog 1	1.01623	0.0963317	-0.226087	0.85495	1.09237	0.0808405	-0.243197	0.844871	1	1	9	14.5	22807.1	20581.2	24010.8	21547.6	19709.6	20433.6	20801.2	23812.4	15169.1	24978.9	17835.7	24760.1	23981.5	25347.7
A0A286YDH6	Cadps	Calcium-dependent secretion activator 1	0.244153	0.569964	-0.127896	0.915165	0.505199	0.312465	-0.243171	0.844886	43	1	61	97.1	266588	234669	258575	257959	331654	283113	244229	319989	259556	271323	275934	263097	296381	291693
Q6P8G8	Orai3	Protein orai-3	0.204702	0.624164	-0.136075	0.909991	0.435787	0.366617	-0.241863	0.845653	2	2	6	31.3	30412.2	28252.4	28602.4	28634.6	33541.4	35376.4	29929.2	30570.3	29909.3	26563	34107.5	27154.8	32419.6	31923.2
A0A0R4J1I2	Tada3	Transcriptional adapter 3	0.361425	0.435086	-0.154142	0.898667	0.469662	0.339108	-0.241447	0.845896	3	3	13	26.1	11026.8	14851.5	14671	14012.9	18157.2	15601	14562.6	14007.9	13009.2	15088.3	13503.7	15015.9	14898.2	17045.1
Q9CXE2	Bcl7a	B-cell CLL/lymphoma 7 protein family member A	0.104007	0.787033	-0.0699403	0.952677	0.45653	0.349518	-0.241175	0.846056	6	4	31	22.8	70312.5	68916.1	74709.7	74349.7	92067.9	93649.1	70806.2	82638	81046.6	76269.1	82567.6	70471.7	85032.3	80036.4
A0A1W2P6N0	Man1a	alpha-1,2-Mannosidase	0.0468866	0.897663	-0.0523929	0.964336	0.308261	0.491744	-0.240818	0.846265	1	1	2	39.9	13139.6	8101.17	9383.32	10875.9	13733.7	11755.6	8728.19	15140.4	15519	8977.73	11124.6	10318.8	9378.2	15450
A0A0R4J007	Pald1	Paladin	0.218078	0.605232	-0.112388	0.925055	0.567344	0.270805	-0.240193	0.846632	6	6	8	96.7	31425.2	29926	32788.9	32604.9	37557	33159.1	32795.5	36890.7	33480	33056.8	32418.7	33707.3	34615.7	36732.4
P59913	Pcmtd1	Protein-L-isoaspartate O-methyltransferase domain-containing protein 1	0.252036	0.559711	-0.18996	0.87663	0.344142	0.452749	-0.239677	0.846935	7	7	16	40.7	24526.1	27272.4	27981.6	31198.6	40041.6	34576.1	24451	29576.8	32355.8	25924.8	33114.8	30878.4	26745.3	34575.9
Q91VW5	Golga4	Golgin subfamily A member 4	0.0573258	0.876343	-0.0460585	0.968579	0.438205	0.364582	-0.239621	0.846968	34	34	18	257.4	382640	375306	399012	387315	421440	447987	387057	412547	480563	401814	453669	374765	408895	412279
Q8K3C3	Lzic	Protein LZIC	0.198187	0.633597	-0.10197	0.93176	0.554046	0.279225	-0.239324	0.847142	4	4	21	21.5	114084	95966.2	102741	109272	94053	121354	109305	106406	89745.2	110923	106103	100501	107256	118095
A0A0A6YX18	Atp6v1h	V-type proton ATPase subunit H	0.0264751	0.94086	-0.0172021	0.988147	0.476598	0.333735	-0.238956	0.847358	26	1	65	54.1	87299.3	94848.9	61966.9	107212	60283	109060	79266.4	84612.9	71062.4	103890	79733.4	83625.9	76786.8	97045.6
P31725	S100a9	Protein S100-A9	0.000697093	0.998396	0.0011066	1.00077	0.174064	0.669785	-0.23879	0.847456	1	1	7	13	7808.59	7551.69	8875.37	10079.1	4936.94	10809.3	10030.1	8191.02	6543.99	7770.81	3815.22	7195.17	6821.29	21859.9
A0A1L1SRE8	Ldlr	Low-density lipoprotein receptor	0.450577	0.354343	-0.168241	0.889927	0.527773	0.296638	-0.238487	0.847634	5	4	6	89.4	40647.4	41477.2	45037.5	45977.8	57136.7	46117.6	46848.3	48637.9	39486.9	46303.1	43844.5	45987.2	50402.6	51530.4
Q8BR07	Bicd1	Protein bicaudal D homolog 1	0.180675	0.659667	-0.137103	0.909343	0.360083	0.436432	-0.237859	0.848003	6	4	9	95.8	24733.8	21187.4	28590.5	22026.2	25223.3	26310.2	22547.8	24764.9	25208.3	24063.7	30304.2	23749.4	23622.5	24220.9
Q9D0I8	Mrto4	mRNA turnover protein 4 homolog	0.117844	0.762352	-0.0504456	0.965638	0.59677	0.253064	-0.237803	0.848036	3	3	13	27.5	14815.1	12422.2	13090.7	15518.5	17463	15269.5	18205.8	15049.5	14098.2	15999.4	13808.6	17897.2	15948.5	13631.9
Q5U5V2	Hykk	Hydroxylysine kinase	0.425307	0.375572	-0.169351	0.889243	0.786506	0.163491	-0.23775	0.848067	3	3	10	42.3	47024.7	42217.3	45460.3	43281.5	37070.2	48282.4	41523.5	44835.3	38669.6	39869.7	39827	48447.1	44491.3	47117.1
A0A1W2P8A0	Kcnc2	Potassium voltage-gated channel subfamily C member 2 (Fragment)	0.811012	0.154521	-0.368264	0.774714	0.448009	0.356444	-0.237535	0.848193	2	1	26	15.5	3566.25	4449.05	4641.08	5196.65	5979.59	4562.81	4449.91	3500.34	4239.72	3644.86	4159.86	4711.69	4977.44	5975.18
P02762	Mup6	Major urinary protein 6	0.395096	0.402628	0.447263	1.36345	0.174256	0.669489	-0.237263	0.848353	3	3	17	20.6	18944.2	48876.3	17265.8	39564.5	33161.7	48920.3	33727	50016.9	52377.4	39289.7	38997	15600.7	33846.4	41818.4
Q3U717	Tmbim1	Protein lifeguard 3	0.140348	0.723855	-0.076037	0.94866	0.569688	0.269347	-0.235834	0.849194	2	2	5	34.4	96636.3	83356.8	116792	89045.5	88943.9	100713	94295	96009.5	96342.5	111435	98879	101165	101271	92924.2
Q9DCI3	Stard3nl	STARD3 N-terminal-like protein	0.127957	0.744805	-0.0935512	0.937213	0.421789	0.378626	-0.235662	0.849295	2	2	7	26.8	45040.4	39021.6	50359.4	49041.9	55386.8	49566.1	45688.7	50647.8	56584.5	45771.5	52337.4	50138	46267.8	49690.6
Q91VX9	Tmem168	Transmembrane protein 168	0.630664	0.234065	-0.216728	0.860515	0.610594	0.245135	-0.235274	0.849524	1	1	2	79.6	8672.22	7672.81	8624.6	9162.53	10962.9	10047.2	10707.5	9521.01	6613.51	6852	8254.87	8808.19	11434.1	9206.76
E9Q6B2	Ccdc85c	Coiled-coil domain-containing protein 85C	0.0217163	0.951226	-0.0166494	0.988526	0.447578	0.356798	-0.235069	0.849644	7	7	20	45.3	107066	96938.8	123779	110441	134833	128040	111310	136022	139236	114084	122204	109187	122744	121947
Q9CQA9	Ntpcr	Cancer-related nucleoside-triphosphatase homolog	0.0306672	0.931822	-0.0203835	0.985971	0.496925	0.318474	-0.234845	0.849776	7	7	46	20.7	19005.5	23201.5	21936.1	22003.9	23166.8	26450.5	21367.4	23114.3	22965.3	26095.7	23383.7	21460.2	23068.8	23203
P07742	Rrm1	Ribonucleoside-diphosphate reductase large subunit	0.05189	0.887381	0.0564977	1.03994	0.450133	0.354705	-0.23459	0.849926	5	5	6	90.2	15315.7	15282.6	14359.1	16168.7	13871.6	12477.4	18247.4	15271.9	28317.9	15852.6	17763.7	14451.4	16819.9	13836.2
B1B1A7	Kalrn	Kalirin (Fragment)	0.34792	0.448828	-0.207135	0.866256	0.470391	0.338539	-0.234301	0.850097	56	1	44	161.7	76307	77128.4	75758.7	82841.7	89736.4	73633.2	75422.2	74549	85967.6	77260.2	89774.3	75512.5	93688.6	77198.8
P03930	Mtatp8	ATP synthase protein 8	0.707158	0.196265	-0.155494	0.897825	0.949777	0.11226	-0.234201	0.850156	2	2	27	7.8	193347	179189	202742	170073	182835	185172	199210	197216	141239	210843	162476	192440	218546	204553
H3BLM7	Fam107b	Protein FAM107B	0.522793	0.300059	-0.143023	0.905619	0.863916	0.136799	-0.233373	0.850644	1	1	17	9	25215.7	22047.1	16885.3	20929.5	15875	18973.4	24346.9	19695.8	15066.1	23497.2	13859.6	29041.6	23736.1	19410.2
A0A087WSF5	Lrrfip1	Leucine-rich repeat flightless-interacting protein 1 (Fragment)	0.148414	0.710536	-0.0978092	0.934451	0.436429	0.366076	-0.233182	0.850757	12	3	51	37	65708.2	56940.6	64713.8	62937.9	71997.8	70380.3	65417	68531.3	67709.4	61991.9	72334	65771.7	64707	65563.2
Q7TNV1	Tlcd3b	Ceramide synthase	0.311485	0.488106	-0.202435	0.869083	0.444413	0.359407	-0.23307	0.850823	2	2	8	30.8	8927.42	10849.3	10374.4	11169.8	11135	14376.4	9023.83	8552.91	9702.64	9747.18	11527	11202.2	10103.5	10829.6
O54951	Sema6b	Semaphorin-6B	0.0271638	0.939369	-0.0168309	0.988401	0.565064	0.27223	-0.232905	0.85092	3	3	5	95.4	36108.8	37238.9	39372.9	37038.9	42964.2	40856.2	43906.1	44039.5	43366.1	39265.5	36739.3	39601.5	39985.6	44479.1
D3Z6F4	Dlgap1	Disks large-associated protein 1	0.784034	0.164424	-0.171027	0.88821	0.724399	0.188626	-0.232759	0.851006	25	1	46	74.2	13357.6	12652.8	14949.1	15802.2	16444.6	15338.2	14509.4	15100.1	10907.2	16751.5	12596.1	14590.2	18053.1	16041.1
Q8R4S0	Ppp1r14c	Protein phosphatase 1 regulatory subunit 14C	0.0138514	0.968609	-0.0103291	0.992866	0.479143	0.331785	-0.232211	0.851329	3	3	28	17.7	33915.4	34317	30668.4	30784	37271.6	34882.5	33761.2	39726.3	40157.2	35512.9	35093.8	31977.7	35227.5	36684.9
Q8K190	Saysd1	SAYSvFN domain-containing protein 1	0.030154	0.932923	0.0300481	1.02105	0.340279	0.456795	-0.232194	0.851339	1	1	18	20.7	6241.47	6501.75	8507.55	8276.15	9927.95	10357.9	7453.12	9362.22	11201.3	6565.32	9308.69	7846.23	9606.85	6133.46
B1ATS5	Atp2a3	Calcium-transporting ATPase	0.0633053	0.86436	-0.056266	0.96175	0.389489	0.40786	-0.232141	0.85137	16	7	15	111.6	65714.1	64680.5	69456	73725	79842.8	83274.6	64372	71130.7	92367.6	68535.1	82590.9	81649.3	67807.4	63585.2
Q5RIM6	Ncor1	Nuclear receptor corepressor 1	0.0740161	0.843304	-0.0606247	0.958849	0.349403	0.447298	-0.232027	0.851438	12	10	6	270.6	30108.2	27600.1	34067.4	32769.8	43890.8	36322.2	31876.4	34818.8	41098.4	33610.5	39019.5	32020.9	34029.5	33934.5
Q6WKZ7	Nostrin	Nostrin	0.147169	0.712575	-0.0943712	0.93668	0.401572	0.396669	-0.231279	0.851879	2	2	4	57.6	19728.4	19186	26836.3	22489.4	31406.1	31948.4	20882.9	24375.2	24705.8	21669.9	23560.1	24020.3	24759.2	25622.7
Q8R2U6	Nudt4	Diphosphoinositol polyphosphate phosphohydrolase 2	1.17918	0.0661941	-0.210984	0.863948	1.68809	0.0205075	-0.230542	0.852315	5	2	31	20.1	22786.8	24787	21441.3	24138.3	21029.3	22906.5	23762.8	20108.6	18087.2	25090.5	19172.9	24858	30300.8	21925.2
Q8CB44	Gramd4	GRAM domain-containing protein 4	0.161898	0.688814	-0.0853539	0.942553	0.524582	0.298826	-0.229998	0.852636	12	12	18	72.2	152987	149769	161052	162576	186348	187054	157574	184016	156764	163897	163805	166110	170510	174266
Q9JLV6	Pnkp	Bifunctional polynucleotide phosphatase/kinase	0.0380125	0.916194	-0.0431202	0.970554	0.238289	0.577711	-0.229961	0.852658	6	6	14	57.2	40795.4	44442.1	45385.3	51676.5	87081.8	64059.4	44266	54639.2	74919.9	46025.5	66128.7	44954.3	47971.5	58828.4
Q6ZQH8	Nup188	Nucleoporin NUP188 homolog	0.0083853	0.980877	-0.00763741	0.99472	0.359809	0.436708	-0.229863	0.852716	9	9	6	196.6	120197	116699	109836	121751	125866	134713	125683	126162	145561	123850	150131	115291	121468	110795
P70377	Fgf13	Fibroblast growth factor 13	0.123686	0.752166	-0.0672273	0.954471	0.60043	0.25094	-0.229839	0.85273	3	3	12	27.6	33505	32224.9	32828.3	30764.2	27269.5	32296	32198.7	39040.5	30382.6	31980.6	32077.7	30918.5	33930.7	33140.3
Q6A028	Swap70	Switch-associated protein 70	0.0636478	0.863679	0.0730062	1.05191	0.275059	0.530812	-0.229203	0.853106	18	18	29	69	342967	310560	341619	354293	523467	540934	325996	411117	604455	331409	459121	299326	373695	417589
D3YZ99	Ntan1	Protein N-terminal asparagine amidohydrolase	0.622261	0.238638	-0.204325	0.867945	0.546637	0.284029	-0.228822	0.853332	1	1	7	30.1	14277.8	17389.3	14367.9	15452.6	19045.7	16471	18164.2	14397.9	12448.7	16092.8	15220.2	17285.1	16907.1	17229.4
E0CXR8	Pard3	Partitioning defective 3 homolog (Fragment)	0.00666874	0.984762	-0.00531602	0.996322	0.492899	0.32144	-0.227923	0.853863	7	7	9	108.8	36852.3	38902.5	41259.3	34597.9	43060	42220.9	36141.3	44372.2	50963.9	41708.8	39637.5	39930.2	39580.8	42230.2
P62075	Timm13	Mitochondrial import inner membrane translocase subunit Tim13	0.42434	0.376409	-0.125895	0.916435	0.969928	0.10717	-0.227886	0.853885	6	6	62	10.5	2.4912e+06	2.44947e+06	2.46027e+06	2.77505e+06	2.74012e+06	2.93921e+06	2.52942e+06	2.78031e+06	2.31726e+06	2.56263e+06	2.2261e+06	2.77989e+06	3.05882e+06	2.72444e+06
Q9DCU2	Pllp	Plasmolipin	0.179563	0.661359	-0.0781002	0.947304	0.814175	0.1534	-0.22749	0.85412	2	2	21	19.8	529879	413776	480279	430947	330682	519735	389343	449572	394415	529962	357570	450774	477331	525773
H7BX02	Rc3h1	Roquin-1	0.321411	0.477078	-0.196249	0.872817	0.463808	0.34371	-0.227006	0.854406	4	3	6	124.3	9414.29	7660.24	7517.21	8106.78	9810.79	8906.34	6824.17	8376.4	9117.34	7802.72	8522.54	9719.45	8062.48	8879.18
Q80VN4	Zfp729b	AA987161 protein	0.369463	0.427108	-0.0763036	0.948485	0.941907	0.114312	-0.226969	0.854428	2	1	2	120.1	7546.08	7437.96	9250.66	6728.91	7348.16	7873.5	10657.5	9236.32	5044.67	8357.52	6312.66	7986.85	10029.9	7744.45
B0QZH6	Camta2	Calmodulin-binding transcription activator 2	0.300942	0.500102	-0.222279	0.85721	0.330598	0.467092	-0.226836	0.854507	8	8	7	128.4	7832.71	7567.88	9880.76	12642.7	8488.61	9012.59	7418.39	9550.27	9249.43	8164.12	10170	7937.23	8741.72	11356.2
E9Q2U6	Csnk1a1	Casein kinase I isoform alpha	0.0859504	0.820445	-0.0546918	0.9628	0.505272	0.312412	-0.226654	0.854615	11	1	34	40.6	81996.9	78128.6	86057.9	73565.1	82660.5	97825.4	84759.9	88747.9	83543.6	74725.8	82502.9	78556.4	83645.6	89354.7
E9QAF9	Tanc1	Protein TANC1	0.199879	0.631133	-0.0977005	0.934521	0.524877	0.298623	-0.2264	0.854765	16	16	11	199.9	244758	231777	239596	240913	248857	254234	252834	290856	201634	254969	197510	240788	249489	330533
Q02105	C1qc	Complement C1q subcomponent subunit C	0.314107	0.485169	-0.161946	0.893818	0.414253	0.385254	-0.226367	0.854785	5	5	25	26	217227	233443	287808	259513	298439	240761	274911	271744	226494	261919	257726	280032	238742	295697
O35449	Prrt1	Proline-rich transmembrane protein 1	0.21387	0.611124	-0.124674	0.917211	0.453678	0.351821	-0.226166	0.854904	3	3	12	31.4	348686	309406	326423	317469	341131	337950	298498	373587	302683	358874	300503	319962	320214	437557
A0A0A6YWK7	Igsf8	Immunoglobulin superfamily member 8 (Fragment)	0.214115	0.610781	-0.176474	0.884863	0.28876	0.514327	-0.226047	0.854974	4	1	33	22	271814	271818	331425	311848	418376	268835	355316	302002	353225	281115	257779	272261	316014	526991
Q9D6H2	Hspb11	Intraflagellar transport protein 25 homolog	0.531828	0.293881	-0.330326	0.795357	0.36402	0.432494	-0.225849	0.855091	1	1	6	16.3	3302.53	2176.87	2571.56	3405.72	3406.5	2844.02	2411.38	2821.84	2830.43	2058.48	3085.81	3518.94	2586.79	3023.57
G3X9J0	Sipa1l3	Signal-induced proliferation-associated 1-like protein 3	0.328194	0.469685	-0.155713	0.897689	0.531994	0.293769	-0.225825	0.855106	24	24	16	194.9	256499	231423	241962	249743	227513	235986	232337	269021	204622	260324	201650	243683	243546	327571
Q8C3B8	Rft1	Protein RFT1 homolog	0.230739	0.587842	-0.088055	0.94079	0.797908	0.159255	-0.224906	0.855651	3	3	6	60.3	11527.5	11878.8	15561.9	13021.5	11615.9	16101.7	11750.3	12908.8	10995.1	14562.7	11030.3	12625.3	14934	14172
Q8BW22	Ss18l1	Calcium-responsive transactivator	0.711571	0.19428	-0.199337	0.870951	0.589777	0.257172	-0.224808	0.855709	4	4	17	43.7	82800.8	82257.6	91722.7	85386.2	107074	93303.5	85156.4	97719.8	68970.4	87967.4	83632.3	91475.5	104372	92435.2
A0A1Y7VLQ2	Gm42517	Predicted gene 42517	0.194832	0.63851	-0.0962997	0.935429	0.602381	0.249815	-0.224701	0.855772	1	1	6	38.9	6659.86	6476.9	7212.97	6655.22	7049.92	7488.65	8392.2	7969.26	6006.83	5717.47	5735.23	6660.73	7452.76	8701.84
F8VQN6	Arhgef12	Rho guanine nucleotide exchange factor 12	0.4693	0.339391	-0.187782	0.877954	0.607293	0.247006	-0.224686	0.855781	47	1	38	172.4	12155.4	9760.01	11057.9	11622.4	12417	13748.3	12295.9	9634.07	9443.95	10562.4	11106.6	13399.1	13330.7	9700.63
Q5SRF8	Spred2	Sprouty-related, EVH1 domain-containing protein 2	0.28356	0.520523	-0.139622	0.907757	0.705465	0.197031	-0.224587	0.85584	5	4	13	49.6	15290.7	13226.4	14199.4	12795.7	12057.5	15061.5	13050.1	15843.4	12819.7	11249.2	12433.8	14913.8	13790.5	14853.4
Q8BG75	Tmem198	Transmembrane protein 198	0.0217314	0.951193	0.0290692	1.02035	0.244629	0.56934	-0.22451	0.855886	3	3	13	39.7	30648.8	31206.8	29662.6	28902	29515.9	35591.7	31133.2	27303.2	51256.1	28378.3	46276.5	24045.1	32395	25855.6
Q61581	Igfbp7	Insulin-like growth factor-binding protein 7	1.02698	0.0939762	-0.288346	0.81884	0.603541	0.249149	-0.224487	0.855899	1	1	6	29	8949.65	8519.62	9651.74	10480.4	11752.1	7859.15	10707.3	8554.28	7979.84	9549.13	8525.53	10560.1	10868.3	10904.8
Q9DBB9	Cpn2	Carboxypeptidase N subunit 2	0.102824	0.78918	-0.0508213	0.965387	0.469093	0.339553	-0.224341	0.855986	3	3	9	60.4	11295.3	8409.71	11994.2	13759.7	11970.4	11413.7	15476.3	11926.1	9529.5	12878.5	10185.2	12161.4	11076.8	13914.2
Q3V3N7	Bbs1	Bardet-Biedl syndrome 1 protein homolog	0.169293	0.677185	-0.121738	0.91908	0.400613	0.397546	-0.22432	0.855998	2	2	5	65.1	39235	34010.1	40279.7	35494.4	41565.2	43735.4	35229.4	39986.9	41353.2	33533.8	40157.5	36613.4	36545.6	44799.3
Q71FD5	Znrf2	E3 ubiquitin-protein ligase ZNRF2	0.0378065	0.916629	-0.013766	0.990504	0.830675	0.147681	-0.224115	0.85612	3	2	18	23.7	31057.4	28991.2	30764	31680.3	33387.3	33190.2	35764.2	38776.1	28760.6	34643.1	25888.3	33197.8	35193.6	35863.8
Q64237	Dbh	Dopamine beta-hydroxylase	0.150821	0.706609	-0.0724602	0.951015	0.572308	0.267727	-0.22411	0.856123	7	7	13	70.3	40955.4	47737	52184	54071.1	49627.6	56222.4	47898.9	56057	45078.1	51381.3	44118.1	61755.2	47202.5	50409.5
P58390	Kcnn2	Small conductance calcium-activated potassium channel protein 2	0.360503	0.436011	-0.143959	0.905032	0.540763	0.287897	-0.223918	0.856237	7	3	8	91.5	52526.4	48035.6	46957.6	46196.4	54389.1	52095.4	54107.7	56326.1	37814.7	49394.3	49358.6	46850.2	55959.1	53541.6
Q8R1G6	Pdlim2	PDZ and LIM domain protein 2	0.324109	0.474123	-0.115206	0.92325	0.659468	0.219044	-0.223897	0.856249	2	2	9	37.7	41111.9	35570.8	37845.1	32803.3	38017.5	40915.3	37677.5	37608.5	31138.6	42073.1	33325.1	38218.6	39751.9	42498.2
P97452	Bop1	Ribosome biogenesis protein BOP1	0.705012	0.197237	-0.234671	0.849879	0.719443	0.190791	-0.223799	0.856307	4	4	7	82.5	9834.37	8612.89	9685.74	7395.89	8575.28	10068.6	7619.74	11039.4	4844.72	9220.84	7631.49	8249.86	11157.2	9724.8
Q9JJX7	Tdp2	Tyrosyl-DNA phosphodiesterase 2	0.109934	0.776365	-0.0636731	0.956825	0.474576	0.335293	-0.222992	0.856787	3	3	9	41	13460.7	13522.5	12846.7	13509.4	14449	15236.8	14882.5	14259.7	13018.7	14220.9	14930.4	13290.6	15030.7	12984.4
Q9JJW6	Alyref2	Aly/REF export factor 2	0.574772	0.266212	-0.166956	0.89072	0.433512	0.368543	-0.222565	0.857041	4	2	22	23.7	7848.07	7853.75	8394.73	6357.09	11447.5	8531.06	8149.35	8720.56	7257.37	7835.23	7256.87	8873.98	11064.4	7376.47
E9PX53	Ppp4r1	Serine/threonine-protein phosphatase 4 regulatory subunit 1	0.13956	0.72517	-0.0808227	0.945518	0.490174	0.323464	-0.222092	0.857321	4	4	5	104.4	24462.9	22960.5	26202.7	24872.4	27623.4	28617.9	24183.2	27575.4	25438	25662.1	26881.7	25522.8	27374.3	24522.2
Q8BGD6	Slc38a9	Sodium-coupled neutral amino acid transporter 9	0.690496	0.203941	-0.234734	0.849842	0.609809	0.245579	-0.221906	0.857432	1	1	3	63.4	20221.4	19141.2	25862.7	22882.9	22745.4	24469.2	18840	22398	17145.3	21256.1	21557	23896.8	24577.2	21390.7
E9PWW9	Rsf1	Remodeling and spacing factor 1	0.0957391	0.80216	-0.110505	0.926264	0.209248	0.617664	-0.221507	0.857669	6	6	5	161.7	88913.1	101798	196285	79002.2	67085.5	98314.7	102116	82996.5	138518	90498.4	150019	88476.8	96684.5	85010.4
P0C605	Prkg1	cGMP-dependent protein kinase 1	0.0507799	0.889652	-0.0390473	0.973297	0.424886	0.375936	-0.22114	0.857887	3	3	5	76.3	12523.3	10574.5	11694.2	14340.1	11574.4	12722.9	12302.3	13288.1	14319.2	12249.3	13605.4	13024.7	11784.1	11654.8
A6PWR8	Usp43	Ubiquitin carboxyl-terminal hydrolase 43	0.161996	0.688659	-0.0864083	0.941865	0.50404	0.3133	-0.220719	0.858138	1	1	1	123.3	6135.05	6032.86	6078.87	6410.03	6925	8804.94	6136.75	7176.6	4937.98	6272.74	5138.34	7391.04	5934.15	8024.9
P08103	Hck	Tyrosine-protein kinase HCK	0.130996	0.739611	-0.0897372	0.939694	0.416096	0.383622	-0.220356	0.858354	4	1	6	59.1	228300	202526	224149	232535	269800	234573	224181	237322	264068	234267	249607	215311	247193	242336
A0A140LJF9	Aldh3a2	Aldehyde dehydrogenase family 3 member A2 (Fragment)	0.00940274	0.978582	-0.0099195	0.993148	0.275314	0.5305	-0.219827	0.858668	2	1	20	14.1	17019.9	13417.7	18525.1	13636.6	21691.4	18097.9	14610.8	17306.4	23390.3	18271.6	20517.2	16027.2	14992.1	17449.1
Q8VHG2	Amot	Angiomotin	0.487265	0.325638	-0.243553	0.844663	0.430255	0.371317	-0.21951	0.858857	9	9	7	120.8	21514.7	20410.6	23350.3	19844.9	25361.5	22592.4	20399.2	21459.1	19551.8	18541.1	23852.9	22118.3	23190.5	21821.2
E9QPR4	Mast4	Microtubule-associated serine/threonine-protein kinase 4	0.0635627	0.863848	-0.0278667	0.98087	0.950057	0.112187	-0.218339	0.859555	14	12	7	265.9	121199	124285	121347	123817	109323	134047	125519	134881	122170	130386	105566	124557	136218	130777
Q99LG4	Ttc5	Tetratricopeptide repeat protein 5	0.0838608	0.824402	-0.0530671	0.963885	0.483232	0.328676	-0.218221	0.859625	7	7	19	48.8	204768	193555	203742	219643	239818	242582	202316	242830	228162	209355	216758	210634	223117	223731
Q9CR59	Gadd45gip1	Growth arrest and DNA damage-inducible proteins-interacting protein 1	1.06841	0.0854267	-0.383957	0.766333	0.550551	0.281481	-0.218218	0.859626	6	6	39	25.8	12005.2	9435.73	10889.5	9066.07	13273.2	11798.2	9219.04	6908.43	8428.17	9964.62	8897.03	11840.2	12344	11965.8
Q8CBY0	Gatc	Glutamyl-tRNA(Gln) amidotransferase subunit C, mitochondrial	0.298848	0.502519	-0.0806796	0.945612	1.44127	0.0362014	-0.218063	0.859719	2	2	13	16.7	33222.8	31547.2	32529.5	33091.4	29762.8	30466.8	33940.4	37618.5	28666.8	36602.5	26510.6	34779.8	37705.7	34219.2
A0A0J9YTR2	0610012G03Rik	RIKEN cDNA 0610012G03 gene	0.169029	0.677597	-0.0791796	0.946596	0.497543	0.318022	-0.217977	0.85977	4	4	44	10.8	40935.4	40182.3	43166	42491.3	46225.3	48684.1	45749.3	46008.2	34610.8	48032.7	43284.8	43060.7	43849.2	45462.8
Q9JKV5	Scamp4	Secretory carrier-associated membrane protein 4	0.0942035	0.805001	-0.0763188	0.948475	0.348036	0.448708	-0.217947	0.859788	2	2	8	25.3	41547.9	42806.2	46980.3	42975.7	52435	46323.3	43328.3	45752.7	54211.2	46655.1	49852.2	41833.4	43239.8	52383.5
L0N7N1	Kif14	Kinesin-like protein KIF14	0.174259	0.669486	-0.0803508	0.945828	0.574539	0.266355	-0.217866	0.859836	1	1	1	186.3	57715.2	54152.9	62205	60638.8	70554.3	66816.4	58090.4	65426.7	61035.8	65261.4	56950.7	61520.2	68449.4	64633.8
Q9D1R2	Kti12	Protein KTI12 homolog	0.366903	0.429632	-0.120464	0.919892	0.651972	0.222858	-0.217647	0.859967	3	3	7	38.4	28763.9	26210	31041	30426.9	30969.1	29654.8	32898.2	35371.6	22637.8	29850	27236	28901.6	33640.8	32054.5
Q8BL03	Slc25a29	Mitochondrial basic amino acids transporter	0.169299	0.677176	-0.0900985	0.939459	0.463541	0.343921	-0.217609	0.859989	6	6	20	32.7	36007	31625.6	36492.8	36670.3	41203.2	41452.2	37773.8	39933.3	33703.9	34997.3	31774.2	33962.2	38630.3	47025.1
Q64337	Sqstm1	Sequestosome-1	0.0945258	0.804404	-0.0596793	0.959477	0.44126	0.362026	-0.217179	0.860246	11	11	51	48.1	584406	542127	617954	590833	695564	738905	571987	667579	613947	605362	629768	606497	616217	640067
A0A2I3BQ16	Lrch1	Leucine-rich repeat and calponin homology domain-containing protein 1	0.140561	0.723501	-0.0957248	0.935802	0.439827	0.363222	-0.217035	0.860332	3	2	7	76	27797.1	27252.3	30663.9	31736	33403.8	34921.2	28124.9	28390	34029.3	29837.1	31895.9	29437	31125.5	31673.2
O70342	Npy5r	Neuropeptide Y receptor type 5	0.532153	0.293662	-0.213598	0.862384	0.517527	0.303719	-0.216747	0.860504	1	1	3	52.8	6089.32	5887.55	7284.56	7321.83	6965.97	7498.04	6624.22	7734.76	3515.34	7529.01	6928.31	7272.11	7310.61	6114.37
E0CZ04	Ggact	Gamma-glutamylaminecyclotransferase (Fragment)	0.858853	0.138403	-0.143492	0.905325	0.986228	0.103222	-0.216493	0.860655	4	4	49	11.9	75312.8	71303.7	83190.1	80529.3	80195	83662.1	79198.9	90319.3	57400.8	81671.8	62436	90274.3	88565.8	83664.1
B1AXZ5	Elavl2	ELAV-like protein	0.174852	0.668572	-0.105835	0.929267	0.423614	0.377039	-0.216448	0.860682	15	4	38	42.6	195463	218112	234587	252818	270614	257691	227626	257465	238580	210383	248290	228708	248598	234993
Q8VEK2	Rhbdd2	Rhomboid domain-containing protein 2	0.0291634	0.935054	0.0242535	1.01695	0.298995	0.502348	-0.216431	0.860692	2	2	7	39.1	6398.47	5626.42	5298.77	6318	8633.66	7566.02	6709.1	7034.29	7294.1	6946.88	7641.8	6204.98	6110.61	6373.73
Q80VJ3	Dnph1	2'-deoxynucleoside 5'-phosphate N-hydrolase 1	0.31513	0.484027	-0.132556	0.912214	0.674527	0.211579	-0.216394	0.860714	2	2	16	19	88171.7	79405.1	94515.7	88923	81032.8	94062.8	75919.9	97232.1	76386.4	90768.3	77120.9	95103.1	87522.1	97221.9
Q8K4I3	Arhgef6	Rho guanine nucleotide exchange factor 6	0.156518	0.6974	-0.0775455	0.947669	0.544334	0.28554	-0.216121	0.860877	15	13	23	87	142973	136514	135443	151888	138562	152498	145763	156289	129189	151304	124721	141450	142752	176764
Q61474	Msi1	RNA-binding protein Musashi homolog 1	0.225039	0.595609	-0.0993542	0.933451	0.527225	0.297013	-0.215567	0.861207	5	4	18	39.1	7700.23	7067.53	9497.91	6277.31	8661.26	10362.9	6854.79	9169.55	6574.09	7413.15	7034.9	9271.5	9303.52	6722.27
Q8CGK7	Gnal	Guanine nucleotide-binding protein G(olf) subunit alpha	0.0168885	0.961859	-0.0173234	0.988064	0.217663	0.60581	-0.215536	0.861226	15	2	41	44.3	1.14767e+06	604642	1.26484e+06	683107	1.32391e+06	1.15527e+06	671779	1.18848e+06	895472	1.44235e+06	1.04597e+06	946037	769043	1.23002e+06
A0A140LIT5	Pet100	Protein PET100 homolog, mitochondrial (Fragment)	0.150462	0.707193	-0.075943	0.948722	0.516006	0.304785	-0.215533	0.861228	2	2	22	9	144695	133360	156650	156677	173425	185031	151363	157413	147003	155233	152640	154503	168290	152926
Q8BGF3	Wdr92	WD repeat-containing protein 92	0.0609474	0.869066	-0.0465612	0.968241	0.381215	0.415705	-0.215444	0.861281	2	2	6	39.8	73197.7	71975.6	69458.1	75813.6	84154.5	82169.5	73915.1	81991.5	85088.4	74701.5	86558	71236.7	79357.8	71845.9
Q8K3A9	Mepce	7SK snRNA methylphosphate capping enzyme	0.0483368	0.894671	-0.0407119	0.972175	0.413957	0.385516	-0.21542	0.861295	6	6	11	72	131210	119818	131976	127233	133500	136524	129892	126945	170530	127001	147219	124161	141159	119505
A8DIL0	Lgals8	Galectin	0.0312346	0.930605	-0.0206108	0.985815	0.532186	0.293639	-0.215381	0.861319	1	1	3	37	18767.3	19160.8	18119.4	17400.8	20371.8	22244.9	19952	18975.3	21723.3	18722.8	18836	20947.2	19392.4	18131.7
P70423	Slc7a3	Cationic amino acid transporter 3	0.150643	0.706898	-0.121593	0.919172	0.384844	0.412246	-0.215007	0.861542	4	4	10	67.4	31711.4	33444.1	38471.3	32399	33927.1	37902.8	30970.7	34431.5	41258.5	28070.4	37131.7	31752.8	33264.1	37913.1
A0A0A6YX21	Sft2d2	Vesicle transport protein	0.0149654	0.966128	0.0126264	1.00879	0.386594	0.410588	-0.214977	0.86156	3	3	43	6.9	297384	281265	344356	273765	255151	346675	273928	314785	350810	318813	316033	266768	283055	328104
A0A571BEF4	Sh3d19	SH3 domain-containing protein 19	0.0514888	0.888201	-0.0347147	0.976225	0.378224	0.418578	-0.214885	0.861615	1	1	1	116.3	8090.61	6858.48	8304.17	9195.78	11701.8	12403.2	7314.87	11721.3	7668.84	8571.79	7549.15	8917.51	8689.64	10961.7
Q69ZR9	Tasor	Protein TASOR	0.0764223	0.838644	-0.0585117	0.960254	0.401584	0.396658	-0.214646	0.861757	3	3	2	181.3	15807.3	15980.4	18873.3	17468.1	21611.3	17559.7	17056.3	19828	22741.1	17287.1	18964.5	17924	18417	18114.9
P70444	Bid	BH3-interacting domain death agonist	0.232811	0.585044	-0.0667618	0.954779	1.03044	0.09323	-0.214533	0.861825	6	6	50	21.9	61523.1	50681.1	56999.8	52301.5	48189.9	58630.9	54451.7	61334.5	46099.5	62530.7	45049	59316.5	59475	58899
P97429	Anxa4	Annexin A4	0.0894998	0.813767	-0.0578094	0.960722	0.360436	0.436077	-0.214469	0.861863	15	15	49	35.9	544781	498836	603306	587209	807118	817803	562613	683684	563732	569437	586156	589598	595809	706198
J3QK52	Noc2l	Nucleolar complex protein 2 homolog	0.0414767	0.908915	-0.0428662	0.970724	0.332762	0.464769	-0.214431	0.861886	2	2	4	85.6	8904.92	10394.7	12403.6	11451.5	14307.9	15844.8	9792.53	14354.6	14861.3	7777.04	10528.4	11659.2	10237.3	14808.9
G3UYZ1	Igsf8	Immunoglobulin superfamily member 8	0.131123	0.739395	-0.0627134	0.957462	0.685753	0.20618	-0.214397	0.861906	19	16	54	58.1	6.16896e+06	5.53839e+06	6.02666e+06	5.80492e+06	5.92265e+06	6.38052e+06	5.79692e+06	6.36822e+06	5.99388e+06	6.40471e+06	5.54214e+06	6.06303e+06	6.45854e+06	6.21791e+06
Q3UU43	Chpf2	Hexosyltransferase	0.111239	0.774035	-0.0868986	0.941545	0.286423	0.517103	-0.214335	0.861943	2	2	2	85.6	21116.5	19484.6	25038.3	25832.7	38830.3	32881.5	22600.5	27398.8	28151.8	21171.4	27464.9	24738.8	24956.9	27048.6
Q91ZP9	Necab2	N-terminal EF-hand calcium-binding protein 2	0.045564	0.900401	-0.0333432	0.977153	0.419444	0.380676	-0.214335	0.861944	15	15	45	43.4	910672	659070	858197	689546	697221	671180	700811	1.03344e+06	765703	940660	552231	788800	756971	1.11421e+06
O55186	Cd59a	CD59A glycoprotein	0.0811063	0.829648	0.0671481	1.04764	0.382437	0.414536	-0.214239	0.862	2	2	21	13.6	28947.2	25590.5	22710.7	23849.2	18976.5	27674.7	37315.5	26869.5	12107.6	45376.8	11592.9	29410.3	32623.4	32287.4
Q8CBC6	Lrrn3	Leucine-rich repeat neuronal protein 3	0.355244	0.441322	-0.0930864	0.937515	0.988319	0.102726	-0.214101	0.862083	2	2	3	79.1	23113.3	20961.8	22665	26457.8	18699.3	23776.8	22491	27487.6	16437.9	25823.5	15245.2	23708.3	28134.3	26949.6
P23927	Cryab	Alpha-crystallin B chain	0.0529636	0.88519	0.0113814	1.00792	1.19642	0.0636175	-0.213602	0.862381	14	14	66	20.1	2.73546e+06	2.30645e+06	1.98652e+06	2.52688e+06	1.5204e+06	2.36949e+06	2.62496e+06	2.38936e+06	1.92501e+06	2.77165e+06	1.57287e+06	2.38326e+06	2.77095e+06	2.39218e+06
Q9CQP2	Trappc2	Trafficking protein particle complex subunit 2	0.213891	0.611095	-0.108055	0.927838	0.46238	0.344842	-0.213177	0.862636	2	1	16	16.4	55560.6	50480.2	50098.7	60430.5	62767.1	73540.8	54462.2	58898	44447	55252	55911.1	51540.7	61168	60796.4
A0A1W2P7X0	Abracl	Costars family protein ABRACL (Fragment)	0.175891	0.666974	-0.101355	0.932157	0.456786	0.349312	-0.213101	0.862681	1	1	16	6.4	647229	575932	586943	639946	723002	699667	548677	702946	624449	668131	625344	588997	679958	714707
F6SZ47	Braf	Serine/threonine-protein kinase B-raf (Fragment)	0.0144108	0.967362	0.00655775	1.00456	0.726378	0.187768	-0.213061	0.862705	25	2	40	83.2	23590.1	20961.7	22454	23037.8	15710.1	19115.1	26270.9	25711.5	17669.6	28471.6	17469.2	20505.9	23574.7	25421.9
Q8K211	Slc31a1	High affinity copper uptake protein 1	0.306793	0.493409	-0.212618	0.86297	0.351029	0.445626	-0.21287	0.862819	1	1	6	21.9	41832.7	42280.2	44200.3	44983.2	46499.3	55588.5	36223.1	40044.6	39943.9	38368.9	52416	40176.6	45455.5	43466.5
Q9Z2X1	Hnrnpf	Heterogeneous nuclear ribonucleoprotein F	0.318733	0.480029	-0.152574	0.899644	0.52257	0.300213	-0.212606	0.862977	15	13	58	45.7	4.20355e+06	4.28204e+06	4.33562e+06	4.67014e+06	4.90963e+06	4.84796e+06	4.41549e+06	4.0205e+06	4.30662e+06	4.48836e+06	4.50962e+06	4.49191e+06	4.86209e+06	4.53697e+06
D3Z5N6	Dpf2	Zinc finger protein ubi-d4	0.202396	0.627486	-0.120313	0.919988	0.441528	0.361803	-0.2126	0.862981	9	8	30	45.8	150768	146294	156996	154888	184703	192165	143735	153138	160180	152014	161171	147380	172808	170388
Q9D8P4	Mrpl17	39S ribosomal protein L17, mitochondrial	0.348364	0.44837	-0.128453	0.914812	0.532815	0.293214	-0.211436	0.863677	6	6	30	20.2	105903	104918	100385	101659	125145	119743	103519	114788	88192.1	113837	104268	108057	120413	108569
Q9ESJ4	Nckipsd	NCK-interacting protein with SH3 domain	0.153779	0.701812	-0.0871794	0.941361	0.443886	0.359843	-0.211309	0.863753	28	28	55	78.5	3.91395e+06	3.85784e+06	3.98209e+06	4.14437e+06	4.70871e+06	4.56201e+06	4.03702e+06	4.29073e+06	4.08423e+06	4.22079e+06	4.24009e+06	4.0651e+06	4.25116e+06	4.33542e+06
Q8VC65	Nrm	Nurim	0.294612	0.507444	-0.110413	0.926323	0.648177	0.224814	-0.210874	0.864013	3	3	16	29.4	22062.2	18943.6	21747.2	24464.4	21173.5	25365.6	22736.9	19574.9	17485.8	25508.1	20998.6	22639	24023.3	21208.4
A0A0U1RPA0	Plekha7	Pleckstrin homology domain-containing family A member 7 (Fragment)	0.0836268	0.824847	-0.0566023	0.961526	0.48472	0.327551	-0.21068	0.86413	5	5	5	137.2	49636.7	45433	46108.4	48744.1	56242.7	49705.4	46242	59226.5	57555.2	46859.8	42214.3	47494.1	51898.6	61998.7
D3Z630	Mylk3	Myosin light chain kinase 3	0.0743494	0.842656	-0.0467001	0.968148	0.405876	0.392757	-0.210379	0.86431	2	2	5	72.1	62078	70805.7	70682.7	71094.5	85935.8	88965.9	71605.3	75851.6	72251.1	72393.5	77296.7	71260	78123.4	68264.4
Q8CDM3	Rpgr	X-linked retinitis pigmentosa GTPase regulator	0.168975	0.677681	-0.129961	0.913856	0.322897	0.475448	-0.210342	0.864332	3	3	3	108.4	41624	38186	50406.7	36932.9	42218.9	30286.1	56883	45758.7	39045.5	40491.3	34223.6	38085.8	39692.7	64387.8
Q9JKS5	Habp4	Intracellular hyaluronan-binding protein 4	0.247025	0.566207	-0.121481	0.919243	0.489487	0.323976	-0.210312	0.86435	10	10	34	45.9	1.0793e+06	1.05799e+06	1.15554e+06	1.20263e+06	1.39081e+06	1.20921e+06	1.16857e+06	1.22596e+06	1.18681e+06	1.10278e+06	1.13516e+06	1.2279e+06	1.23368e+06	1.21581e+06
Q9WTU3	Scn8a	Sodium channel protein type 8 subunit alpha	0.257496	0.552719	-0.132886	0.912005	0.42901	0.372383	-0.209997	0.864539	27	18	13	225	596070	594942	634370	616600	714159	719734	597725	640202	552784	641830	652738	629256	635148	668575
Q8BWY4	Mblac1	Metallo-beta-lactamase domain-containing protein 1	0.141628	0.721725	-0.0656631	0.955506	0.529176	0.295681	-0.209947	0.864569	6	6	30	26.9	59560.2	60866.8	54141.9	52187.3	69023.5	62603.1	57775.7	69666.3	57425.4	60830.2	52494	63041.2	61322.4	65613
P16627	Hspa1l	Heat shock 70 kDa protein 1-like	0.181739	0.658053	-0.102422	0.931468	0.405729	0.39289	-0.208907	0.865193	20	1	31	70.6	12278.9	13770.1	14152.1	17083	17111.7	17401.2	12489.8	15372.9	13264.4	17237	12238.4	13977.5	15438.4	19843.1
C0HK79	Arxes1	Adipocyte-related X-chromosome expressed sequence 1	0.196415	0.636188	-0.108701	0.927423	0.507593	0.310747	-0.208785	0.865266	5	5	22	20.1	22210.1	22387.8	21919	23896.4	23438.8	24828.3	23278.6	23262.3	23106.6	20988.8	23780.4	22901.2	25008.4	21765
Q9R1S0	B9d1	B9 domain-containing protein 1	1.22568	0.0594736	-0.208275	0.865572	0.958473	0.110034	-0.208744	0.86529	1	1	6	22.6	35193.2	27490.1	33579.6	30822	31796.7	32290.9	30554.4	37417.6	21719.6	30030.8	24958.4	34737.6	37479.7	34190.2
Q3TYJ1	Slc18a3	Solute carrier family 18 (Vesicular monoamine), member 3	0.0462332	0.899015	-0.0233336	0.983956	0.501673	0.315012	-0.208706	0.865313	2	2	5	56.6	88860.6	86177.3	101887	80608.1	93421	96283.2	95386.3	101640	81764.1	110505	88210.5	104032	89612	87799
Q60772	Cdkn2c	Cyclin-dependent kinase 4 inhibitor C	0.044092	0.903458	-0.0248739	0.982906	0.454638	0.351045	-0.208577	0.865391	1	1	8	18.1	10088.4	9770.36	11014.5	8533.79	11046.4	10683.5	11439.8	10640.7	10128.1	11089.7	9311.43	8641.41	12162	11497.2
Q8BZN2	Kcnv1	Potassium voltage-gated channel subfamily V member 1	0.18196	0.657719	-0.107807	0.927998	0.363237	0.433274	-0.208212	0.865609	1	1	3	56.6	12860.4	14196.2	14964.2	15527.8	17705.7	18824.8	14559	16438.9	12244.6	14559.2	15868.4	13174.4	15972.7	16581.8
O88951	Lin7b	Protein lin-7 homolog B	0.133305	0.73569	-0.0981934	0.934202	0.324579	0.473611	-0.208115	0.865667	9	5	49	22.9	362399	387619	413574	385247	592370	462483	362964	429968	503812	402948	429270	425155	406356	468158
A0A0U1RPY2	Fxyd7	FXYD domain-containing ion transport regulator	0.506141	0.311788	-0.16608	0.891261	1.03179	0.0929413	-0.208029	0.865719	2	2	27	8.1	176124	150482	169371	136912	124271	124072	136604	176218	129197	172838	128660	154415	181270	155738
P41317	Mbl2	Mannose-binding protein C	0.440135	0.362965	-0.479588	0.717183	0.112597	0.771619	-0.207744	0.86589	1	1	7	25.9	1267.03	0	1305.4	1698.08	1280.88	1241.82	2292.82	1790.88	1396.71	1350.28	1773.65	1586.47	1462.17	0
A0A087WNZ5	Ly6c1	Lymphocyte antigen 6C1	0.100468	0.793473	-0.0715254	0.951631	0.336382	0.460912	-0.207581	0.865988	2	2	25	16	106138	120141	124689	120361	159702	150683	124638	123987	133748	118736	138237	112121	136065	127656
Q8BYI8	Fam234b	Protein FAM234B	0.165546	0.683052	-0.104783	0.929945	0.38557	0.411557	-0.20737	0.866115	12	12	20	67	411109	436424	441531	497504	517252	530116	457519	478326	451257	419561	498916	427583	480142	477245
A0A0R4J1E2	Eef1d	Elongation factor 1-delta	0.202619	0.627165	-0.147172	0.903019	0.273777	0.532382	-0.207323	0.866143	23	3	44	72.9	2.5741e+06	2.49941e+06	2.84247e+06	2.74465e+06	4.26162e+06	3.18597e+06	2.66664e+06	2.99367e+06	3.01734e+06	2.59245e+06	3.2607e+06	2.67072e+06	2.7952e+06	3.30724e+06
P30875	Sstr2	Somatostatin receptor type 2	0.273626	0.532567	-0.137483	0.909104	0.427202	0.373936	-0.207236	0.866195	4	4	11	41.2	8356.99	8967.41	8249.42	8822.93	12138.8	10662.1	7472.69	10831	8529.82	8649.29	8525.99	9417.36	9810.72	10043.9
O55125	Nipsnap1	Protein NipSnap homolog 1	0.0622326	0.866498	-0.0557364	0.962103	0.327463	0.470475	-0.207029	0.866319	13	13	53	33.3	3.97699e+06	3.96837e+06	4.04797e+06	4.2503e+06	4.59567e+06	4.31493e+06	3.97238e+06	4.23884e+06	5.36165e+06	4.0861e+06	5.03789e+06	3.99775e+06	4.16142e+06	3.93477e+06
Q91XY9	Pcdhga10	Protocadherin gamma A10	0.157761	0.695406	-0.0851892	0.942661	0.630136	0.234349	-0.207008	0.866332	8	3	10	100.8	8627.32	8225.67	10018.7	9238.25	9970.15	8496.55	10152.8	10063.8	10371.2	8376.72	8493.92	9377.83	10728.1	9171.58
Q9D1B9	Mrpl28	39S ribosomal protein L28, mitochondrial	0.199985	0.63098	-0.135523	0.91034	0.327561	0.47037	-0.206701	0.866516	5	5	19	30.2	209449	192761	190921	204740	254922	217886	203669	204772	210612	203132	247250	200982	216344	196383
Q91ZD4	Vangl2	Vang-like protein 2	0.0991832	0.795824	-0.0691967	0.953169	0.391221	0.406237	-0.205932	0.866978	4	4	11	59.7	97324.5	86368.2	98391.6	103439	121768	112268	91772.7	111043	114731	96251.4	105959	94618.7	108815	103840
Q08091	Cnn1	Calponin-1	0.640204	0.228979	0.219601	1.16441	0.571316	0.268339	-0.20539	0.867304	2	2	7	33.3	19137.5	22329.2	21597	21454.1	22629.2	24919.7	35827.1	28412.4	21951.3	26501.5	19596.2	25859	26901.7	16819.6
Q8C6B9	Rps19bp1	Active regulator of SIRT1	0.0845219	0.823148	-0.0542538	0.963092	0.373328	0.423323	-0.205128	0.867462	1	1	13	16	17141.3	16002.1	16948.3	19512.5	20549.8	20835.1	18364.6	19411.9	17224.1	18559.2	19478	16838.1	18405.6	18818.4
Q60991	Cyp7b1	Cytochrome P450 7B1	0.0350517	0.922462	-0.0313481	0.978506	0.313982	0.485309	-0.20463	0.867761	3	3	7	58.4	18639.5	18619.5	20137.6	16873	21742.8	21861.4	17066.4	20754.8	23301.7	19561.1	21748.2	18650	17399.9	20743.5
A0A1B0GSR7	Krt10	Keratin, type I cytoskeletal 10	0.153625	0.702061	0.387522	1.30814	0.180998	0.659178	-0.204119	0.868069	1	1	10	9.3	47371.8	19457	33392.1	10501.2	24470.1	17660.9	492915	21140.2	15973.5	15787.6	24111.3	24306.5	21185.4	28992.9
B7ZC21	Pkig	cAMP-dependent protein kinase inhibitor gamma (Fragment)	0.0236526	0.946994	-0.0124445	0.991411	0.553189	0.279776	-0.204077	0.868094	1	1	29	5.9	37318.7	27777.3	34701.2	27984.2	29601.5	30511.2	31031.4	45908.6	25094.7	40075	19882.2	34684.7	36871.3	40906.4
Q99L20	Gstt3	Glutathione S-transferase theta-3	0.372721	0.423916	-0.183572	0.88052	0.489893	0.323673	-0.203718	0.86831	5	4	23	27.4	65687.4	56199.8	83835.5	55937	66306.3	65280.7	54316.6	63705.5	67100.4	61318.5	54034	85631.8	64871	64248.9
Q64299	Ccn3	CCN family member 3	0.0582715	0.874437	-0.0530747	0.96388	0.257001	0.553348	-0.203612	0.868374	3	3	9	38.9	14425.1	11348.6	17474.8	16044.5	17299	16768.4	13998.1	16379.1	16379	16041.6	17765.5	13511.3	13219	18011.7
P59470	Polr3b	DNA-directed RNA polymerase III subunit RPC2	0.195564	0.637435	-0.111322	0.925739	0.369924	0.426654	-0.203307	0.868557	2	2	2	127.6	5225.7	6900.79	7446.9	6963.98	6833.63	6197.96	6503.07	7319.44	5725	7858.62	7465.26	6390.64	7627.64	5768.29
Q8CGV2	Tph2	Tryptophan 5-hydroxylase 2	0.214437	0.610328	-0.117937	0.921504	0.429105	0.372302	-0.203205	0.868619	10	10	20	55.8	168208	145996	160750	161157	140677	134919	158917	205058	112177	184127	107694	154545	164889	228925
Q9JMH7	Neu3	Sialidase-3	0.402071	0.396214	-0.148076	0.902453	0.44684	0.357405	-0.203192	0.868627	1	1	3	46.8	21976.5	16794.8	22610.2	23351.7	27340.1	23793	21936.3	23416.6	19722	20202.8	20267.9	22801.1	24450.5	23166.3
A2AJ72	Fubp3	Far upstream element (FUSE)-binding protein 3	0.311768	0.487789	-0.0918974	0.938288	1.05864	0.0873691	-0.202957	0.868768	15	12	26	61.4	180718	162329	169107	178202	164356	185252	179270	173256	155632	180032	148991	187461	197922	167350
Q8CII2	Cdc123	Cell division cycle protein 123 homolog	0.914749	0.121689	-0.11324	0.924509	1.70204	0.0198593	-0.202673	0.868939	4	4	16	38.8	18774.8	20986.9	21467.6	21045.3	16911.3	21962.1	20568.2	22428	14229.8	21497.1	16272.1	21714.1	24511.8	19115.7
F6VP19	Tanc2	Protein TANC2 (Fragment)	0.228917	0.590314	-0.153698	0.898943	0.34279	0.454161	-0.202457	0.869069	31	2	35	124.5	78441.2	76626.9	84014	83511.4	90025.9	103849	70772.9	82621.6	73635.9	75913.1	94683.3	77686	82260.3	82696.3
Q5SSH8	Cyb5d2	Neuferricin	0.23968	0.575864	-0.103145	0.931001	0.504048	0.313294	-0.202159	0.869249	2	2	8	29.1	20616.6	21251.3	21848.4	23338	24304.1	25368.8	20882.7	23386.6	18486.8	25227.3	21358.7	22151.3	23414.5	23920.8
P10107	Anxa1	Annexin A1	0.323281	0.475028	0.357104	1.28085	0.488766	0.324515	-0.201827	0.869449	7	6	24	38.7	83088.9	80727.2	86715	73143.4	57403	82708.3	384547	72712	68953.5	80236	58640.3	78182.4	75297.4	101660
E9Q6T9	Kctd1	BTB/POZ domain-containing protein KCTD1	0.197441	0.634686	-0.113915	0.924077	0.391902	0.4056	-0.201735	0.869504	4	3	5	96.1	95747	81976.9	92575.6	94471.8	106757	102855	92414.8	96219.9	90378.7	90758.1	101821	88355.1	103213	91015.9
A0A0R4J0I1	Serpina3k	Serine protease inhibitor A3K	1.44962	0.0355122	0.270186	1.20596	0.704984	0.197249	-0.201659	0.86955	13	13	36	46.6	3.29318e+06	4.99016e+06	3.20775e+06	3.79207e+06	2.68448e+06	5.20339e+06	4.83627e+06	5.1593e+06	2.92099e+06	5.48191e+06	2.25101e+06	4.41816e+06	4.42428e+06	3.75917e+06
Q91X56	S1pr5	Sphingosine 1-phosphate receptor 5	0.313318	0.486051	-0.111493	0.92563	0.883738	0.130696	-0.201656	0.869552	4	4	15	42.3	50239.7	41309	53542.1	43711.3	33621.5	46621.2	37547.3	46585.8	38789.8	53279.8	32252.8	50437.3	48729.7	50827.8
P70271	Pdlim4	PDZ and LIM domain protein 4	0.0772034	0.837137	-0.0677238	0.954142	0.289115	0.513908	-0.20161	0.86958	7	7	25	35.5	65836.9	58749.1	70322.5	69001.4	84540.6	78572.8	60039	75046.7	81330.9	66176.1	76124.2	63620.7	62720.4	81775.1
O54786	Dffa	DNA fragmentation factor subunit alpha	0.0316607	0.929693	-0.0239081	0.983565	0.433246	0.368769	-0.201351	0.869736	7	7	25	36.6	107644	102618	115446	109944	119667	125315	106128	117156	136156	110452	117614	108273	120266	106934
E9Q1M6	Ankhd1	Ankyrin repeat and KH domain-containing 1	0.17166	0.673504	-0.0913866	0.93862	0.45065	0.354283	-0.201204	0.869824	18	6	9	263.2	64771.1	61257.7	69133.6	67229.6	73118	88058.9	60643.1	71603.1	56002.5	69567.1	67386.4	63499.2	71836	70866.9
Q8R3C6	Rbm19	Probable RNA-binding protein 19	0.162058	0.68856	-0.0900529	0.939488	0.526558	0.297469	-0.200905	0.870004	1	1	1	106	5571.49	7706	7140.2	7547.21	6792.13	6511.25	8592.06	6726.31	7366.18	6285.8	5844.29	8960.18	6687.93	7024.5
O35516	Notch2	Neurogenic locus notch homolog protein 2	0.499369	0.316687	-0.170701	0.888411	0.596887	0.252996	-0.200852	0.870037	3	3	1	265.5	12219.5	12042.2	16685.8	12811.4	10828.4	11368.7	14385	12976.6	10772.2	12489.6	12343.6	13355.7	14793.4	11816.4
Q91VK2	Eef1d	Eef1d protein	0.421848	0.378575	-0.163279	0.892993	0.530928	0.294491	-0.200608	0.870184	12	1	61	30.6	46389.7	40981.3	46841	46281.1	51570	48386.1	45563.4	45612.6	41335.7	43940.3	41123.7	51180.9	46417.8	50771.2
P62915	Gtf2b	Transcription initiation factor IIB	0.20926	0.617647	-0.124329	0.91743	0.393991	0.403654	-0.200171	0.870447	5	5	17	34.8	19621.7	21210.8	19655.4	20848	25371.9	26407.5	20414.3	21010.8	20425.7	18367.7	21681	20150.3	22224.1	22635.8
Q0P5V2	Sobp	Sine oculis-binding protein homolog	0.0738292	0.843667	0.0463856	1.03267	0.55942	0.275791	-0.200031	0.870532	4	4	5	91.7	9567.62	11264.8	10391	10967.8	9381.69	12291.4	10015.9	12257.3	12211.1	11092.5	9566.6	8974.98	12942.7	10872.1
Q561M1	Acp1	Acp1 protein	0.1368	0.729794	-0.0799607	0.946083	0.418599	0.381418	-0.199942	0.870585	9	2	73	17.9	200537	200867	188605	218417	233243	213888	204265	193849	205812	254106	213892	184798	239758	211979
Q9D937	1 SV	Uncharacterized protein C11orf98 homolog	0.0763763	0.838733	-0.0512292	0.965114	0.472476	0.336918	-0.199678	0.870745	4	4	32	14.1	108570	107526	117409	117087	108895	119612	112886	114805	128858	110505	117837	114334	120127	104062
E9PWP6	Rims1	Regulating synaptic membrane exocytosis protein 1 (Fragment)	0.24198	0.572822	-0.112653	0.924886	0.487757	0.325269	-0.199655	0.870759	32	6	48	89.2	111798	113842	119438	119346	128412	113228	126105	116496	111497	128225	118741	118010	127867	118294
A0A286YDY4	Epb41l3	Band 4.1-like protein 3 (Fragment)	0.0917348	0.80959	-0.0609375	0.958641	0.429793	0.371712	-0.199529	0.870835	54	5	61	94.6	243255	248548	252596	268233	257361	278012	268260	238655	279221	258942	276352	253058	280840	227757
Q8BNU1	Rab26	Ras-related protein Rab-26	0.0363374	0.919735	0.0283163	1.01982	0.403959	0.394494	-0.199316	0.870963	3	1	21	20.7	10660.1	8332.81	9130.13	8301.53	8026.62	10562	8816.33	11270.4	10423.2	8210.34	8376.49	8943.49	8149.02	10777.1
A0A1W2P882	Atp2b1	Plasma membrane calcium-transporting ATPase 1 (Fragment)	0.0691962	0.852715	-0.0448249	0.969407	0.415632	0.384032	-0.199072	0.871111	8	3	38	31.3	908785	996025	1.06797e+06	1.06845e+06	1.04301e+06	1.20118e+06	938323	1.11878e+06	1.01928e+06	1.08017e+06	1.07813e+06	953541	1.08608e+06	1.02259e+06
Q05144	Rac2	Ras-related C3 botulinum toxin substrate 2	0.0477263	0.895929	0.0156952	1.01094	1.18826	0.0648249	-0.199037	0.871132	5	1	29	21.4	10969.5	8145.45	10476.4	11236.2	8205	8475.76	12016.7	13475.9	8264.59	12091.1	7584.43	10842.9	12040.5	9655.29
Q9EQT6	Syt13	Synaptotagmin-13	0.372949	0.423693	-0.152687	0.899574	0.631891	0.233404	-0.198963	0.871176	2	2	4	46.8	9639.83	13078.6	11830.9	13269.4	9360.02	13274	13363.1	14137.1	5437.11	12044.3	6987.56	12539.2	14311.2	14045.1
O35738	Klf12	Krueppel-like factor 12	0.229698	0.589253	-0.169739	0.889003	0.362138	0.434373	-0.198847	0.871247	1	1	3	44.1	24277.8	26158.7	28871.1	25010.4	28730.4	29397.3	23283.6	24313.1	30718.8	21525.3	29989.5	24965.8	29531.4	24134.4
Q9JLM9	Grb14	Growth factor receptor-bound protein 14	0.160215	0.691488	-0.0949681	0.936293	0.430796	0.370855	-0.19882	0.871263	2	2	6	60.5	19943.1	19788.3	20681.8	19144.7	21384.7	21166.3	19267.6	21946.8	20553.4	19656.8	18741.2	20125.6	19502.9	24205
Q9D662	Sec23b	Protein transport protein Sec23B	0.313561	0.485779	-0.118058	0.921427	0.552529	0.280202	-0.198647	0.871367	12	8	18	86.4	677603	687792	714356	747039	818147	816369	727402	716131	645640	739887	663246	753542	778801	772327
P59999	Arpc4	Actin-related protein 2/3 complex subunit 4	0.217239	0.606403	-0.112236	0.925153	0.45848	0.347952	-0.198558	0.871421	8	8	53	19.7	7.90079e+06	7.29867e+06	7.49527e+06	8.30119e+06	8.62775e+06	8.49846e+06	7.41819e+06	8.24725e+06	7.57858e+06	8.00057e+06	7.47659e+06	7.90746e+06	7.90802e+06	8.99225e+06
A0A0N4SUV3	Vamp1	Vesicle-associated membrane protein 1 (Fragment)	0.782046	0.165179	-0.184969	0.879668	0.651138	0.223286	-0.198449	0.871487	4	3	34	12.5	1.04338e+06	1.10032e+06	1.29371e+06	1.32499e+06	1.26602e+06	1.34462e+06	1.32314e+06	1.09989e+06	878823	1.14624e+06	1.04289e+06	1.28006e+06	1.33493e+06	1.2508e+06
Q9D1I2	Card19	Caspase recruitment domain-containing protein 19	0.204837	0.623968	-0.0689722	0.953317	0.835186	0.146155	-0.198265	0.871598	2	2	11	20.9	22720.1	19543.6	22142.1	19799.1	17646.8	25078.3	22092.2	19813.2	17076.6	21659.2	17549.7	21779.9	21918.4	21694.6
B7ZBV9	Kcnq2	Potassium voltage-gated channel subfamily KQT member 2	0.236451	0.580161	-0.121031	0.91953	0.430314	0.371267	-0.197989	0.871765	26	1	37	95.7	988909	917415	1.03439e+06	1.03313e+06	1.12168e+06	1.0341e+06	960946	1.08337e+06	948694	1.04974e+06	1.02017e+06	990162	1.04576e+06	1.08575e+06
Q9Z0R4	Itsn1	Intersectin-1	0.150435	0.707237	-0.10586	0.929251	0.653764	0.22194	-0.197862	0.871842	65	1	45	194.2	4582.81	4719.38	4131.91	3615.55	3215.67	3745.95	3473.02	3475.62	5260.32	4536.94	3811.49	4485.51	4475.78	3628.79
F6YCH1	Wapl	Wings apart-like protein homolog (Fragment)	0.0780459	0.835515	-0.0617284	0.958116	0.335331	0.462029	-0.197824	0.871865	1	1	3	48.7	10393	10251.2	12296.6	9838.48	12562.5	12740.1	9483	12968.5	12355.8	10121.7	11680.3	9405.98	11797.8	12161.5
Q9D938	Tmem160	Transmembrane protein 160	0.757213	0.174899	-0.206775	0.866472	0.512493	0.307261	-0.19782	0.871867	5	5	22	19.6	374495	400936	403903	448523	497205	474455	420428	417756	284205	418009	397344	429868	488675	410743
D3Z6I8	Tpm3	Tropomyosin alpha-3 chain	0.16456	0.684605	-0.0671732	0.954506	0.588213	0.258099	-0.19762	0.871988	25	3	62	28.7	6.29604e+06	5.99113e+06	5.65245e+06	6.14247e+06	6.5147e+06	6.76002e+06	6.17291e+06	6.57108e+06	5.53027e+06	6.67667e+06	5.61799e+06	6.27874e+06	6.52008e+06	6.50267e+06
Q8VIK2	Mpv17l2	Mpv17-like protein 2	0.000598941	0.998622	-0.000488472	0.999661	0.325226	0.472905	-0.197536	0.872038	1	1	11	22.5	29244.2	28226.6	33605.6	25890.3	36427.4	36846.9	29376.4	32698.2	35666.2	30979.2	31101.3	31149.4	27645.5	34367.2
Q8C0V9	Frmd6	FERM domain-containing protein 6	0.0154763	0.964992	-0.0128822	0.99111	0.307164	0.492988	-0.196963	0.872385	2	2	3	71.6	10987	11636.2	12131.7	11206.7	13878	14766.1	11042.8	12409.4	12885.3	13221.6	13678	10044.7	12881.6	12222.7
Q9CQD4	Chmp1b2	Charged multivesicular body protein 1b-2	0.536493	0.290742	-0.228881	0.853296	0.396422	0.401401	-0.196946	0.872395	7	2	27	22.1	50660.4	43251.4	50502.4	51276.4	61626.6	51843.1	43255.5	55795.8	39722.9	47556.7	49244.9	48685.9	53213.4	57318.1
P58389	Ptpa	Serine/threonine-protein phosphatase 2A activator	0.146536	0.713616	-0.0654396	0.955654	0.600555	0.250868	-0.196628	0.872588	14	14	57	36.7	3.22837e+06	2.75826e+06	2.86803e+06	3.0264e+06	3.08817e+06	3.24545e+06	2.937e+06	3.12275e+06	2.87646e+06	3.31666e+06	2.81469e+06	3.16862e+06	3.19685e+06	2.99229e+06
Q6DTY7	Pfkfb4	6-phosphofructo-2-kinase/fructose-2,6-bisphosphatase 4	0.0595917	0.871783	-0.0290021	0.980098	0.738048	0.18279	-0.196627	0.872588	5	3	12	54	27812.6	28046.6	29449.2	26883.5	25958.9	30959.8	28073.8	29234.9	28693.3	29680.7	25002	29108.1	30034.1	28387.9
Q9DAF3	Ddi1	Protein DDI1 homolog 1	0.300085	0.501089	-0.187675	0.87802	0.28419	0.519768	-0.196535	0.872644	3	1	4	45.7	6379.41	6374.26	8263.66	6027.25	10885.5	8947.32	7355.61	5119.17	7347.88	6934.3	6705.13	6559.78	8007.88	9047.28
Q8BW10	Nob1	RNA-binding protein NOB1	0.0486455	0.894035	-0.0211733	0.985431	0.667255	0.215152	-0.196416	0.872716	3	3	7	45.4	29007.4	30132.2	28385.7	27710.5	30341.5	37295.1	28717.6	30746.8	26205.6	33502.9	27079.7	29951.6	34304.8	27513.5
A2TJV2	Palm3	Paralemmin-3	0.517854	0.303491	-0.109546	0.92688	1.00935	0.097871	-0.196294	0.872789	6	6	10	78.7	26536.4	21644.8	20126.9	19417.3	17043	22292.8	23183.5	22471.1	12297.3	27320.6	15727.5	24223	22945.8	22539
Q3TIV9	Ap1s2	AP complex subunit sigma	0.435183	0.367127	-0.225404	0.855356	0.417171	0.382674	-0.196046	0.87294	5	1	32	18.6	9283.81	8705.34	12144.5	11313.1	10131.5	9873.84	9875.63	8563.49	9993.05	9194.85	10321.4	9389.67	11138.2	10858.6
Q9EQN3	Tsc22d4	TSC22 domain family protein 4	0.240016	0.575419	-0.127587	0.915361	0.385255	0.411856	-0.196014	0.872959	8	5	23	40	101720	91878.2	138148	92444	117629	113443	90385.8	120646	102566	105912	94922.1	120024	100805	121841
Q8VCK3	Tubg2	Tubulin gamma-2 chain	0.281683	0.522777	-0.15386	0.898843	0.350297	0.446378	-0.195895	0.873031	16	2	43	51.1	29133.8	30672.3	32748.7	26360.2	40868.5	37633.7	27366.8	31312.2	29802	28653.2	31115.3	32141.5	31517.9	33745.9
Q8R310	Tmcc3	Transmembrane and coiled-coil domain protein 3	0.0475782	0.896235	0.0518848	1.03662	0.333308	0.464186	-0.195763	0.873111	4	4	11	53.7	26932.2	19398.4	17815.3	18968.4	14563.3	16803.7	18166.3	18530.6	34403.8	23533.7	22602.1	18617.1	20592	16521.8
Q3UBL8	Pphln1	Periphilin-1	0.527855	0.296582	-0.157667	0.896474	0.63454	0.231985	-0.195469	0.873289	3	3	9	35.9	20807.3	20343.2	22148.4	23107.9	24012	21473.3	20595.1	24261.2	18422.1	22653.8	18424.2	24027.9	23371	24295.1
A0A087WQT0	Stk16	Serine/threonine-protein kinase 16 (Fragment)	0.118244	0.761651	-0.0671393	0.954529	0.442276	0.361181	-0.195449	0.873301	5	5	27	25	36403.5	33664.9	36268.3	37268.5	38228.6	39627.5	34922.7	44170.7	34017.9	35871.1	36714.6	34772.4	37996.7	38263.6
H7BX36	Dclk1	Serine/threonine-protein kinase DCLK1	0.174715	0.668783	-0.0766898	0.948231	0.497105	0.318343	-0.195319	0.87338	13	2	44	46.6	115521	121053	126079	140885	137963	143856	121866	143514	109558	141611	125573	126181	141776	126946
Q3U182	Crtc2	CREB-regulated transcription coactivator 2	0.379779	0.417082	-0.12739	0.915486	0.571666	0.268123	-0.194962	0.873596	2	2	4	73.2	13179.6	13041.7	13327.9	15198.1	14509.9	14979.8	13613.7	14491.2	10829.1	15065	12112.4	14845.2	14044.3	15388.6
Q9R0S3	Mmp17	Matrix metalloproteinase-17	0.145944	0.714588	-0.102815	0.931214	0.359756	0.436762	-0.194885	0.873642	4	4	9	64.3	52798.5	55197.6	57275.7	57444.4	65408.4	63481.3	53007.6	54719.2	64512.2	54852.5	63053.8	54877.5	59917.4	55965.4
Q8CD19	Lancl3	LanC-like protein 3	0.0340624	0.924565	0.026066	1.01823	0.316794	0.482177	-0.194876	0.873648	4	4	12	46.4	8953.44	8685.68	5723.64	7746.73	8174.07	7306.18	9057.24	8421.49	8695.89	9444.35	8359.12	7216.69	7389.79	8660.42
Q5U4F6	Wdr34	WD repeat-containing protein 34	0.175875	0.666999	-0.0959317	0.935668	0.368553	0.428004	-0.194849	0.873664	5	5	11	57.9	48291.5	40408	52843.2	46955.1	58881.2	52816.2	47328.3	59822.7	44068.8	46023.1	49393.3	48950.9	49222.6	51882.1
A0A0U1RPG8	Kctd14	Potassium channel tetramerisation domain-containing 14	0.0499552	0.891343	-0.0209825	0.985561	0.760132	0.173727	-0.194828	0.873677	1	1	4	30.4	13339.9	12037.8	12853.6	13221.3	12858	16084.3	12764.7	13281	11792.1	15051.8	11182.7	12474.3	15314.6	13585.2
A0A2I3BRS2	Cgrrf1	Cell growth regulator with RING finger domain protein 1	0.484207	0.327939	-0.152259	0.89984	0.683552	0.207228	-0.19438	0.873948	1	1	10	24.3	5172.96	4722.14	6794.61	4633.44	3533.31	4897.65	5898.69	5203.24	4033.64	3915.61	4136.09	5241.33	6049.5	4524.88
Q9CQE6	Asf1a	Histone chaperone ASF1A	0.348532	0.448196	-0.135804	0.910163	0.521963	0.300634	-0.194185	0.874067	1	1	4	22.9	22263.9	21835.6	19980.7	22959.8	25109.5	25086	19855.6	24710.9	18555	22666.3	20296.6	21869.5	24443.8	24487.1
A2ALI5	Ajap1	Adherens junction-associated protein 1	0.239843	0.575648	-0.176201	0.88503	0.290858	0.511849	-0.194063	0.874141	5	5	17	44.7	18007.8	15915.6	19147.3	16817.6	21395.1	19325.5	15968.1	17262.5	18994	15676.1	21133.8	16172.3	18133.3	18613.3
A0A668KM61	Slc4a4	Electrogenic sodium bicarbonate cotransporter 1	1.26772	0.0539856	-0.289067	0.818431	0.777809	0.166798	-0.193973	0.874195	25	3	25	125	31513.3	33426.9	38250.9	34783.6	31764.8	31424.4	30841.5	31470.1	24850.7	31898.3	28846.8	40738.9	35950.1	33006.5
F7BC60	Mff	Mitochondrial fission factor (Fragment)	0.128713	0.743511	-0.102898	0.931161	0.292136	0.510345	-0.193523	0.874468	8	1	73	15.7	42293.7	37450.7	29621.8	36723.7	46179.9	45124.1	31236.6	37756	42319.9	36520.5	43084.8	32259.8	40856.7	39027.5
A0A1L1SUP5	Arhgef12	Rho guanine nucleotide exchange factor 12 (Fragment)	0.043697	0.90428	-0.027312	0.981247	0.399502	0.398564	-0.193408	0.874537	3	1	36	11.5	15945.9	19141.3	15336	18994.3	19997.6	16355.1	20485.1	19000.6	18765.6	19984.8	18394.5	17162.4	19038.2	17617.3
D3YZ86	Rab3il1	Guanine nucleotide exchange factor for Rab-3A	0.119008	0.760313	-0.0899824	0.939534	0.287918	0.515326	-0.193373	0.874559	1	1	4	47.8	8050.41	6126.6	5486.48	7103.02	8324.3	9006.13	6156.56	7148.92	6703.9	6505.54	7765.25	6053.87	6949.69	7481.46
F7CPX0	Sgip1	SH3-containing GRB2-like protein 3-interacting protein 1 (Fragment)	0.218024	0.605308	-0.118334	0.921251	0.323431	0.474864	-0.193176	0.874678	22	1	60	62	161679	158827	161484	193749	227409	207466	175990	179938	146806	185392	189782	156255	198525	183698
O35682	Myadm	Myeloid-associated differentiation marker	0.525618	0.298114	-0.150737	0.90079	0.696749	0.201025	-0.192873	0.874862	4	4	18	35.3	641866	645771	696484	621206	644426	670549	614009	692065	519280	682493	563920	741871	675476	665823
A0A0R4J0Y4	Sez6l	Seizure 6-like protein	0.17987	0.660892	-0.0875446	0.941123	0.534459	0.292106	-0.192408	0.875144	9	9	13	104.7	389676	378922	393384	433514	466068	431084	375292	459121	418739	409775	374177	426933	441964	427048
Q0VG49	2 SV	Uncharacterized protein C15orf61 homolog	0.0746998	0.841977	-0.0427717	0.970788	0.424909	0.375916	-0.192357	0.875175	1	1	8	18	43111.5	46926.2	47297.7	47905.7	57220.1	54558	49654.1	47343.6	50932.9	50915.2	46497.3	46407.7	52081.4	51044.2
D3Z2B1	Lrp11	Low-density lipoprotein receptor-related protein 11	0.116869	0.764067	-0.0902019	0.939391	0.304097	0.496482	-0.192268	0.875229	2	2	7	47.4	30337.9	33812.8	32954.6	34164.9	42323.6	38957.1	30859.4	34266.9	38963.3	32753.2	38620.9	32746.4	33568.9	35229.3
B1AVN9	Phactr2	Phosphatase and actin regulator	0.187413	0.649512	-0.0460382	0.968593	1.02073	0.0953382	-0.192177	0.875284	10	9	22	61.3	109901	102995	108411	97356.7	92476.2	105630	113822	127612	79495.8	113497	80288.7	118761	110144	108828
Z4YKC4	Eif4g3	Eukaryotic translation initiation factor 4 gamma 3	0.14063	0.723386	-0.0839093	0.943498	0.383162	0.413845	-0.192013	0.875383	64	1	44	173.4	44127	42661.8	44238.3	47474.9	54957.3	51783	49290.5	40620	47358.9	48600.5	47985.1	42116.4	52862.9	46144.6
Q6NS65	Gpr17	Uracil nucleotide/cysteinyl leukotriene receptor	0.455788	0.350116	-0.149898	0.901314	0.847756	0.141986	-0.191689	0.87558	2	2	4	37.8	24477.5	23515.4	23545.3	27284.7	20832.6	30168.6	21416	25203.5	18016	22917.1	20475.6	25296.6	25907.8	25376.6
Q64430	Atp7a	Copper-transporting ATPase 1	0.00121779	0.9972	-0.000614882	0.999574	0.491697	0.322332	-0.191663	0.875596	3	3	2	161.9	14912.8	16535.3	21165.7	17909.6	17488.4	22650.3	17909.1	20000.2	15637.8	18863.7	14176.3	21076.7	16843.5	19576.6
E9Q8N5	Clasp2	CLIP-associating protein 2	0.1202	0.758229	-0.0575086	0.960922	0.478574	0.33222	-0.191537	0.875672	65	1	61	140.6	126078	119594	132545	120649	137609	140709	127013	142340	116697	134291	116864	123926	133115	142650
Q62210	Birc2	Baculoviral IAP repeat-containing protein 2	0.168352	0.678654	-0.111207	0.925813	0.338776	0.458379	-0.191514	0.875686	3	3	5	69.6	25581.1	23066	26385.3	24858.3	28597.1	31781.5	23034.9	24568.5	24252.3	25305.6	28144.1	25758.3	24614.4	25488.8
D3Z535	Kalrn	Kalirin	0.229627	0.58935	-0.209511	0.86483	0.176061	0.666713	-0.191326	0.8758	11	1	19	82.9	1576.42	4340.17	4224.94	3409.68	2910.84	2105.16	3190.22	4096.24	2519.49	2934.57	4459.21	2772.88	3060.84	2573.55
Q8K031	Stard8	StAR-related lipid transfer protein 8	0.148552	0.710309	-0.112607	0.924915	0.325324	0.472799	-0.191178	0.87589	2	2	3	113	17827.1	24456	24490.2	25361	27352.7	29148.1	21966.6	20890.1	27329.1	20087.8	25419.6	26966.2	26163.4	18374.5
A0A0R4J1J1	Pnkd	Probable hydrolase PNKD	0.0193071	0.956517	-0.0148235	0.989778	0.340335	0.456736	-0.190664	0.876202	4	2	37	15.6	31668.3	31372.4	35571.9	34908.7	44590.4	40067.3	36260.8	36066.8	43214.5	33739.9	37304.9	35256.8	36614.8	33984.3
Q9R118	Htra1	Serine protease HTRA1	0.393334	0.404265	-0.261761	0.834069	0.203722	0.625573	-0.190622	0.876228	17	17	46	51.2	362414	270449	712774	292510	238867	308943	279945	351958	253150	373795	199679	640058	324184	358938
A0A0A6YW53	Map4k4	Mitogen-activated protein kinase kinase kinase kinase 4	0.0200565	0.954868	0.00995893	1.00693	0.647668	0.225077	-0.190481	0.876314	20	10	21	146.6	195265	174080	190361	182097	191654	212440	190033	211216	194550	205886	163775	192577	201396	200205
Q9JIZ9	Plscr3	Phospholipid scramblase 3	0.220709	0.601576	-0.120376	0.919948	0.354234	0.44235	-0.190169	0.876503	4	4	10	31.8	77754.7	70780.2	86921	72284.3	90065.4	77962.7	76538.5	87727.2	71143.4	80420.5	72357.1	89862	69575.3	91235.6
H3BL83	Mtcl1	Microtubule cross-linking factor 1	0.436261	0.366217	-0.188405	0.877576	0.344271	0.452615	-0.190132	0.876526	41	2	29	177.7	48415.1	61212.7	60570.7	58665.9	73603.6	67233.8	58586.3	56301	41044.5	64684.7	63619.1	59212.5	69715.9	51653.8
Q9CPQ8	Atp5mg	ATP synthase subunit g, mitochondrial	0.195381	0.637704	-0.0900338	0.939501	0.47772	0.332874	-0.190046	0.876578	7	7	70	11.4	6.2085e+06	6.31682e+06	6.05919e+06	6.11079e+06	7.1474e+06	7.31607e+06	6.02883e+06	6.4777e+06	5.84026e+06	6.64207e+06	6.0966e+06	6.37381e+06	6.79276e+06	6.48963e+06
A0A3B2WAQ7	Anks1	Ankyrin repeat and SAM domain containing 1	0.346975	0.449806	-0.14099	0.906897	0.562619	0.273767	-0.189763	0.87675	9	8	11	122.7	48983.6	43224.9	51845.5	50109.1	50052.4	50684.8	46519.7	51367.5	44599.6	45572.5	46049.4	48972.9	54216.6	48423.2
F8WGV9	Tmem141	Transmembrane protein 141 (Fragment)	0.065357	0.860286	-0.0446444	0.969529	0.438226	0.364564	-0.189668	0.876808	2	2	15	11.8	142189	145192	155519	158038	153396	156667	156241	150791	176541	149087	157344	152964	161672	139072
Q8CIP5	Disp2	Protein dispatched homolog 2	0.325921	0.472149	-0.140974	0.906907	0.462343	0.344872	-0.189347	0.877003	7	7	6	147.8	90440	95386.5	99890.7	100552	113778	104195	95352.5	105581	90886.9	92331.5	91920.3	100459	103730	108080
P97298	Serpinf1	Pigment epithelium-derived factor	0.133417	0.735501	-0.0592171	0.959785	0.659485	0.219036	-0.189158	0.877118	2	2	5	46.2	14232.9	14243	14577.5	15756.4	15103.7	17588.4	14190.4	15625.3	14134.5	15113.2	12640.8	15031.7	16044.5	16343.7
Q3UHF7	Hivep2	Transcription factor HIVEP2	0.0891804	0.814366	-0.0637168	0.956796	0.310701	0.488989	-0.189155	0.877119	8	8	4	266.5	22604.9	21951.4	23033.3	27823	31753.6	23016.6	25800	32719.1	26217.7	23118.1	26825.1	24943.9	24297.6	25826.7
Q99NF3	Cep41	Centrosomal protein of 41 kDa	0.29915	0.502169	-0.0882623	0.940655	0.799282	0.158752	-0.188638	0.877434	5	5	24	41.4	75987	72379.8	78016.3	74159.3	73886.5	77198.8	79188.8	78257.3	65783.5	79877.5	64081.4	83656.6	80532.1	76025.4
Q8BP99	2 SV	UPF0500 protein C1orf216 homolog	0.157427	0.695943	-0.105351	0.929579	0.33173	0.465876	-0.188546	0.877489	2	1	9	25.2	18455.8	13506.7	18735.9	16211.1	20884.9	18803.5	14642.8	16858.2	19177.8	17895.4	18242.9	17820.8	17457.8	16758
Q8BZB3	Tmem266	Transmembrane protein 266	0.0117185	0.973378	0.0107174	1.00746	0.295768	0.506096	-0.188468	0.877537	4	4	9	58.9	30277.2	33649.9	33443.2	35352.6	41540.3	43604.4	35883.1	32226.1	44672.5	33452.2	40545.7	33553.3	35958.9	30824
O54983	Crym	Ketimine reductase mu-crystallin	0.0165873	0.962526	0.0172642	1.01204	0.231475	0.586847	-0.188409	0.877573	12	12	46	33.5	8.16908e+06	6.26443e+06	6.48972e+06	6.48529e+06	4.37232e+06	5.02524e+06	6.76517e+06	1.0519e+07	4.79438e+06	8.45928e+06	3.21251e+06	6.94912e+06	6.33893e+06	1.11484e+07
E9PYK7	Cntn5	Contactin-5	1.0167	0.0962268	-0.273298	0.827426	0.671818	0.212903	-0.188403	0.877577	4	2	5	98.3	12619.9	12363.6	10809.9	9881.89	8733.55	10072.4	11642.3	12094.9	5927.11	9741.82	8661.53	12018.2	10997.6	12318.8
Q7TPV2	Dzip3	E3 ubiquitin-protein ligase DZIP3	0.395122	0.402604	-0.146576	0.903392	0.584855	0.260103	-0.188402	0.877577	7	7	7	137.9	36475.8	36147.7	37472	38137.9	37492.7	37030	34998.6	41695	31488.6	36240.7	33422.3	38669.2	38470.5	39958.1
Q62384	Zpr1	Zinc finger protein ZPR1	0.128742	0.743461	-0.064432	0.956322	0.512162	0.307495	-0.188327	0.877623	12	12	28	50.7	176554	181149	194204	203522	199271	209393	182966	212109	186086	193237	178567	188665	202804	201921
Q68FD7	Fnip1	Folliculin-interacting protein 1	0.150947	0.706404	-0.0931576	0.937469	0.36144	0.435071	-0.188191	0.877705	2	2	2	130	16340.5	17510	18110	18014.6	19946.9	20178.3	17215.3	19693.7	17266.2	16545.3	18608.1	15907.8	19203.1	19050.1
Q8VCQ8	Cald1	Caldesmon 1	0.218731	0.604322	-0.110883	0.926021	0.412624	0.386702	-0.18817	0.877719	21	2	36	60.4	45436	44031.3	46577.1	47575.7	52133.8	51332.7	46867.8	50262.3	42561.1	44323.1	48630.9	46879.9	50039	44920.1
P09240	Cck	Cholecystokinin	0.358791	0.437733	-0.123172	0.918167	0.653916	0.221863	-0.18793	0.877865	1	1	9	12.8	33888.2	32726.5	31144.4	29995.1	33707.7	30292.6	28839	36925.9	27118	37727.6	27921.1	32779.9	35744.2	34516.6
F7B7X2	Trim44	Tripartite motif-containing protein 44 (Fragment)	0.185256	0.652746	-0.095485	0.935958	0.359045	0.437476	-0.187767	0.877964	2	2	17	19.3	12819	13607.6	15891	13279.8	17846.5	16146.5	14551.9	15586.3	13550.2	13763.5	14560.2	15150.6	14687.7	14506.7
Q8CAK1	Iba57	Putative transferase CAF17 homolog, mitochondrial	0.205889	0.622459	-0.0729387	0.950699	0.555834	0.278078	-0.187675	0.87802	6	6	25	38.4	139183	133152	148904	148371	153606	156787	146712	159661	118832	161948	123389	141975	157013	164983
Q501J2	Antkmt	Adenine nucleotide translocase lysine N-methyltransferase	0.153935	0.701561	-0.103406	0.930833	0.341751	0.455249	-0.187495	0.878129	3	3	14	24.7	22627.6	19663.2	20370.5	22097.7	21197.6	24113.7	20948.6	20388.6	20824.3	20003.5	24168	22057	21787.4	17993.5
Q99LG1	Tmem51	Transmembrane protein 51	0.163741	0.685896	0.079715	1.05681	0.484488	0.327727	-0.187006	0.878427	2	2	8	27.4	32621	31795	28920.4	33932.9	32900.6	37814.5	35269.5	39660.7	33304.2	36175.2	31011.5	30572.5	34584.2	33216.3
Q5SW15	Mettl16	U6 small nuclear RNA (adenine-(43)-N(6))-methyltransferase	0.123294	0.752845	-0.0846203	0.943033	0.308931	0.490986	-0.186909	0.878486	6	6	12	66.8	54703.8	52043.3	54930.6	58333.8	63226.7	68403.5	52859.8	57994.1	51305.4	57705.2	64065.6	52361.4	55802.2	56700.4
O89029	Matn4	Matrilin-4	0.0931695	0.80692	-0.0683228	0.953746	0.290032	0.512823	-0.186873	0.878508	8	8	15	68.9	93645.4	91332.9	92250.6	95446.9	116664	110637	93466.2	105081	96094.6	95813.6	105384	85422	94583.9	110124
P70181	Pip5k1b	Phosphatidylinositol 4-phosphate 5-kinase type-1 beta	0.358164	0.438365	-0.195257	0.873417	0.340662	0.456392	-0.186264	0.878879	4	1	9	60.8	4334.5	3432.32	3006.1	4720.85	4257.03	3280.85	3950.5	3146.71	3585.45	4498.54	2743.5	3511.82	4489.18	5536.12
P24472	Gsta4	Glutathione S-transferase A4	0.167523	0.679951	-0.0519268	0.964647	0.718565	0.191177	-0.186222	0.878904	10	8	40	25.5	1.86941e+06	1.54987e+06	1.61871e+06	1.61301e+06	1.4762e+06	1.81804e+06	1.74005e+06	1.85491e+06	1.26328e+06	1.8117e+06	1.35487e+06	1.7312e+06	1.69853e+06	1.79587e+06
Q61423	Kcna4	Potassium voltage-gated channel subfamily A member 4	0.0498332	0.891593	0.0288916	1.02023	0.601048	0.250583	-0.186206	0.878914	6	4	12	73.4	36127.7	35829.8	38000.6	35400.7	35679.9	33667.6	38952.1	46206.9	41126.8	39671.5	33470	37748.4	38508.1	36623.1
Q9CRB2	Nhp2	H/ACA ribonucleoprotein complex subunit 2	0.0681149	0.85484	-0.0524239	0.964315	0.312415	0.487063	-0.186077	0.878992	2	2	19	17.2	62732.6	60371.2	61101.5	59502.7	69297.1	66973.7	62812.6	67183.5	68708.5	58960.3	72588.7	63132	64429.6	53648.3
Q8VI59	Pcnx3	Pecanex-like protein 3	0.222867	0.598594	-0.110333	0.926374	0.426522	0.374523	-0.186011	0.879033	6	5	3	221.4	45225.5	42198	47760.9	46061.5	50830.1	51857.3	41292.6	49047.9	41559.7	47987.2	47102.9	46406.9	50115.6	43625.5
A0A338P776	Atp5o	ATP synthase, H+-transporting, mitochondrial F1 complex, O subunit (Fragment)	0.0531418	0.884827	-0.0448115	0.969416	0.283904	0.520111	-0.186002	0.879038	8	1	57	12.1	177803	160771	115771	167530	111364	215666	126057	132057	120335	176027	177318	139704	150779	119161
O54782	Man2b2	Epididymis-specific alpha-mannosidase	0.425318	0.375562	-0.172895	0.887061	0.512422	0.307311	-0.185966	0.87906	2	2	3	115.5	22472.2	22635.7	23327.9	20464.6	17973	17268.5	21004.4	22420.1	16647.9	25470.6	20743.2	24674.1	21925.9	18958.3
P60487	Pdxp	Pyridoxal phosphate phosphatase	0.179591	0.661316	-0.0960464	0.935593	0.453066	0.352317	-0.185912	0.879093	18	18	77	31.5	4.08652e+06	3.83848e+06	3.88769e+06	3.9919e+06	4.22876e+06	4.33382e+06	3.62417e+06	4.25056e+06	3.91335e+06	4.06229e+06	3.90358e+06	4.07558e+06	4.04367e+06	4.14483e+06
Q8C006	Trim35	Tripartite motif-containing protein 35	0.0381206	0.915966	-0.0248988	0.98289	0.411657	0.387563	-0.185776	0.879176	2	2	4	57.3	46844.9	45961.7	48079.6	47121.6	54837.5	59703.6	47830.8	52381.4	51542.5	45750.7	49147.1	47479.7	52151.3	47019.5
Q99N11	Dusp22	Dual specificity protein phosphatase 22	0.479515	0.331501	-0.180143	0.882615	0.409682	0.38933	-0.185531	0.879325	2	2	15	21	20849.4	18949.9	21205.2	21167.8	26183.1	23393.8	20641.4	21468.9	17411.7	19790	20015	21518.8	22480.7	23061.3
Q9CQY2	Ramac	RNA guanine-N7 methyltransferase activating subunit	0.00367609	0.991571	0.00236435	1.00164	0.435833	0.366579	-0.184958	0.879675	3	3	28	14.5	15652.1	16297.4	14613.5	15365.8	16997.5	16936.9	17384.1	16060.5	17535.8	16968.9	14263.6	15156.8	16048.1	18414.5
A0A087WQK5	Edem3	alpha-1,2-Mannosidase	0.330819	0.466854	-0.117255	0.92194	1.25151	0.0560392	-0.1849	0.87971	1	1	1	102.5	4714.26	4934.86	4434.59	4047.63	3471.81	5045.28	3333.3	4821.75	3408.13	5007.51	3296.06	4648.79	4939.71	4620.01
Q8BN82	Slc17a5	Sialin	0.224414	0.596466	-0.134133	0.911217	0.285171	0.518596	-0.184773	0.879787	1	1	4	54.3	4199.75	6704.1	4812.41	6928.37	5597.69	5446.12	6847.22	6015.85	4109.58	5129.55	5631.38	5325.03	4974.97	6564.68
Q80XE1	Ric8b	Synembryn-B	0.206116	0.622134	-0.166543	0.890975	0.215659	0.608613	-0.184705	0.879829	6	5	13	58.6	48220.4	50009.5	49924.9	46122.5	74789.2	60393	43588.6	47436.1	49064.2	54506	63088.9	45363.4	47523.1	59638.2
Q6A0D4	Rftn1	Raftlin	0.0259328	0.942035	-0.0162557	0.988796	0.413206	0.386184	-0.184453	0.879983	12	11	25	61.5	200892	145201	156554	154870	151259	161031	148881	204882	152512	193143	109428	166343	168938	223701
E9QAW9	Slit1	Slit homolog 1 protein	0.0888437	0.814998	-0.0461633	0.968509	0.499845	0.31634	-0.184444	0.879988	4	3	2	159.1	16993.6	15061.4	13451.5	16824.8	12892.7	12265.4	17083.4	17713.6	12586.1	19493.3	9445.86	16728.3	16462.4	19837.2
Q8BTS3	Gbp9	Guanylate-binding protein 9	0.114905	0.76753	-0.0743836	0.949748	0.339048	0.458091	-0.184353	0.880043	4	3	6	71.3	40826.4	42408.5	51701.1	47338	49098.7	52583.5	47600.1	45555.4	45651.6	44180.3	50596.7	49900.8	48765.4	37859.9
E9QMN5	Gatad2a	Transcriptional repressor p66 alpha	0.0115122	0.97384	0.00467887	1.00325	0.441582	0.361758	-0.184147	0.880169	3	3	8	67.4	1981.55	2823.77	1594.29	2308.23	2389.95	2945.95	2203.59	2408.94	1925.77	2374	1468.2	2309.65	3239.23	2121.37
D3YVS7	Cystm1	Cysteine-rich and transmembrane domain-containing protein 1 (Fragment)	0.182685	0.656622	-0.071076	0.951928	0.600043	0.251164	-0.183943	0.880294	2	2	13	9.2	245704	215813	217620	199925	202289	235529	205893	226299	182544	260113	187479	209887	234996	241387
P52624	Upp1	Uridine phosphorylase 1	0.22675	0.593267	-0.140598	0.907143	0.327003	0.470974	-0.183923	0.880306	4	4	14	34.1	12765.5	13338.3	19121.7	15066.3	13896	14276.9	14700.7	15305.6	14402.9	12926.7	15954.3	16220.1	14138.6	13091.1
P28334	Htr1b	5-hydroxytryptamine receptor 1B	0.0751614	0.841082	-0.044732	0.96947	0.555183	0.278495	-0.183654	0.88047	2	2	10	43.1	20430.7	15752.1	17068.8	16253.4	16264.8	17790.8	16838.5	20119	18805.1	15657.7	14709.9	16768.4	18210	19514
Q9WVA2	Timm8a1	Mitochondrial import inner membrane translocase subunit Tim8 A	0.0199863	0.955023	0.0120066	1.00836	0.500512	0.315855	-0.183551	0.880533	4	4	49	11	690871	552230	755449	565468	601966	555748	612329	954807	598338	750425	509441	665039	639002	742905
A2AUR3	Pter	Phosphotriesterase-related protein (Fragment)	0.137374	0.728829	-0.0507866	0.96541	0.644139	0.226914	-0.183289	0.880693	4	4	19	35.8	75921.1	68617.9	61526.4	64420.7	68764.9	81128.6	65940.5	71012.1	58299.2	76622.6	59016.2	66454.4	77242.1	71310.6
P0C7W3	Tor2a	Prosalusin	0.0662703	0.858479	-0.0374994	0.974342	0.394931	0.402781	-0.183265	0.880708	1	1	6	25.4	11436.9	9074.05	11271.8	12995.4	12484.6	13614	10435.5	12983.6	10646.2	12093.9	11110.8	12141.8	11242.5	11334.3
Q571K4	Tab3	TGF-beta-activated kinase 1 and MAP3K7-binding protein 3	0.000759094	0.998254	-0.000337839	0.999766	0.850278	0.141163	-0.183116	0.880798	6	6	13	79	59760.7	61887.6	56899.6	61803.6	51081.6	60726.5	65133.3	60074.5	59170.3	67224.7	51526.3	62786.9	65131	55812.6
Q3UDK1	Trafd1	TRAF-type zinc finger domain-containing protein 1	0.548972	0.282506	-0.153767	0.8989	0.608943	0.246069	-0.18296	0.880894	8	8	16	64.2	21314.2	20892.7	20457.4	21840.5	24304.6	24502.9	20875.1	19343.3	17564.3	23247.9	16911.3	23077.3	23838.8	24616.7
Q8BMQ2	Gtf3c4	General transcription factor 3C polypeptide 4	0.399167	0.398871	-0.220505	0.858265	0.28164	0.52283	-0.182926	0.880914	5	5	8	91.6	14830.6	16241.2	12855.8	17082.3	20857.7	16502.6	13783.9	16241.7	13436.3	14732.7	18068.3	15219.8	16686	15301.5
Q9D3X9	Mfap3l	Microfibrillar-associated protein 3-like	0.818724	0.151802	-0.374932	0.771142	0.341891	0.455103	-0.182798	0.880993	3	3	6	45.3	10130.3	10147.9	14520.2	11964.7	13140.6	11459.8	7786.36	11119.6	8947.03	10256.6	10279.7	16224.9	10786	11310.2
Q9CQ86	Mien1	Migration and invasion enhancer 1	0.347966	0.44878	-0.127359	0.915506	0.519621	0.302259	-0.182484	0.881185	3	3	26	12.3	441535	409407	360556	408546	293602	382693	412043	389107	275018	423473	289495	558853	423312	309461
Q8C1M2	Znf428	Zinc finger protein 428	0.167523	0.67995	-0.0882449	0.940666	0.428101	0.373164	-0.182372	0.881253	4	4	34	19	138788	124654	134078	134670	141742	142330	129339	141515	129412	137418	133831	139418	134925	134145
Q9D8X2	Ccdc124	Coiled-coil domain-containing protein 124	0.12894	0.743122	-0.0684126	0.953687	0.456984	0.349154	-0.18235	0.881266	11	11	42	25.3	560795	560292	556205	583708	675621	636446	557440	623175	608496	574123	542085	591966	616517	610860
Q9D6K5	Synj2bp	Synaptojanin-2-binding protein	0.0920697	0.808966	-0.0376166	0.974263	0.55798	0.276707	-0.182345	0.88127	9	1	70	15.8	215727	218522	216526	240025	253443	255206	238540	239243	216852	245143	202128	236780	248285	235005
A0A1B0GS13	Bax	Apoptosis regulator BAX (Fragment)	0.757434	0.17481	-0.135684	0.910238	0.93145	0.117098	-0.182318	0.881286	3	3	39	12.6	13092.4	12386.5	9981.23	12067.1	7908.78	11658.8	11370.9	12359.5	7265.21	11517.2	9357.43	12094.6	12729.8	10093.8
A0A2R8W6G1	Rbx1	E3 ubiquitin-protein ligase RBX1	0.0387376	0.914666	-0.0323567	0.977822	0.291999	0.510506	-0.182286	0.881306	2	2	24	6.9	231803	218979	181371	246475	233626	260034	211515	204335	248827	240671	261355	217292	221371	195706
A0A1L1ST61	Higd1a	HIG1 domain family member 1A, mitochondrial (Fragment)	0.477908	0.33273	-0.404734	0.755376	0.19826	0.63349	-0.182029	0.881463	1	1	12	8.2	17736.3	24620.8	24012.4	30263.8	30765.3	38161.2	19353.1	16258.7	15778.3	17982.5	34650	22938.9	25095.5	20090.1
Q8QZR5	Gpt	Alanine aminotransferase 1	0.0541136	0.882849	0.0322895	1.02263	0.360181	0.436334	-0.181662	0.881687	17	17	40	55.1	811475	707859	568359	797151	804514	861283	749758	830833	736154	840207	691748	612369	846538	818216
P49769	Psen1	Presenilin-1	0.0637005	0.863574	-0.0362101	0.975213	0.438909	0.363991	-0.181539	0.881762	3	3	13	52.6	42609.2	39547.3	42235	40328.3	41233.7	47540.5	42972.7	41071.6	40361.6	43663.5	41553.8	41772.8	42422.7	39995.7
Q9WUE3	Cyb561d2	Cytochrome b561 domain-containing protein 2	0.140771	0.723151	-0.100572	0.932663	0.312029	0.487496	-0.181465	0.881807	1	1	5	24.2	52176.6	57963.6	62522.6	61428.2	65458.7	68042.1	50179.7	63926.3	60957.5	57112.9	64535.2	57086.2	56885	62227.4
Q9JMA2	Qtrt1	Queuine tRNA-ribosyltransferase catalytic subunit 1	0.031022	0.931061	-0.0235166	0.983832	0.305015	0.495433	-0.181452	0.881815	4	4	13	44.1	37372.8	35941.2	38320.8	41141.4	46181.9	45820.6	38644.4	41061.1	42670.4	41146.4	42477	36153.5	38872.9	42345.2
Q8BH69	Sephs1	Selenide, water dikinase 1	0.267714	0.539866	-0.102187	0.93162	0.557807	0.276817	-0.181407	0.881843	6	6	26	42.9	150986	154296	148506	155512	157370	160218	155193	153770	135981	161814	138760	152135	164478	162932
A0A2I3BQG7	Slc22a17	Solute carrier family 22 member 17	0.0710894	0.849006	-0.0555418	0.962233	0.374707	0.421981	-0.180792	0.882218	3	3	9	66.2	13645.8	13633	10879	11461.8	11826.4	14575.9	9752.34	13096.8	14208.7	12087.2	13083.4	11484.1	13220	11541.7
P57016	Lad1	Ladinin-1	0.0604013	0.870159	-0.0267958	0.981598	0.403888	0.394559	-0.180624	0.882321	1	1	2	58.8	8501.91	6874.76	5425.98	7215.4	3601.07	5954.94	8307.26	6746.54	4895.06	6490.73	4356.58	5338.66	8215.49	7261.67
Q9DB16	Cab39l	Calcium-binding protein 39-like	0.29378	0.508417	-0.153363	0.899152	0.356431	0.440117	-0.180499	0.882398	12	10	30	39.1	1.53635e+06	1.60264e+06	1.7797e+06	1.54648e+06	1.81392e+06	1.79965e+06	1.57224e+06	1.77711e+06	1.40363e+06	1.44475e+06	1.67145e+06	1.52343e+06	1.69782e+06	1.75891e+06
Q924D1	Cyp2j9	Cytochrome P450 CYP2J9	0.208454	0.618794	-0.090108	0.939452	0.64395	0.227012	-0.180398	0.882459	8	8	17	57.9	59745.4	52938.3	56730.5	53129	40907.5	63361.3	49754.4	49944.3	47571.6	53755.7	48797	56636.8	57394.1	48048.6
A0A1L1SVJ6	Actn4	Alpha-actinin-4 (Fragment)	0.0546909	0.881676	-0.0403639	0.97241	0.327683	0.470237	-0.180337	0.882497	23	4	70	36.8	1.48226e+06	1.56877e+06	1.74143e+06	1.87414e+06	2.09392e+06	2.21035e+06	1.66533e+06	1.6624e+06	1.9573e+06	1.62729e+06	1.77821e+06	1.69984e+06	1.73279e+06	1.78209e+06
Q811U4	Mfn1	Mitofusin-1	0.240099	0.575309	-0.101244	0.932229	0.484149	0.327983	-0.180315	0.88251	13	12	20	83.7	284333	295114	297761	299380	321106	332829	297514	311589	263656	293230	285672	295926	325216	298086
Q8BG15	Ctdspl2	CTD small phosphatase-like protein 2	0.0926848	0.807821	-0.066544	0.954923	0.305478	0.494905	-0.180255	0.882547	2	2	4	52.8	18855.5	18884.5	19280.1	22118.2	26580	23925.2	19520.5	21674.1	23328.2	19139.5	21750.8	18095.5	23332.2	21419.6
Q8R3U1	Plaat3	Phospholipase A and acyltransferase 3	0.0401296	0.911739	0.0259943	1.01818	0.604933	0.248351	-0.180121	0.882629	4	4	27	17.9	117558	91302.1	105018	98648.2	89647.8	110582	90164.1	109113	122325	115541	84526.2	96404.6	110037	113542
Q9QZB1	Rgs20	Regulator of G-protein signaling 20	0.215482	0.608861	-0.137552	0.909061	0.319862	0.478782	-0.180007	0.882698	7	1	41	27	28082.6	24500.3	34378.3	21860.6	25953.6	24337.7	22480.9	29465.4	27035.4	26934.4	27475.2	27769.8	24643.4	27336.2
Q08024	Cbfb	Core-binding factor subunit beta	0.112137	0.772436	0.0525886	1.03712	0.557636	0.276926	-0.17993	0.882746	3	3	17	22	55988.9	58320.7	52801.7	56113.1	54542.7	63955	61643.4	60663.3	58301.8	63968.8	51830.6	55906.8	59412.7	56315.1
Q80XR8	Git2	ARF GTPase-activating protein GIT2	0.252007	0.559749	-0.0941277	0.936839	0.582523	0.261503	-0.179905	0.882761	11	1	16	75.6	26375.6	28159.8	27819.6	30352	30466	28567.9	31241.3	27605.6	26757.5	29459.9	25012.4	29615.1	30752.3	29924.4
O88413	Tulp3	Tubby-related protein 3	0.312881	0.486541	-0.119187	0.920706	0.454227	0.351377	-0.179686	0.882895	4	3	9	51.2	21726.5	17779.1	22220.7	17067	22678	22423.2	19566.8	20081.7	18324.1	19161.3	17713.3	22067.7	21084.7	20392.6
Q69ZL1	Fgd6	FYVE, RhoGEF and PH domain-containing protein 6	0.293617	0.508608	0.123366	1.08927	0.377622	0.419159	-0.179382	0.883081	3	3	3	155.1	4548.1	4150.79	6400.4	6117.3	3503.38	5726.91	6969.18	6552.28	3663.9	5827.02	2915.89	5440.22	8241.94	4189.39
Q99JW1	Abhd17a	Alpha/beta hydrolase domain-containing protein 17A	0.124702	0.750409	-0.099543	0.933329	0.282307	0.522027	-0.179282	0.883142	7	7	34	33.9	73413	65115.5	68423.6	71444.9	77078.2	75682.2	61808.6	72134.1	78636	67572.4	84197.2	65844.6	71878.1	64850.7
P52431	Pold1	DNA polymerase delta catalytic subunit	0.217258	0.606376	-0.105956	0.929189	0.478718	0.33211	-0.179266	0.883152	2	2	2	123.7	37954.9	35644.4	42936.7	37964.8	41070.1	41959.2	37958.4	40581.1	38390.7	35533.6	36579.9	38590.6	41942.7	39909.1
Q8K0C1	Ipo13	Importin-13	0.391983	0.405524	-0.16525	0.891774	0.339589	0.457521	-0.179043	0.883289	4	4	4	108.2	23702.3	26468.5	26716.1	25622.7	34156	29070.1	25775.3	25508.4	21686	28029.9	24804	25122.7	28243.2	31274.8
Q80TS7	Ddn	Dendrin	0.147541	0.711966	-0.0492475	0.96644	0.649522	0.224118	-0.179038	0.883292	11	11	18	76.4	91947.1	86587.8	82048.3	91710.6	80806.5	91000	102433	94772	69334.9	93574.9	73400.9	88022.6	91494.5	96346.2
Q9DB15	Mrpl12	39S ribosomal protein L12, mitochondrial	0.206572	0.621482	-0.0875861	0.941096	0.532605	0.293356	-0.178796	0.88344	6	6	25	21.7	2.04526e+06	2.02462e+06	2.05666e+06	2.24187e+06	1.92701e+06	2.25806e+06	1.99628e+06	2.0811e+06	1.79944e+06	2.25754e+06	1.96282e+06	2.02545e+06	2.22053e+06	2.06076e+06
Q8K0L9	Zbtb20	Zinc finger and BTB domain-containing protein 20	0.0732973	0.8447	-0.0470698	0.9679	0.388699	0.408602	-0.178745	0.883471	5	5	8	81	51936.5	49651.6	50615.8	45961.8	53707.1	60579.3	47968.3	52492	52053.5	48358.9	50846.2	48094.6	52202.7	51012.4
Q9ERI2	Rab27a	Ras-related protein Rab-27A	0.177872	0.663939	-0.0703197	0.952427	0.548784	0.282629	-0.178704	0.883496	6	4	26	25	100463	90184.5	89506.8	89765.9	82328.5	89494.5	97713.7	112305	70623.1	94990.7	69302.1	93798.4	92701.9	112015
Q3TE80	2410002F23Rik	RIKEN cDNA 2410002F23 gene	0.208172	0.619196	-0.0944283	0.936643	0.443897	0.359835	-0.178301	0.883743	6	6	28	32.4	112222	105030	108247	113526	125023	130093	110285	114129	100396	111235	106931	113233	117091	115189
A0A087WRP9	Ank3	Ankyrin-3 (Fragment)	0.765146	0.171733	-0.207183	0.866227	0.621065	0.239296	-0.178149	0.883836	9	1	63	20.2	11454.3	11360.8	11303	9805.75	12258.9	10572.3	10332.3	9358.76	9371.04	12601.4	9152.91	11614.3	12955.2	11628.4
P48030	Tgfa	Protransforming growth factor alpha	0.272346	0.534138	0.112551	1.08114	0.615815	0.242206	-0.178069	0.883885	2	2	12	17	20360	16526.6	17389.3	15330.6	10356.8	14869.3	16435.5	24651.7	14582	21862.9	9767.98	18615.9	18806	17654.5
P43274	H1-4	Histone H1.4	0.41348	0.38594	0.244222	1.18445	0.225756	0.594626	-0.178041	0.883902	15	5	40	22	3.90259e+06	2.65846e+06	2.60165e+06	2.01451e+06	1.21196e+06	2.37777e+06	3.5252e+06	3.51474e+06	1.89047e+06	3.8604e+06	1.11982e+06	2.40528e+06	3.86789e+06	2.77782e+06
E9Q947	Nol4	Nucleolar protein 4	0.0730454	0.845191	-0.059541	0.959569	0.290615	0.512136	-0.178041	0.883902	4	1	6	70.9	5315.37	6063.07	5776.84	5595.78	7393.95	7825.37	6547.58	7635.66	5543.91	4043.45	6406.29	5318.36	6176.9	6202.25
Q9CR13	Fmc1	Protein FMC1 homolog	0.525006	0.298534	-0.212019	0.863328	0.419638	0.380506	-0.177916	0.883979	2	2	24	12.7	50016	50923.2	48577.2	52219	62064.7	56325.7	47731.8	43568.1	45490.5	50487.5	50620.1	55822.3	56193.1	48744
Q6ZWM4	Lsm8	U6 snRNA-associated Sm-like protein LSm8	0.0464012	0.898667	-0.0318745	0.978149	0.316108	0.482938	-0.177861	0.884013	5	5	69	10.4	35906.1	35007.7	34228.7	41330.6	40483.6	43106.2	38466.9	39706.4	35938.8	38101.4	40422.2	32396.6	39643.2	37730.6
Q3UIK4	Mettl14	N6-adenosine-methyltransferase non-catalytic subunit	0.439403	0.363577	-0.11311	0.924593	0.851463	0.140779	-0.1777	0.884111	2	2	5	52.1	42682.9	40001.3	39911	46602.3	33269.1	41103.9	42946.5	40635.5	33315.5	41755.4	35587.1	43458.4	46307.6	37157.6
B1APT1	Mpped2	Metallophosphoesterase MPPED2 (Fragment)	0.302591	0.498207	-0.136168	0.909933	0.45169	0.353435	-0.17766	0.884136	2	1	8	32.2	33088.9	29874.1	32234.4	33979.3	33331.1	32951.5	29942.8	32394.9	29191	33721.6	28557.7	31345.3	33107.3	38018.3
Q9DA03	Lyrm7	Complex III assembly factor LYRM7	0.263056	0.545687	-0.115291	0.923196	0.512914	0.306963	-0.177659	0.884137	1	1	10	12	247329	263828	283901	273325	281493	318666	238227	265392	241737	274292	243366	269073	286650	285474
Q6PDJ6	Fbxo42	F-box only protein 42	0.127904	0.744896	-0.072908	0.95072	0.410888	0.388251	-0.177615	0.884164	7	7	13	77.7	187396	182566	189981	196770	223709	212419	183256	196731	206111	196741	189893	200371	201687	193229
Q8BH82	Napepld	N-acyl-phosphatidylethanolamine-hydrolyzing phospholipase D	0.59735	0.252726	-0.140218	0.907382	0.748668	0.178374	-0.177489	0.884241	7	7	18	45.8	116561	104171	118550	109176	100047	123771	119333	110804	71165.1	115990	83485.5	114302	119809	127289
Q8K2Q0	Commd9	COMM domain-containing protein 9	0.0701576	0.850829	-0.0607901	0.958739	0.262553	0.54632	-0.177277	0.884371	5	5	31	21.8	144513	125630	131596	147163	150365	161732	118468	159947	148959	130937	162502	126118	129006	145132
G5E8K5	Ank3	Ankyrin-3	0.406909	0.391824	-0.115482	0.923074	0.645109	0.226408	-0.177134	0.884458	80	2	51	213.9	84133.4	87095.6	88420.1	86575.4	94190.5	99061.3	82776.5	87839.6	72450.4	94658.2	72302.3	92308.9	96428	94411.3
P07758	Serpina1a	Alpha-1-antitrypsin 1-1	1.69989	0.0199576	0.236572	1.17819	0.662561	0.21749	-0.176802	0.884662	12	4	40	46	1.03404e+06	1.4451e+06	930593	1.06185e+06	698485	1.46058e+06	1.24043e+06	1.32541e+06	858229	1.58323e+06	779656	1.09522e+06	1.2325e+06	984988
Q8BYN3	Itpk1	Inositol-tetrakisphosphate 1-kinase	0.172067	0.672873	-0.0989594	0.933706	0.40791	0.390922	-0.176652	0.884754	7	7	22	46.1	140537	121753	158460	135140	139922	133795	125291	153223	143192	137780	128058	144012	132846	152559
A0A286YCV0	Atp9b	Phospholipid-transporting ATPase	0.16076	0.690621	-0.0729494	0.950692	0.443948	0.359793	-0.176539	0.884823	11	7	11	127.9	49585.1	48224.7	51891.3	56098.3	58488.6	58616.6	55051.4	53390.2	48646.5	52521.9	48813.3	50932.8	56426.3	55634.4
Q91WG2	Rabep2	Rab GTPase-binding effector protein 2	0.0936384	0.806049	-0.0610967	0.958535	0.364755	0.431763	-0.176194	0.885035	14	14	26	62.1	411888	372000	400365	408165	424301	412249	391926	412025	432745	414949	422188	387553	414398	392584
A0A0R4J259	Syncrip	Heterogeneous nuclear ribonucleoprotein Q	0.207605	0.620004	-0.0899844	0.939533	0.383759	0.413276	-0.176145	0.885065	21	1	46	62.5	128526	142049	147512	150518	179974	170953	146520	151079	130642	150199	142133	150932	157608	146382
Q8CHU3	Epn2	Epsin-2	0.0993185	0.795576	-0.055972	0.961946	0.397551	0.400359	-0.175963	0.885176	17	2	36	63.4	49232.5	34826.4	33452.5	30451	31884.9	39501.1	34342.9	32943.2	35508.2	40163	33482.2	32960.3	37648.5	38189.7
Q8C3J5	Dock2	Dedicator of cytokinesis protein 2	0.132511	0.737036	-0.0924016	0.93796	0.263013	0.545742	-0.175926	0.885199	4	4	2	211.6	11306.8	9453.2	10620.9	10006.3	14263.7	12024.9	9962.9	11174.4	11072.9	11023.9	11700.6	10418.1	10229.5	11902.8
Q0PHV7	Dact3	Dapper homolog 3	0.224402	0.596484	-0.0961664	0.935516	0.464353	0.343278	-0.175757	0.885303	10	10	24	63.2	87936	78422.3	87421	87921.9	92831.5	91213.1	80245	96675.4	75663.9	91436.1	79702.9	91634	86986.3	90003.7
E9Q8M1	Zfp358	Zinc finger protein 358	0.201969	0.628103	0.13907	1.1012	0.440195	0.362915	-0.17567	0.885356	3	3	7	59.7	19222.8	18852	20216.6	18543.1	18817.5	21860.3	21986.8	21348.1	28575.6	19596.2	17473.3	19335.2	18651.3	21389.1
Q7TMI3	Uhrf2	E3 ubiquitin-protein ligase UHRF2	0.103897	0.787232	-0.0822716	0.944569	0.26787	0.539673	-0.175587	0.885407	3	3	5	90	19247.7	18070.9	19902.2	19184	22343.3	20620.3	18860.7	21593	21047.4	17515.5	22526	16525.1	20400.7	19990.7
O70622	Rtn2	Reticulon-2	0.181497	0.65842	-0.0516066	0.964861	0.927637	0.118131	-0.175134	0.885685	1	1	4	51.3	22617.4	28508.8	26476.3	25653.3	21579.1	28149.2	27953.5	23382.1	21530.5	27639.6	19601.4	24235.3	31207.2	25837.9
Q8K2F8	Lsm14a	Protein LSM14 homolog A	0.0901654	0.812521	-0.0534285	0.963644	0.376924	0.419832	-0.175042	0.885742	6	6	15	50.5	362360	334361	306079	332830	358297	385311	321151	364073	325527	347050	353342	325514	367005	311786
G3X9I7	Zc3h12b	Zinc finger CCCH-type-containing 12B	0.10257	0.789642	-0.0575171	0.960916	0.407403	0.391379	-0.17501	0.885761	3	3	4	93.8	39838.2	40703.7	42921.5	38087.1	44059.9	46574.6	38146.7	44426.5	40271.7	41688.2	39193.1	40570.5	41467.7	43405.6
A0A5F8MPF6	Arhgef18	Rho guanine nucleotide exchange factor 18	0.121765	0.755502	-0.0633996	0.957006	0.409536	0.389461	-0.174865	0.885851	17	17	19	125.7	280255	280556	298489	285844	322188	319217	286047	327048	277307	290006	272548	293608	291829	317695
Q9EP75	Cyp4f14	Leukotriene-B4 omega-hydroxylase 3	0.494378	0.320348	-0.126647	0.915958	0.624716	0.237293	-0.174232	0.886239	6	5	11	59.8	54044	52414.3	61758.1	54746.6	57722.2	61734.8	57889.1	58166.9	43844	54012.1	47642.2	60138.6	60484.8	57158
Q11136	Pepd	Xaa-Pro dipeptidase	0.193211	0.640898	-0.0731915	0.950533	0.551942	0.280581	-0.17409	0.886326	17	17	46	55	799767	736324	767544	814323	802793	842392	779067	811607	683800	869016	709627	765706	863831	806363
Q6P9N8	Trak2	Trafficking protein, kinesin-binding 2	0.171943	0.673065	-0.103405	0.930833	0.358377	0.43815	-0.17409	0.886327	5	5	6	101.2	13778.1	16587.5	14219.5	14966.8	16613	17238.7	12375.8	17446.8	14203.2	14744.6	15230.2	14455.1	15415.6	15735.6
P34884	Mif	Macrophage migration inhibitory factor	0.0239297	0.94639	-0.0161047	0.988899	0.326754	0.471244	-0.173923	0.886429	4	4	42	12.5	6.84273e+06	6.26839e+06	7.1599e+06	6.39188e+06	8.05508e+06	7.20333e+06	6.65431e+06	7.67271e+06	7.26848e+06	7.71772e+06	6.4355e+06	6.53851e+06	6.68485e+06	8.15572e+06
Q923D4	Sf3b5	Splicing factor 3B subunit 5	0.149746	0.708359	0.128895	1.09346	0.250842	0.561253	-0.173649	0.886598	2	2	30	10.1	18231	20375	19249.3	20509.7	25004.8	22623.1	27964.9	19005.6	29979.6	21917.8	24552.1	19150.1	23349.4	16293
Q3TYD4	Arsg	Arylsulfatase G	0.306656	0.493565	-0.143189	0.905516	0.479689	0.331369	-0.173311	0.886805	6	6	15	57.4	87058.8	66819.9	97461.9	72005.8	77420.7	83800.2	60148.3	85495.1	73932.1	83150	62223.5	90385.2	79862.2	88738.9
Q9DCD2	Xab2	Pre-mRNA-splicing factor SYF1	0.125754	0.748593	-0.0593111	0.959722	0.497831	0.317811	-0.173261	0.886836	13	13	16	99.9	146149	143191	133807	142610	151407	158799	144696	144434	138869	147030	135931	146605	156401	135552
Q9JKZ2	Slc5a3	Sodium/myo-inositol cotransporter	0.00447688	0.989745	0.00209436	1.00145	0.418683	0.381344	-0.172996	0.886999	3	3	4	79.5	47710.1	49276.9	35521	50536.8	46361.3	54126.6	51754	51990.7	36059.5	51609.2	41044.2	39951	52563	49894.1
D3Z0G7	Rgs12	Regulator of G-protein-signaling 12	0.241124	0.573952	-0.0702268	0.952488	0.705489	0.19702	-0.172933	0.887038	13	13	18	85.4	249191	233521	246229	250514	238946	235045	264884	271898	201721	270734	214018	260344	266073	237627
Q8BH65	Dennd6a	Protein DENND6A	0.051308	0.888571	-0.0274496	0.981153	0.658658	0.219453	-0.172813	0.887111	3	3	7	68.9	13133.4	12791.9	10845.3	12349.4	9906.75	13376.8	12491.6	11642.5	12537.2	11420.8	10615.1	12478	12582.7	11395.8
Q9D3A9	Ttyh1	Protein tweety homolog 1	0.0886138	0.815429	-0.0560065	0.961923	0.317577	0.481308	-0.172765	0.887141	9	9	24	49	2.36812e+06	2.32119e+06	2.27302e+06	2.46965e+06	2.88191e+06	2.87701e+06	2.29606e+06	2.5846e+06	2.3406e+06	2.51834e+06	2.53535e+06	2.21566e+06	2.54212e+06	2.53815e+06
Q8C3I8	Hgh1	Protein HGH1 homolog	0.451921	0.353247	-0.139953	0.907549	0.607927	0.246646	-0.172563	0.887265	3	3	10	42.9	78023.9	78444.7	90733.3	93039.7	90350.8	103923	75128.5	105597	52006.5	92045.9	56959.4	97716.9	99593.9	98026.8
Q8BW70	Usp38	Ubiquitin carboxyl-terminal hydrolase 38	0.0758506	0.839749	-0.0553715	0.962347	0.254478	0.556572	-0.172028	0.887594	2	2	3	116	17192.8	17157	19997.6	17316.2	24815.9	21732.9	18112	20371.5	19516.4	18323.7	19037.5	16966	18130.2	22631.1
P20918	Plg	Plasminogen	0.0605325	0.869896	0.0622589	1.0441	0.203654	0.625671	-0.17184	0.88771	9	9	16	90.7	175585	148375	157431	206574	254856	214829	184898	167871	276184	199273	217702	147921	180508	200434
Q9CQX0	Otub2	Ubiquitin thioesterase OTUB2	0.18698	0.65016	-0.0851348	0.942696	0.396449	0.401375	-0.171792	0.887739	3	3	13	27.3	43573.6	42985.4	43899.3	51025.8	51979.1	47640.4	45235.1	49450.2	41101.8	50764.7	42822.6	46026.2	46738.1	50746.3
B2RY58	Hcn4	Hyperpolarization-activated, cyclic nucleotide-gated K+ 4	0.337218	0.460026	-0.152796	0.899506	0.40509	0.393468	-0.171291	0.888048	11	3	10	129	8368.85	9939.69	10798.6	8592.59	7345.35	8423.77	8656.11	10103.2	7424.86	8344.4	9011.38	8482.14	10934	7568.56
Q91WJ0	Frs3	Fibroblast growth factor receptor substrate 3	0.465679	0.342232	-0.148336	0.902291	0.452009	0.353176	-0.17098	0.888239	3	3	8	53.9	33449.8	34039	37026.5	33771.3	39271.6	37052.3	37602.9	35789.7	27025	33886	32077.1	35451.6	37501.2	36813.7
Q9D8Y1	Tmem126a	Transmembrane protein 126A	0.194192	0.639452	-0.103147	0.931	0.384362	0.412703	-0.170962	0.88825	5	5	23	21.5	760464	760713	775055	805754	811690	836699	759950	799344	730795	754050	799913	759740	819664	748673
Q8BTW9	Pak4	Serine/threonine-protein kinase PAK 4	0.223828	0.597272	-0.0972634	0.934804	0.38497	0.412126	-0.170755	0.888378	8	5	17	64.6	41666.7	42039.8	41340.3	44022	52333.6	47567.8	43597.8	49026.6	37926.4	42143	40749.5	43980.1	45064.4	46581.5
D3YXM8	Map3k10	Mitogen-activated protein kinase kinase kinase	0.0554173	0.880203	-0.05775	0.960761	0.218596	0.60451	-0.170749	0.888381	9	8	12	103.3	35774.8	34299	38267.2	32092.3	33033.9	39572.3	31792.6	28905.7	43584.2	35081.9	44424	30738.2	30816.5	33974.9
P62748	Hpcal1	Hippocalcin-like protein 1	0.217689	0.605775	-0.0811768	0.945286	0.597655	0.252549	-0.170575	0.888488	15	7	78	22.3	1.27173e+07	1.08466e+07	1.20523e+07	1.09496e+07	1.03469e+07	1.11738e+07	1.10669e+07	1.22032e+07	9.97205e+06	1.28834e+07	9.29523e+06	1.12902e+07	1.21156e+07	1.29736e+07
D3Z2R1	Pard6a	Partitioning defective 6 homolog alpha	0.496482	0.3188	-0.178034	0.883907	0.443884	0.359846	-0.170335	0.888636	3	3	8	35.6	17606.2	15179.1	17386.9	17243.6	18693.5	20243.7	14937.8	18685.9	11491.9	16957.9	15994.9	18466.8	17513.5	16738.6
E9Q284	Coil	Coilin	0.159261	0.693009	-0.121844	0.919013	0.236269	0.580405	-0.170304	0.888655	3	3	6	62.2	33008.6	37705	31206.3	42072.1	47451.8	42081.2	35099.2	31743.9	39200.2	37679.9	45164.9	34205.3	40660.1	32405.2
E9PWD4	Trmt1	tRNA (guanine(26)-N(2))-dimethyltransferase	0.0380557	0.916103	-0.0283181	0.980563	0.28848	0.51466	-0.170209	0.888714	7	7	13	71.6	113367	110121	117061	123060	139683	129767	122884	125777	130327	118656	132160	112973	120483	115339
P33175	Kif5a	Kinesin heavy chain isoform 5A	0.324803	0.473366	-0.119196	0.920701	0.499603	0.316517	-0.170133	0.88876	38	23	39	116.9	542828	505619	542768	540254	586940	567409	517519	569895	472676	537980	476065	552253	569583	576675
B0F2B4	Nlgn4l	Neuroligin 4-like	0.081385	0.829115	-0.0656652	0.955505	0.269683	0.537425	-0.170049	0.888812	15	13	25	97.3	353248	362091	396343	364868	429137	421578	349945	365423	433044	368634	437380	347271	388653	351098
A0A2I3BQE0	Stk3	Serine/threonine-protein kinase 3	0.137221	0.729087	-0.0366585	0.97491	0.860814	0.13778	-0.16993	0.888886	3	1	6	56.6	19268.3	21029.4	21564.7	19610.2	14574.4	20945.3	22463.2	24289.5	13084.2	20014.5	14847.1	21604.4	20126.9	20167.2
G3UYW7	Yap1	Transcriptional coactivator YAP1 (Fragment)	0.112489	0.771811	-0.0355862	0.975635	0.4455	0.358509	-0.169888	0.888911	4	4	20	42.8	20154.9	16315.6	20371.1	20255.1	23615.8	19851.9	23229.6	21426	17527.9	22251	16360.3	20321.5	22134.6	21594
A0A494BBK2	Rhot1	Mitochondrial Rho GTPase 1 (Fragment)	0.0372225	0.917862	0.024565	1.01717	0.376219	0.420514	-0.169813	0.888958	6	1	27	24.3	12774.2	12700.3	11865	12639.7	12723.2	16357.6	12512.8	13789.9	12950	12542.9	11206.3	11982	12124.5	15045.8
P01901	H2-K1	H-2 class I histocompatibility antigen, K-B alpha chain	0.158726	0.693863	-0.107671	0.928085	0.258141	0.551898	-0.16978	0.888978	4	2	12	41.3	12127.9	13441.9	12110.6	14328.6	17089.4	16986	13921.5	12621.6	12325.9	12305.6	15037.2	14297.2	12400.8	13123.2
Q810B7	Slitrk5	SLIT and NTRK-like protein 5	0.235164	0.581884	-0.101846	0.93184	0.382164	0.414797	-0.169743	0.889001	6	6	10	107.1	71084.6	72977.7	79149	75017.6	86224.1	86739.3	71630	81653.1	60561.3	82586.2	69586.6	77597.2	75005.3	84778.9
Q8VCV1	Abhd17c	Alpha/beta hydrolase domain-containing protein 17C	0.0673526	0.856342	-0.0413007	0.971778	0.309134	0.490756	-0.169698	0.889029	4	4	23	35.1	52718.6	53658.1	54186	52595.4	71613.2	61217.4	55654.8	60504.1	57806	57086.9	52863	56546.3	53793.4	62978.3
Q4LDD4	Arap1	Arf-GAP with Rho-GAP domain, ANK repeat and PH domain-containing protein 1	0.0655473	0.859909	-0.0379208	0.974058	0.410805	0.388324	-0.169695	0.88903	2	2	2	162.2	13023.5	10860.8	9593.28	11043.1	11424.5	15115.7	9444.66	11858.6	9490.22	12702.5	10702.8	11983.6	11007.7	10797.8
Q3UI43	Babam1	BRISC and BRCA1-A complex member 1	0.112399	0.771972	-0.0477251	0.967461	0.540241	0.288243	-0.169507	0.889147	8	8	35	36.8	280047	289477	281319	294917	294241	311569	292156	309806	266841	302848	267274	287802	323436	273794
A0A0G2JEG3	Slc35f6	Solute carrier family 35 member F6	0.288876	0.51419	-0.133535	0.911595	0.376752	0.419999	-0.169428	0.889195	2	2	5	35.2	70156.8	68251	74766.1	69885.1	78067.8	76671.2	67934.9	74876.9	61066.2	70125.6	69360.3	74380.3	69676.9	74635.1
B7ZMZ7	Dip2c	Dip2c protein	0.0982576	0.797522	-0.0491498	0.966506	0.360423	0.436091	-0.169044	0.889432	42	3	35	167.1	19696.7	18774.3	21658.2	21777.9	25013.8	24845.2	21544.1	22039.2	19263.8	21964.1	19544.2	21204.8	21170.3	23130.7
Q8CC70	Cfap300	Cilia- and flagella-associated protein 300	0.0898925	0.813032	0.0372876	1.02618	0.699699	0.199664	-0.168967	0.889479	2	2	8	30.9	17524.7	14879.8	18062.8	17133.9	12532.8	16320.8	18513.2	21089.5	15134.1	16185.3	12968.7	17611.5	16330.9	16892.8
P07361	Orm2	Alpha-1-acid glycoprotein 2	0.285731	0.517928	0.228575	1.17168	0.211266	0.6148	-0.168475	0.889783	2	2	8	23.8	29818.8	22260	22358.2	31168.4	26837.4	36058.1	33367.8	26803.9	33437.1	34416.1	26708.1	24248.4	20458	35302.1
Q9DCF9	Ssr3	Translocon-associated protein subunit gamma	0.139001	0.726105	-0.0730618	0.950618	0.383987	0.41306	-0.16842	0.889817	5	5	16	21.1	361810	349567	326504	374120	370664	411739	347422	369176	317248	359168	366414	359420	394518	305821
Q9JII5	Dazap1	DAZ-associated protein 1	0.174249	0.669501	-0.0740031	0.949998	0.535981	0.291084	-0.168082	0.890025	8	8	32	43.2	1.36851e+06	1.33589e+06	1.46999e+06	1.54857e+06	1.45001e+06	1.50486e+06	1.41799e+06	1.49151e+06	1.36041e+06	1.45799e+06	1.29413e+06	1.4194e+06	1.56751e+06	1.44413e+06
A0A2I3BRT4	Eppk1	Epiplakin	0.0365765	0.919229	0.0204963	1.01431	0.387481	0.40975	-0.167988	0.890083	4	1	2	381.5	40580.1	45477.9	50108.7	44577.4	48277.9	50863.5	65071.9	42537.4	42360.3	48422.4	43281.4	43910.8	46975.2	48155.7
Q9R1V6	Adam22	Disintegrin and metalloproteinase domain-containing protein 22	0.285445	0.518268	-0.0642938	0.956413	1.60176	0.0250172	-0.167954	0.890104	40	2	51	99.7	62571.7	61703.9	56066.1	60103.3	47347.9	59482.5	59244	58426.2	49780.2	64998.6	45476.6	64169.6	67208.4	54121.1
D3Z2E9	Fam241b	Protein FAM241B (Fragment)	0.193628	0.640283	-0.0868752	0.94156	0.431756	0.370036	-0.167799	0.890199	3	3	31	13.3	218917	220571	213495	232012	242751	245690	214380	235463	201167	232610	215800	213508	250820	219954
Q8R1N0	Znf830	Zinc finger protein 830	0.0403902	0.911192	-0.0216899	0.985078	0.459861	0.346848	-0.167769	0.890218	3	3	16	40.6	51171.8	50969.1	46779.2	52201.7	52138.8	55999.9	55460.6	53840.2	50407.3	49354	48254	50281	53822	49557
P97872	Fmo5	Flavin-containing monooxygenase 5	0.423867	0.376819	-0.169493	0.889155	0.410184	0.38888	-0.167692	0.890266	4	4	7	60	47973.5	47004.3	59086.4	46919.3	52607.5	56238.3	43696.8	56300.7	38558.4	46258.1	44596.9	51518.1	50226.1	55634.8
Q9QYY8	Spast	Spastin	0.137956	0.727853	-0.0583483	0.960363	0.448889	0.355722	-0.167583	0.890333	12	12	25	66.4	271715	243482	250102	258289	294409	290445	269462	282419	237886	263835	232877	252481	285695	280758
Q8K2H2	Otud6b	Deubiquitinase OTUD6B	0.307751	0.492322	-0.094173	0.936809	0.637671	0.230319	-0.167517	0.890374	10	10	41	33.7	386497	352778	397941	378239	377496	380517	385437	400931	325583	393974	322814	393353	407499	390089
Q91Z96	Bmp2k	BMP-2-inducible protein kinase	0.09108	0.810812	-0.0549145	0.962651	0.291416	0.511192	-0.16746	0.890409	4	1	3	126.1	10454.1	12376.3	11895.6	10696.5	14168.6	12281.3	11156.8	13859.9	10687.2	12817.7	12221.5	11223.6	11697.9	12093.1
O35668	Hap1	Huntingtin-associated protein 1	0.0218521	0.950929	0.0125257	1.00872	0.457059	0.349093	-0.167457	0.890411	5	5	8	70.1	42984.5	43265.6	44215.1	36463.5	29508.6	34580.4	41106.6	56423	34722.2	44762.6	22829.2	50166	42811.9	45775.9
B7ZNL9	Tatdn2	TatD DNase domain-containing 2	0.161288	0.689782	-0.123673	0.917848	0.203322	0.626149	-0.167337	0.890485	3	3	4	87.5	8134.93	7947.67	10537.6	9864.22	12158.5	10082.2	9583.65	9465.4	8282.71	9475.24	11903	8605.68	8848.18	9247.42
G3UWD8	Rchy1	RING finger and CHY zinc finger domain-containing protein 1	0.235121	0.581941	-0.147991	0.902506	0.412625	0.3867	-0.16711	0.890625	2	2	9	25.2	13783.9	10650.3	12797.9	13525.7	13051	12745.1	11487.5	11778.4	14622.6	10611.2	11734.1	12695.8	12752.3	13522.8
Q9CQB7	Lyrm1	LYR motif-containing protein 1	0.428931	0.372451	-0.151853	0.900094	0.426205	0.374796	-0.167008	0.890688	5	5	39	14.2	60068.6	64571.9	70387.7	64778.9	73076.4	76034.5	61761.7	74402.6	47065.3	62542.8	54073.3	74434.1	64126	74203.7
A0A2R8VHR7	Septin3	Neuronal-specific septin-3 (Fragment)	0.127016	0.746422	-0.0874078	0.941212	0.248101	0.564806	-0.166994	0.890697	13	1	75	23	37803.7	36015.7	50979.9	43000.3	58078.9	44499.8	38234.6	51254.9	46081.4	42915.8	45697.6	42678.2	42231.9	46609.1
Q61001	Lama5	Laminin subunit alpha-5	0.299035	0.502302	-0.190753	0.876148	0.269137	0.5381	-0.16687	0.890773	19	19	6	403.8	113252	131875	130733	144167	161537	147363	125115	113284	131154	115378	149751	144045	145580	105231
P61226	Rap2b	Ras-related protein Rap-2b	0.0133495	0.969729	-0.00850906	0.994119	0.398898	0.399119	-0.166734	0.890857	11	6	76	20.5	2.58818e+06	2.57218e+06	2.44605e+06	2.47996e+06	2.37535e+06	2.55527e+06	2.54473e+06	2.79197e+06	2.61749e+06	2.63754e+06	2.41958e+06	2.47322e+06	2.43976e+06	2.59396e+06
A0A0N4SW58	C2cd5	C2 domain-containing protein 5 (Fragment)	0.0282329	0.937059	0.018434	1.01286	0.340411	0.456655	-0.166469	0.891021	5	2	34	20.2	35500.7	38904.2	43000.6	37658.9	38216.1	44534.4	38900.5	43689.8	39332.7	41146.4	38061.2	36376.5	37547.7	41881
Q3U0V2	Tradd	Tumor necrosis factor receptor type 1-associated DEATH domain protein	0.506808	0.31131	0.273953	1.20912	0.244295	0.569777	-0.166408	0.891058	1	1	5	34.6	3351.31	4495.2	3801.55	2667.12	4247.54	5903.98	3919.08	5431.44	3701.97	4844.21	3807.66	3149.24	3698.62	3936.88
Q8R2Z5	Vwa1	von Willebrand factor A domain-containing protein 1	0.392033	0.405478	-0.227618	0.854044	0.231187	0.587237	-0.166388	0.891071	3	3	11	44.7	31211	44383.9	52015.1	48291.9	61990.6	47565.4	45492.7	36758.5	44254.1	37423.7	48034.5	46937	44100.3	45912.6
Q6A070	Togaram1	TOG array regulator of axonemal microtubules protein 1	0.322323	0.476077	-0.0893656	0.939936	0.513634	0.306455	-0.166358	0.89109	2	2	1	194.8	20678.3	18969.3	21786	19232.7	23110.1	22697	20319	21199.6	17128.4	22363.7	16780.1	22366.4	22023.8	21812.2
Q6P1I6	Psd2	PH and SEC7 domain-containing protein 2	0.161329	0.689717	-0.0747142	0.94953	0.408365	0.390513	-0.166307	0.891121	11	11	17	84.2	245343	244849	255393	268212	289280	279826	263559	274484	239263	254899	246183	267144	267066	255961
O08804	Serpinb6b	NK13	0.00238573	0.994522	0.000715256	1.0005	0.869285	0.135119	-0.166222	0.891173	2	2	8	42.5	29911.4	30388.3	25410.8	26388.6	16699.5	26577.7	35796.2	29067.5	14746.6	33610.8	18660.2	26979	31289	25174.4
Q60632	Nr2f1	COUP transcription factor 1	0.118058	0.761976	-0.067325	0.954406	0.345701	0.451127	-0.166049	0.89128	7	7	19	46.1	19548.6	21581.3	19338.8	21243.8	23090.6	23726.2	19885.4	21905.3	19686.1	20912.3	20866.1	18564	22921.4	21155.4
E0CXC5	Gulp1	PTB domain-containing engulfment adapter protein 1	0.283669	0.520392	-0.0758967	0.948752	0.792318	0.161318	-0.165851	0.891402	3	3	8	34.2	70222.2	76688.7	74050.5	70572.3	72417.6	76990.2	74159.1	79156.7	62816.4	74034.5	61002	75991.9	85860	69051
P49615	Cdk5	Cyclin-dependent-like kinase 5	0.160878	0.690434	-0.0937185	0.937104	0.376407	0.420333	-0.165838	0.89141	16	16	53	33.3	2.51195e+06	2.4859e+06	2.22394e+06	2.53682e+06	2.0131e+06	2.1844e+06	2.51709e+06	2.17456e+06	2.33663e+06	2.46105e+06	2.46624e+06	2.2348e+06	2.63065e+06	2.0463e+06
P62311	Lsm3	U6 snRNA-associated Sm-like protein LSm3	0.0509784	0.889245	-0.0241761	0.983382	0.388132	0.409136	-0.165741	0.89147	1	1	12	11.8	54600.3	57190.1	58653.9	50590.3	65893	59961.8	58833.8	80240	44907.3	59234.4	52904.3	53931.3	63311	57987.6
A2A891	Camta1	Calmodulin-binding transcription activator 1	0.134425	0.733796	-0.0604661	0.958954	0.484207	0.327939	-0.165639	0.891533	6	6	5	184.2	88055.2	99058.3	82967.7	98484	89570.8	103217	97334.2	90151.5	83558.3	91705.6	87453.6	93107.6	101316	82999.6
Q9DBL9	Abhd5	1-acylglycerol-3-phosphate O-acyltransferase ABHD5	0.0676128	0.855829	-0.0156455	0.989214	0.681241	0.208333	-0.165042	0.891903	3	3	14	39.1	30932.8	31869.1	33099.9	30429.7	33371.9	35420.8	34702.4	36738	25356.1	36671.8	25533.4	36537.8	34785.7	31312.1
F8VPP8	Zc3h7b	Zinc finger CCCH type-containing 7B	0.13798	0.727813	-0.0909394	0.938911	0.307232	0.492911	-0.164858	0.892016	18	17	17	110.2	96194.3	103262	119093	96430.7	81202.5	98346.3	101268	96660.4	98914.2	94900.9	108983	98092.8	98847.1	87087.4
Q8BFZ2	Plppr1	Phospholipid phosphatase-related protein type 1	0.000858501	0.998025	0.000757313	1.00053	0.263124	0.545602	-0.164809	0.892047	1	1	2	35.9	40024.3	31022.8	40478	35976.1	41180	37940.1	31632.8	44940	44101.2	41956.1	39968.9	38985.3	32741	38042.9
Q61097	Ksr1	Kinase suppressor of Ras 1	0.108872	0.778265	-0.0408578	0.972077	0.560827	0.274899	-0.164486	0.892246	28	25	34	96.7	914081	859367	822266	860217	699695	830826	893070	963639	668862	942137	544569	864343	940588	1.03675e+06
Q6PCZ4	Magee1	Melanoma-associated antigen E1	0.00960591	0.978124	0.00610189	1.00424	0.429885	0.371634	-0.164265	0.892383	5	5	8	101.6	36444.6	37929.6	38387.8	39180.2	35143	42972.9	36154	40419.1	40167.3	39474.3	35604.2	36642.7	37889.3	38615
Q9CR23	Tmem9	Transmembrane protein 9	0.193423	0.640586	-0.0700779	0.952587	0.489988	0.323603	-0.164257	0.892388	5	4	29	20.6	333142	331749	302284	353726	364769	358650	353925	345274	293824	350304	300434	325975	375757	340074
A2AI08	Tprn	Taperin	0.0586845	0.873606	0.0258323	1.01807	1.04054	0.0910887	-0.164254	0.89239	3	3	6	80	39532.5	37417.7	39701.1	35940.5	33435.5	42948.2	35739.3	39226.1	39101.5	43738.3	28005.1	39113.7	42283.7	40081.3
Q6PCP5	Mff	Mitochondrial fission factor	0.214372	0.61042	-0.0824534	0.94445	0.462128	0.345042	-0.164226	0.892407	14	7	79	32.9	1.82097e+06	1.94045e+06	2.08142e+06	1.99278e+06	2.23634e+06	2.17172e+06	1.90403e+06	2.14944e+06	1.80084e+06	2.05283e+06	1.76243e+06	1.97243e+06	2.21449e+06	2.06923e+06
Q5BLK4	Tut7	Terminal uridylyltransferase 7	0.234081	0.583336	-0.106883	0.928592	0.412272	0.387015	-0.163893	0.892613	16	15	13	169	91461.8	88568.5	89928.2	95055.4	91801.4	93355	94049.7	92764.6	80647.2	89037.1	88731.2	86930.5	96383.8	91345.1
Q8C522	Endod1	Endonuclease domain-containing 1 protein	0.0846727	0.822863	-0.0284221	0.980492	0.963357	0.108803	-0.163892	0.892614	15	15	33	55.2	3.01419e+06	2.61346e+06	2.82275e+06	2.93996e+06	2.50779e+06	2.97145e+06	2.72899e+06	3.18251e+06	2.50771e+06	3.0589e+06	2.08641e+06	2.9364e+06	3.10137e+06	3.03619e+06
Q9Z131	Sh3bp5	SH3 domain-binding protein 5	0.0614525	0.868056	0.0268013	1.01875	0.642134	0.227964	-0.163759	0.892696	2	2	4	51.8	12616.8	10148.8	12014.7	10577.4	9729.97	14389.9	12530.7	11294.8	10340.3	10988.3	9769.46	11520.6	12277.1	10195.3
Q91WN1	Dnajc9	DnaJ homolog subfamily C member 9	0.0305439	0.932086	0.0123871	1.00862	0.707256	0.19622	-0.163726	0.892717	3	3	18	30	55789	49646.5	49802.2	56946.7	53360.9	60949.5	53254.9	58224.7	51702	59634.5	45628.2	55035.1	63824.8	48104.2
Q8BHK1	Nipa1	Magnesium transporter NIPA1	0.515434	0.305187	-0.166359	0.891089	0.445384	0.358604	-0.163524	0.892842	3	3	14	34.1	396493	341293	344292	343335	399528	404150	347537	373879	270528	336350	326504	368263	381237	373340
Q9DB25	Alg5	Dolichyl-phosphate beta-glucosyltransferase	0.0133735	0.969676	0.0112862	1.00785	0.337642	0.459576	-0.163398	0.89292	3	3	10	36.8	169615	161007	167695	177520	190579	199363	164262	170003	231799	166078	178000	163370	183389	163647
Q91XC9	Pex16	Peroxisomal membrane protein PEX16	0.176807	0.665569	-0.0561391	0.961835	0.616511	0.241818	-0.163349	0.89295	3	3	9	38.7	105225	116283	113475	109996	106412	124469	115972	115596	90247	118161	94430.5	111748	118667	114745
O35126	Atn1	Atrophin-1	0.888417	0.129295	-0.124857	0.917095	1.02576	0.0942413	-0.16305	0.893135	3	3	3	123.6	26860.2	25454	25268.8	22118.2	18068	24103.4	25778.6	22811.6	15794.5	26581.7	19093.8	25964.9	27528.2	21113.5
Q14B01	Rnf113a2	Ring finger protein 113A2	0.406411	0.392274	-0.0656706	0.955501	0.719141	0.190923	-0.163004	0.893163	4	4	11	38	31935.8	32980.3	30152.4	32341.5	34549.3	36254.4	33507.7	35232.5	24777.2	35403.3	24468.8	36275.2	36343.3	33088
Q8BIF2	Rbfox3	RNA binding protein fox-1 homolog 3	0.250321	0.561926	-0.108119	0.927797	0.356914	0.439629	-0.16276	0.893314	9	5	29	40.6	341033	365408	358768	371155	425047	407944	378383	358556	305083	381157	367554	367760	394148	346848
P17742	Ppia	Peptidyl-prolyl cis-trans isomerase A	0.12915	0.742762	-0.0483261	0.967058	0.594711	0.254267	-0.162582	0.893425	14	14	79	18	4.7409e+07	4.59978e+07	4.48978e+07	4.65023e+07	4.35557e+07	4.80488e+07	4.69946e+07	4.80666e+07	4.04223e+07	5.07118e+07	4.04413e+07	4.48239e+07	5.02508e+07	4.6362e+07
Q8R4V2	Dusp15	Dual specificity protein phosphatase 15	0.0614012	0.868158	-0.027985	0.980789	0.476952	0.333463	-0.162432	0.893518	7	7	42	26.2	192443	148514	192386	166078	164538	181178	164655	193990	157860	197898	124150	184657	177471	208739
Q62413	Epha6	Ephrin type-A receptor 6	0.0683984	0.854283	0.0298811	1.02093	0.4514	0.353671	-0.16226	0.893624	9	3	10	116.1	40252.2	37805.6	33925.1	37689.7	35678.7	42422.3	40822.9	44683.4	30897.8	42669.2	30401.3	33829.3	40070.6	44214.7
Q6QD59	Bnip1	Vesicle transport protein SEC20	0.068005	0.855057	0.0451339	1.03178	0.366002	0.430524	-0.161667	0.893992	7	2	28	26.2	127281	127674	131724	134674	116134	128649	137383	142620	148429	138354	131161	123094	130761	120772
Q8BHJ7	Gabra5	Gamma-aminobutyric acid receptor subunit alpha-5	0.0247325	0.944643	0.0165268	1.01152	0.315392	0.483735	-0.161617	0.894023	10	6	20	52.2	240860	198827	185095	218158	143302	178905	217971	276221	163516	220264	115066	201391	211883	281610
Q8BGD8	Coa6	Cytochrome c oxidase assembly factor 6 homolog	0.500452	0.315899	-0.11752	0.921771	0.682526	0.207718	-0.161451	0.894125	3	3	49	9.3	40859.3	37955.6	38148.6	41401.2	37516.5	39382.1	40570	40567.5	28771.4	43326.2	34589.2	41892.9	45069	34839.5
O88705	Hcn3	Potassium/sodium hyperpolarization-activated cyclic nucleotide-gated channel 3	0.0884996	0.815644	-0.0521266	0.964514	0.381936	0.415015	-0.161428	0.89414	7	4	9	86.6	61042.2	55112.8	61770.7	61525.3	53548.1	58615.7	59588.9	63008.6	58773.8	58371.9	55152.7	63962.1	53720	59858
Q810U3	Nfasc	Neurofascin	0.152836	0.703338	-0.0854616	0.942483	0.378166	0.418634	-0.161302	0.894218	45	4	43	137.9	1.93012e+06	2.00955e+06	2.15536e+06	2.05232e+06	2.26636e+06	2.29242e+06	1.97849e+06	2.00743e+06	2.12511e+06	1.97363e+06	2.02027e+06	2.06581e+06	2.16838e+06	2.00176e+06
Q8JZR2	Crk	Adapter molecule crk	0.155573	0.698919	-0.0773999	0.947764	0.338833	0.458318	-0.161143	0.894317	12	1	79	22.9	59477.3	54545.9	57012	61908.2	65855	59803.4	66572.3	62283.7	51085	60084.5	54742.9	57791.8	57252	67605.4
Q8C4G9	Adgra1	Adhesion G protein-coupled receptor A1	0.0108583	0.975308	-0.00414023	0.997134	0.649598	0.224079	-0.16098	0.894417	4	4	10	63.5	46780	48160.2	46409.8	52510	46304.9	52546.8	54699.2	52086.7	43399.2	50880	41340	48021.1	53088.4	48664.9
Q62283	Tspan7	Tetraspanin-7	0.26382	0.544728	-0.14757	0.90277	0.285236	0.518519	-0.160931	0.894448	5	5	21	27.5	1.87733e+06	1.87479e+06	2.03032e+06	2.02396e+06	2.24049e+06	2.28017e+06	1.82706e+06	2.0253e+06	1.61225e+06	1.8839e+06	2.15163e+06	1.85963e+06	2.0113e+06	1.94352e+06
Q9D032	Ssbp3	Single-stranded DNA-binding protein 3	0.428229	0.373053	-0.124125	0.91756	0.539731	0.288582	-0.160878	0.894481	3	2	8	40.4	55735.3	52685.2	53588.4	56275.3	55486.2	60611.8	54336	57742	39459.2	56158.3	48694.7	52798.7	61278.8	55133.2
Q6TCG2	Paqr9	Membrane progesterone receptor epsilon	0.944997	0.113502	-0.206929	0.866379	0.820852	0.15106	-0.160737	0.894568	2	2	6	42.7	23594.8	25972.7	25507.2	29275.6	24545.9	30337.7	22272.8	24555.2	17014.4	25599.3	21145.4	26849.1	29452.9	25272.9
Q9D1Q4	Dpm3	Dolichol-phosphate mannosyltransferase subunit 3	0.170805	0.674831	-0.109544	0.926881	0.28178	0.522661	-0.16061	0.894647	2	2	24	10.1	43130.3	38578.1	44650.2	42548.9	49234.4	44997.4	41762.1	42025.2	43535.1	40797.5	45257.9	43186.6	40368.1	43852.3
F8WI26	Tent4b	Terminal nucleotidyltransferase 4B	1.25532	0.0555499	-0.175233	0.885625	0.609942	0.245504	-0.160415	0.894768	1	1	3	69.3	13210.9	11911.6	14088.3	14336.5	14610.4	14511.9	14374.1	13714	9110.22	12780.6	10040	13460.1	17409.7	14030.7
O55192	Slc6a2	Sodium-dependent noradrenaline transporter	0.00827503	0.981126	0.00665298	1.00462	0.269796	0.537285	-0.160219	0.894889	2	1	4	69.2	17159.9	19676.8	20296.6	18572	19314.1	20176.1	20374.7	20279.6	21214.6	18713.6	20201.5	19613.7	16602.8	19023.9
Q80WB5	Ntaq1	Protein N-terminal glutamine amidohydrolase	0.0329094	0.927023	-0.0225562	0.984487	0.327683	0.470237	-0.160157	0.894928	2	2	12	24.3	67042.7	66021.9	58366.8	65778.1	49468.3	70977.6	60085.3	55839.8	59401.1	72291.1	64822.9	65092.6	68197.9	46292.1
P58021	Tm9sf2	Transmembrane 9 superfamily member 2	0.0137175	0.968908	-0.00995092	0.993126	0.317369	0.481539	-0.159881	0.895099	8	8	15	75.3	859668	929125	950576	932487	974908	1.07747e+06	941362	927157	1.01656e+06	916650	983083	880941	978697	846305
Q8R191	Syngr3	Synaptogyrin-3	0.0836095	0.82488	-0.0768185	0.948146	0.180414	0.660063	-0.159733	0.895191	4	4	20	24.5	275290	288861	286413	366052	455547	343770	307451	366931	347674	283487	423994	297966	320567	275758
Q00420	Gabpb1	GA-binding protein subunit beta-1	0.108123	0.77961	-0.0702231	0.952491	0.27996	0.524856	-0.159601	0.895273	4	4	9	41.3	53421	54323.7	49817.8	54426.1	61194.7	59593	54788.5	53539.8	52216.4	54294.4	59534.9	49142.5	57781.7	50378.4
Q8CJF9	Ago3	Protein argonaute-3	0.441175	0.362097	-0.135714	0.910219	0.4602	0.346577	-0.159409	0.895391	11	3	17	97.2	27091.2	22237.2	26401.7	25211.4	28713.4	29651.9	25622.2	26295.1	20213.8	23371.2	22180	26116.6	28046.3	26434.4
Q8BZF8	Pgm5	Phosphoglucomutase-like protein 5	0.00291654	0.993307	-0.0010376	0.999281	0.704232	0.197591	-0.1594	0.895398	6	6	11	62.2	108780	105731	97061.4	116793	90339.6	119627	114693	111487	88791.6	113365	91487.7	108174	118589	93600.9
E9PY46	Ift140	Intraflagellar transport protein 140 homolog	0.155142	0.699613	-0.0828976	0.944159	0.412344	0.386951	-0.159272	0.895477	7	7	6	165.8	56132.8	51337.7	52046.1	55379.2	52525.9	51229.6	50567	56851.9	53236.7	54746.8	47902.9	52192.3	52916.2	59433.7
P57784	Snrpa1	U2 small nuclear ribonucleoprotein A'	0.176957	0.665339	-0.114656	0.923603	0.300855	0.500201	-0.159218	0.89551	12	12	44	28.3	863283	827495	908190	863149	956928	943076	834926	847292	907613	779817	937839	855038	886640	822437
A0A087WRS3	Abi2	Abl interactor 2	0.211228	0.614853	-0.104797	0.929936	0.300441	0.500679	-0.159198	0.895523	15	1	33	49.3	290428	293371	330205	315421	394189	379694	297951	372608	250794	301687	315112	305048	329068	330097
Q9D2U5	Naa38	N-alpha-acetyltransferase 38, NatC auxiliary subunit	0.333724	0.463742	-0.0721987	0.951187	0.736184	0.183576	-0.158911	0.895701	3	3	29	13.4	63968.5	58543	65340.9	67224.8	61234.9	66010.1	67883.7	67978.3	48602.2	69383.4	49892	66628	68481	67392.8
Q8K4Q7	Cerk	Ceramide kinase	0.484106	0.328015	-0.142999	0.905635	0.510509	0.308667	-0.158896	0.89571	3	3	7	59.8	15531.4	13663.1	15673.8	15470.1	16716.2	15896.9	16917.5	14394.8	12714.1	13942.6	12810	16711.9	16083.5	15632.4
O70324	Slc16a2	Monocarboxylate transporter 8	0.111671	0.773266	-0.0691417	0.953205	0.251287	0.560677	-0.158698	0.895833	1	1	4	60	17636.1	14712.4	13879.6	16415.4	20709.2	17687.6	15020.7	18391.8	14166.5	18214.5	17586	14972.3	16535	16388.1
Q64689	St8sia3	Sia-alpha-2,3-Gal-beta-1,4-GlcNAc-R:alpha 2,8-sialyltransferase	0.135807	0.731464	-0.0375721	0.974293	0.845791	0.142629	-0.158649	0.895863	4	4	13	43.9	77383.5	74298.8	73607.6	70147.6	55744.6	74939.8	74087.7	76460.2	58571.7	76456.5	59042.1	73273.5	77821.2	67739.1
Q9D7X1	Kctd4	BTB/POZ domain-containing protein KCTD4	0.0743965	0.842565	-0.0374622	0.974367	0.40515	0.393415	-0.158487	0.895964	5	5	22	30	454155	381945	379554	409621	330476	370264	408327	495832	314108	434724	254166	408647	409219	518099
G3UZ30	Ppp1r11	E3 ubiquitin-protein ligase PPP1R11 (Fragment)	0.336346	0.460951	-0.0931855	0.937451	0.615451	0.242409	-0.158123	0.89619	3	3	21	13.8	330983	311021	304319	334151	310634	309062	332789	348987	249760	343004	272205	330976	336534	323871
G5E8R1	Tpm1	Tropomyosin alpha-1 chain	0.289207	0.513798	-0.123832	0.917747	0.33128	0.466358	-0.157981	0.896278	26	0	63	28.5	240614	242184	269194	243915	309845	262499	260854	243602	227696	265303	229260	235030	278773	291512
O35316	Slc6a6	Sodium- and chloride-dependent taurine transporter	0.382204	0.414759	-0.202496	0.869046	0.282926	0.521283	-0.157895	0.896332	3	2	5	69.8	1.38165e+06	1.39825e+06	1.4175e+06	1.46251e+06	1.61827e+06	1.62721e+06	1.34732e+06	1.29658e+06	1.13706e+06	1.29722e+06	1.58623e+06	1.44222e+06	1.49454e+06	1.25181e+06
Q8VE99	Ccdc115	Coiled-coil domain-containing protein 115	0.466789	0.341359	-0.1739	0.886443	0.646354	0.22576	-0.157773	0.896408	2	2	13	19.7	16118.9	16105.8	17601.1	16830.3	14376.5	12477.5	17120.3	16727.6	14460.4	15277.9	13371.6	16809.6	16931.3	17235.6
Q9D1C8	Vps28	Vacuolar protein sorting-associated protein 28 homolog	0.146132	0.71428	-0.0845019	0.94311	0.317372	0.481536	-0.157721	0.89644	9	9	43	25.4	434089	438039	458721	462826	525229	464274	449486	490514	457110	440997	464366	449100	464153	454123
Q64378	Fkbp5	Peptidyl-prolyl cis-trans isomerase FKBP5	0.306747	0.493462	-0.0682425	0.953799	0.891772	0.1283	-0.157593	0.89652	13	13	27	50.9	429343	434728	381473	429375	328003	395320	425507	426464	316316	454793	275887	423656	458605	450333
A0A1W2P7C1	Ncoa1	Nuclear receptor coactivator 1 (Fragment)	0.21166	0.614243	-0.0873384	0.941258	0.389388	0.407954	-0.15754	0.896552	5	5	7	99.9	44154.6	50837.8	48411.1	51405.6	58790.5	54213.3	49659.8	54947.4	45357.4	47138	45098.6	48787.4	55348.1	51199.1
Q03517	Scg2	Secretogranin-2	0.415915	0.383782	-0.0821482	0.94465	1.05434	0.0882381	-0.157434	0.896618	15	15	34	70.6	384961	339669	314143	318142	285039	303052	345111	399018	240729	363440	247208	349390	367591	344138
Q80SY6	Adal	Adenosine deaminase-like protein	0.250887	0.561194	-0.110208	0.926455	0.42024	0.379979	-0.157405	0.896637	3	3	10	41	41528.5	43195.6	40060.4	45911.5	43785	45089.1	43740.1	41718.7	38404.7	40654.6	36807.8	41335.5	43540.4	48772.7
A2ANU3	Syndig1	Synapse differentiation-inducing gene protein 1	0.419977	0.380209	-0.184931	0.879691	0.318908	0.479835	-0.157375	0.896655	4	4	28	28.4	69346.9	68682.6	73364.4	83142.8	88364.9	86367.7	74342.2	64719.7	59853.3	70837.6	76587.4	75609.6	80008.4	69694.3
A0A140LIS5	Arglu1	Arginine and glutamate-rich protein 1 (Fragment)	0.257745	0.552402	-0.0848305	0.942895	0.605916	0.24779	-0.157224	0.896749	5	5	19	25.9	477786	430981	418484	466726	434074	467237	463226	442374	386999	457212	390844	432060	553684	401886
Q9QYE9	Plekhb1	Pleckstrin homology domain-containing family B member 1	0.0737465	0.843827	-0.0315001	0.978402	0.527278	0.296976	-0.156847	0.896984	6	1	33	27.3	224226	160106	169661	181819	142626	176276	162563	202366	151727	209290	112006	189384	194907	210501
V9GX22	Tmem254a	Transmembrane protein 254	0.421807	0.378611	-0.21826	0.859601	0.266682	0.54115	-0.156815	0.897003	2	2	34	7.3	51091.2	50767.7	50213.7	55313.4	62669	63160.4	46306.5	50547.2	34295.1	54340.8	59188.2	51145.7	55932	47405.5
P40936	Inmt	Indolethylamine N-methyltransferase	0.0797283	0.832284	-0.0432281	0.970481	0.410824	0.388308	-0.156775	0.897028	3	3	18	29.4	56886.6	64049	55835.6	57180	51879.3	60468.2	66130	53030.6	55238.6	57659.3	55822.1	58870.5	58548.9	52612.4
Q3TKY6	Cwc27	Spliceosome-associated protein CWC27 homolog	0.0574975	0.875997	-0.0294333	0.979805	0.413604	0.38583	-0.156649	0.897106	5	5	13	53.5	58762.5	55719.6	54127.7	64857.1	61765.9	67846	59853.6	58988.5	56358.3	61710.9	54715.7	57292.1	61767.3	59517.5
Q8C180	Frs2	Fibroblast growth factor receptor substrate 2	0.0509969	0.889208	-0.0367287	0.974863	0.270131	0.53687	-0.156649	0.897106	5	5	14	56.8	176542	157071	154760	168214	170766	174006	164914	172086	165151	172942	181580	158226	156336	158822
Q8CG50	Rab43	Ras-related protein Rab-43	0.816772	0.152485	-0.111563	0.925585	1.11474	0.0767815	-0.156529	0.897181	4	3	22	23.2	11569.4	9549.85	9352.9	11356.8	8906.07	9924.96	11578.1	9604.93	7443.78	11225.7	8076.12	10762.1	11727.9	9716.59
Q9DC70	Ndufs7	NADH dehydrogenase [ubiquinone] iron-sulfur protein 7, mitochondrial	0.199147	0.632198	-0.0852758	0.942604	0.378476	0.418334	-0.156417	0.897251	8	8	43	24.7	3.72754e+06	3.62914e+06	4.21928e+06	4.35716e+06	3.96357e+06	4.38931e+06	4.15411e+06	4.32595e+06	3.03933e+06	3.97271e+06	3.92235e+06	3.85214e+06	4.28052e+06	3.66947e+06
H3BLB7	Igfbp4	Insulin-like growth factor-binding protein 4	0.160787	0.690578	-0.0809834	0.945413	0.457915	0.348405	-0.156289	0.89733	2	2	19	18	89164.4	76171.1	87990.7	79538.6	87943.9	86638.6	72511.1	88639.1	85105.3	86464.7	75209.5	82723.9	90991.6	83993.7
O35218	Cpsf2	Cleavage and polyadenylation specificity factor subunit 2	0.0396606	0.912724	0.0191324	1.01335	0.481711	0.329829	-0.156263	0.897346	8	8	13	88.3	172804	164090	158263	183427	170485	191439	181592	180827	168787	183410	156906	170468	183556	161005
Q8VDZ4	Zdhhc5	Palmitoyltransferase ZDHHC5	0.408843	0.390083	-0.114966	0.923404	0.454987	0.350762	-0.156189	0.897392	17	16	32	77.5	721659	705973	756457	768840	858470	854764	732711	796289	576660	770429	647208	762606	824736	784843
A2AMH4	Slc44a1	Choline transporter-like protein 1	0.12085	0.757095	-0.0470245	0.967931	0.60637	0.247532	-0.155856	0.897599	12	12	18	80	1.40133e+06	1.05964e+06	1.19529e+06	1.1537e+06	814088	1.11083e+06	1.03918e+06	1.23289e+06	1.00307e+06	1.2857e+06	744647	1.20262e+06	1.23532e+06	1.29824e+06
Q9CRD2	Emc2	ER membrane protein complex subunit 2	0.127445	0.745684	-0.0597577	0.959425	0.385928	0.411218	-0.155609	0.897753	11	11	40	34.9	162207	159633	160612	173012	177703	188824	161610	175242	144705	173921	158754	160632	174985	164136
Q8BZJ7	Dcun1d2	DCN1-like protein 2	0.173273	0.671006	-0.0741293	0.949915	0.393089	0.404493	-0.155195	0.898011	7	5	32	30	182870	175485	169476	182326	196642	189066	191188	176629	158456	192740	172264	176454	194036	173850
Q9JLF6	Tgm1	Protein-glutamine gamma-glutamyltransferase K	0.0380931	0.916024	-0.0646141	0.956201	0.133446	0.735452	-0.155136	0.898048	2	2	3	89.8	6877.28	4503.26	9862.41	3153.86	5177.58	5632.26	14814.9	5694.79	5697.89	1903.53	7256.98	5358.29	4168.04	5338.31
Q8BFW4	Trim65	Tripartite motif-containing protein 65	0.102617	0.789556	-0.0371843	0.974555	0.44224	0.36121	-0.155101	0.89807	2	2	5	58.4	17875.7	16970.4	13945.3	17525.1	19916.4	18036.9	17324.5	16660.3	15946.7	20209.2	13724.2	16311.8	21083.6	17387.2
G3UY52	Usp9x	Probable ubiquitin carboxyl-terminal hydrolase FAF-X (Fragment)	0.195425	0.63764	-0.0765268	0.948338	0.533955	0.292445	-0.154864	0.898217	8	1	43	20.5	37918.4	41986.6	39598.8	42628.4	42793.9	41305.8	37809.5	41225.8	38159	46370.6	33350	45810	41747	41915.1
Q6ZPR5	Smpd4	Sphingomyelin phosphodiesterase 4	0.115826	0.765903	-0.0902316	0.939372	0.222667	0.598871	-0.154801	0.898256	12	12	16	93.2	108639	98430.7	100881	108993	142343	141019	90552.3	108890	109682	103642	121617	97180	107144	113444
P16283	Slc4a3	Anion exchange protein 3	0.114497	0.768251	-0.0423616	0.971064	0.576883	0.264921	-0.15471	0.898313	15	14	15	135.3	212442	199741	195951	208103	193723	207720	206538	217108	177978	225362	170326	198719	216962	215098
Q9CQE5	Rgs10	Regulator of G-protein signaling 10	0.801367	0.157991	-0.132431	0.912293	0.908494	0.123454	-0.154647	0.898352	5	4	38	21.1	133996	129750	120596	127945	119315	125788	131396	137860	90659.8	126360	101443	131153	141962	127715
A0A0A6YXQ8	Ralyl	RNA-binding Raly-like protein	0.325005	0.473145	-0.150773	0.900768	0.336168	0.461139	-0.154572	0.898399	6	1	29	18.7	16617.3	19727.7	15063	20484.5	14704.3	16222.9	15408.6	18609.3	11977.2	20424.2	17085.6	17336.4	21759.8	12788.3
F7CSZ6	Agl	Amylo-1,6-glucosidase, 4-alpha-glucanotransferase (Fragment)	0.0721552	0.846925	-0.037639	0.974248	0.41991	0.380269	-0.154403	0.898504	6	1	49	21.7	102956	106692	102862	112315	109897	117016	111465	109855	105311	104598	101239	101833	117923	102012
Q9CQV4	Retreg3	Reticulophagy regulator 3	0.365689	0.430835	-0.0961288	0.93554	0.66945	0.214067	-0.154181	0.898642	3	3	8	51.6	203139	183623	179356	207551	183150	192776	190993	202062	154312	204541	156849	186019	216207	200463
A2AP82	Taf9b	Transcription initiation factor TFIID subunit 9B	0.158672	0.693949	-0.0958865	0.935697	0.265856	0.542181	-0.154141	0.898667	3	3	9	32	12492.6	13842.1	11303.9	13618	16182	13949.4	12375.4	14039.7	12777	12852.7	13572.7	11054.7	15562.9	13082.2
S4R287	Washc3	WASH complex subunit 3	0.0917434	0.809574	-0.0546693	0.962815	0.329677	0.468083	-0.154067	0.898714	3	3	11	21	109360	95236.3	104444	106547	117142	121328	100843	103778	106237	107252	104604	106491	105347	103341
E9PYP8	Crybb1	Beta-crystallin B1 (Fragment)	0.436334	0.366156	-0.135522	0.91034	0.56091	0.274847	-0.154039	0.898731	5	5	28	26.5	186658	180530	195435	178818	163974	175768	181518	184646	148160	178120	161339	195917	189954	168907
P97333	Nrp1	Neuropilin-1	0.0542302	0.882612	-0.0375624	0.9743	0.271229	0.535514	-0.153959	0.898781	10	10	13	102.9	239929	210501	212918	220492	175070	208367	222467	260727	180453	215123	128868	210535	215758	319498
P0C7L0	Wipf3	WAS/WASL-interacting protein family member 3	0.26501	0.543238	-0.0757504	0.948848	0.619726	0.240035	-0.153775	0.898895	14	2	32	49.4	871469	832650	761464	853761	635311	754422	863127	834962	597674	912629	532821	808222	892362	941580
P63087	Ppp1cc	Serine/threonine-protein phosphatase PP1-gamma catalytic subunit	0.559409	0.275798	-0.166157	0.891214	0.372819	0.423819	-0.153764	0.898902	18	1	58	37	106427	114410	112579	121092	138274	125662	112663	115653	81750.4	124031	106355	110292	133467	117796
Q6KAU4	Mvb12b	Multivesicular body subunit 12B	0.182201	0.657353	-0.105502	0.929482	0.298423	0.50301	-0.153547	0.899038	7	7	37	35.4	115475	108595	113249	109345	114615	116500	105375	110697	101854	114681	118733	106935	112115	105639
E9Q9N7	Islr2	Immunoglobulin superfamily-containing leucine-rich repeat protein 2	0.560299	0.275233	-0.163677	0.892747	0.526851	0.297269	-0.153546	0.899038	8	8	17	84.3	78385.7	82803.1	94649.5	81495.3	78899.3	75976.3	79641.9	84630.3	67204	83677	72359.5	88089.8	86592.8	81708.9
Q8CAD1	Araf	Ras-binding protein DA-Raf	0.120402	0.757876	-0.0599404	0.959304	0.380807	0.416096	-0.153544	0.899039	8	1	51	20.9	575160	598986	582548	582271	666317	676100	588910	653892	559435	558345	531214	569151	626419	649525
Q9JM93	Arl6ip4	ADP-ribosylation factor-like protein 6-interacting protein 4	0.124806	0.750229	-0.0486773	0.966822	0.605649	0.247942	-0.153415	0.89912	4	4	25	25.5	94922.6	96110.7	93886.8	107529	92417.3	105304	101268	98783.7	89687.8	97797.1	86134.3	99593.4	110973	87523.9
B1AXC8	Chchd7	Coiled-coil-helix-coiled-coil-helix domain-containing protein 7 (Fragment)	0.241471	0.573494	-0.131192	0.913077	0.287623	0.515676	-0.153339	0.899167	3	3	48	9.3	16727.9	17266.6	20617.1	18623.8	20754.5	19703.9	16579.4	17989	16786.1	19023.9	19215	18902.6	18203.2	17618.6
Q8BGA3	Lrrtm2	Leucine-rich repeat transmembrane neuronal protein 2	0.000216769	0.999501	0.000169277	1.00012	0.313207	0.486175	-0.153325	0.899176	11	9	16	58.8	292702	298300	304956	309645	287352	316741	307290	290416	354003	304323	316095	288843	304135	270863
Q91X96	Rabif	Guanine nucleotide exchange factor MSS4	0.0363107	0.919791	-0.0211087	0.985475	0.352059	0.444571	-0.153073	0.899333	3	3	33	13.9	36389.6	32639.8	27623.6	37983.8	32403.5	41325.3	28677.9	37288.2	27612.5	39479.3	33366.7	32178.6	35671.8	30065.4
Q8BHJ6	Serinc5	Serine incorporator 5	0.0459495	0.899602	-0.0278991	0.980848	0.701216	0.198968	-0.152839	0.899478	4	4	10	51.8	84922.3	76604.1	86124.2	71245.1	64887.2	77639.4	66977.4	80732.5	89866.1	79928.3	61536.5	80933	81237.3	79372.8
D3Z4D2	Rufy2	RUN and FYVE domain-containing protein 2	0.162552	0.687777	-0.0935597	0.937207	0.299969	0.501224	-0.152815	0.899494	15	12	39	46.1	185946	177150	193392	191470	227097	199679	177643	200161	192198	188211	189144	185175	192779	199780
Q64707	Zrsr1	U2 small nuclear ribonucleoprotein auxiliary factor 35 kDa subunit-related protein 1	0.0933062	0.806666	-0.0417021	0.971508	0.438056	0.364707	-0.152713	0.899557	5	5	14	51.3	35605.4	39374.3	39073.4	38411.7	41349	44305.3	43678.4	36896.7	35660	37907.3	35622.4	38558.8	45112.6	34305.9
Q9D823	Rpl37	60S ribosomal protein L37	0.000838794	0.99807	-0.000418186	0.99971	0.433834	0.36827	-0.152663	0.899589	4	4	26	11.1	1.23676e+06	1.24114e+06	1.20492e+06	1.34077e+06	1.1625e+06	1.43707e+06	1.44598e+06	1.25163e+06	1.0945e+06	1.29605e+06	1.18319e+06	1.3148e+06	1.30153e+06	1.0897e+06
Q64433	Hspe1	10 kDa heat shock protein, mitochondrial	0.403144	0.395235	-0.110418	0.92632	0.564609	0.272515	-0.152599	0.899629	11	11	74	11	5.61847e+06	5.6291e+06	5.49865e+06	5.78379e+06	5.50554e+06	5.59161e+06	5.83879e+06	5.51854e+06	4.31144e+06	6.23014e+06	4.84901e+06	5.65407e+06	5.99611e+06	5.68227e+06
Q8BK80	Lonp2	Lon protease homolog 2, peroxisomal	0.0745426	0.842282	-0.0276477	0.981019	0.641802	0.228138	-0.152536	0.899667	3	3	7	46.8	15447.1	14967.8	15484.9	16514.5	13313.7	19677.1	15052.3	15307.7	10627	19017.7	12213.5	18890.1	16967.6	12584.6
Q6X7S9	Eid2	EP300-interacting inhibitor of differentiation 2	0.158201	0.694703	-0.0792622	0.946542	0.363129	0.433382	-0.152534	0.899669	2	2	11	25.3	11916.3	10464.4	12350.6	12520.9	11445.5	13604.5	12287.7	13249.7	9451.36	10262	11252.7	10967.2	12055	11972.9
P58391	Kcnn3	Small conductance calcium-activated potassium channel protein 3	0.0221916	0.950185	0.0159967	1.01115	0.296921	0.504754	-0.152456	0.899717	5	1	7	81.3	9980.71	9685.55	10476.5	9758.78	11173.3	12283.9	8704.77	11574.4	10740.5	11246	9574.24	9447.33	9783.58	11564.4
Q921I9	Exosc4	Exosome complex component RRP41	0.332999	0.464516	-0.113615	0.924269	0.38707	0.410138	-0.152416	0.899742	4	4	20	26.2	86664.7	83469.1	74981.3	89326	96693.9	91617.1	84513.2	96473	63276.4	85612.6	76048.1	81060.4	92469.2	90404.5
P35831	Ptpn12	Tyrosine-protein phosphatase non-receptor type 12	0.036997	0.918339	-0.0166822	0.988503	0.708669	0.195583	-0.152332	0.899795	5	5	6	86.5	29371.3	26962	27443.9	28200.7	24565.5	31355.3	27812.9	27583.2	26944.7	28066.9	23084.4	26746.1	30990.5	27276.1
A2AEW0	Tfe3	Transcription factor E3	0.0204288	0.95405	-0.0103005	0.992886	0.397884	0.400051	-0.152184	0.899887	7	5	11	57.7	77988.2	77590.5	81990.6	87742.1	85795.2	85779.9	88067.8	93842.5	76610.7	84903.4	77630.4	79188.6	88333.5	79112.5
A2AQT4	Lypd6	Ly6/PLAUR domain-containing protein 6 (Fragment)	0.147727	0.711661	-0.0817516	0.94491	0.340196	0.456882	-0.152126	0.899923	2	2	18	13.9	15611.1	13285.2	13921.7	16105.1	17335.1	15968.1	12848.9	17773.1	14571.9	14618.3	14578.5	15940.2	15585.4	13847.2
Q7TMW6	Ciao3	Cytosolic iron-sulfur assembly component 3	0.0914609	0.810101	-0.0573256	0.961044	0.322521	0.47586	-0.152083	0.89995	9	9	27	53.1	46365.1	45684.6	47622.9	47801	53061.8	51984	43159.7	49808.9	49988.2	48026.9	47157.2	46489.9	48006.5	47787.6
Q60766	Irgm1	Immunity-related GTPase family M protein 1	0.340961	0.456078	-0.139406	0.907893	0.386652	0.410533	-0.151781	0.900139	4	4	11	46.5	134739	139862	155411	150714	158195	165813	142104	142023	123970	132659	137658	142505	158677	143493
Q61885	Mog	Myelin-oligodendrocyte glycoprotein	0.00072577	0.99833	0.000276947	1.00019	0.555981	0.277983	-0.151753	0.900156	11	11	39	28.3	1.05417e+07	7.53442e+06	7.82379e+06	7.98984e+06	4.87037e+06	8.32315e+06	7.05075e+06	7.88182e+06	6.93898e+06	9.6349e+06	5.2524e+06	8.04465e+06	8.9331e+06	8.02863e+06
A0A140LIH0	Med25	Mediator of RNA polymerase II transcription subunit 25 (Fragment)	0.39888	0.399135	-0.1507	0.900813	0.330208	0.467511	-0.151695	0.900192	3	3	7	63.3	26226.6	27790.7	29702.8	30430.2	33156.9	29550.6	28572.3	30685.6	20578.9	31041	27921	27342.2	30930.8	29713.7
O08528	Hk2	Hexokinase-2	0.177322	0.66478	-0.122289	0.918729	0.189559	0.64631	-0.151527	0.900297	10	6	12	102.5	118743	121114	157431	131752	193348	139538	130230	185446	102804	139108	91873.9	148227	128442	218988
D3YZP9	Ccdc6	Coiled-coil domain-containing protein 6	0.222106	0.599645	-0.0712002	0.951846	0.56379	0.27303	-0.151405	0.900373	14	14	28	52.9	339833	324228	316433	336919	331226	342940	331794	348404	279143	350556	276381	330564	353253	344743
Q8BTN3	Tango2	Transport and Golgi organization 2 homolog	0.146421	0.713805	-0.0654122	0.955672	0.391357	0.406109	-0.151386	0.900385	7	7	28	30.9	100378	103986	113151	112909	117877	126041	105130	114677	96231	109342	101870	107489	116749	105868
Q922K9	Frk	Tyrosine-protein kinase FRK	0.141327	0.722225	-0.0988029	0.933808	0.269932	0.537116	-0.15134	0.900414	2	1	3	58.8	24429.2	25017.8	23958.2	24965.3	29981.9	23570.2	22855.8	26920.7	28441.4	24069.8	25795.7	22106.5	26585.4	26629.6
E9Q6C8	Xkr6	XK-related protein 6	0.696271	0.201247	-0.205057	0.867504	0.415826	0.383861	-0.151211	0.900494	3	3	8	70.9	33012.6	35980	31763.7	34653.6	39228.5	38520.1	33669.1	29792.4	25637.3	32438.8	30893.5	33601.6	38910.5	34339.7
D3YXP6	Pmvk	Phosphomevalonate kinase	0.246617	0.566738	-0.124514	0.917313	0.345103	0.451749	-0.151147	0.900535	4	4	23	17.9	107281	102291	111667	104362	113025	109943	97949.4	113419	98493	99498.5	95786.1	101842	106106	122188
A2AIG8	Accs	1-aminocyclopropane-1-carboxylate synthase-like protein 1	0.261106	0.548144	-0.133064	0.911893	0.369649	0.426924	-0.150696	0.900816	4	4	13	56.8	20938.9	23190.1	25242.7	21096.2	23119.9	23187.3	19264.8	23398.4	21853.1	21008.6	21511.2	22855.2	23226.6	21731.3
Q6P6N5	Spred3	Sprouty-related, EVH1 domain-containing protein 3	0.0533759	0.88435	-0.0442104	0.96982	0.230128	0.58867	-0.150613	0.900868	4	4	12	42.8	32915.1	35667.5	33496.2	31204.1	37261.9	36995.1	33373.6	38499.3	36241.7	28978.2	39021.5	31040.2	32878.4	31719.5
P08226	Apoe	Apolipoprotein E	0.204602	0.624307	-0.0532508	0.963762	0.681396	0.208259	-0.150416	0.90099	18	18	52	35.8	3.53368e+06	3.45004e+06	3.5828e+06	3.6348e+06	3.46822e+06	3.39059e+06	4.11833e+06	3.97679e+06	2.81899e+06	3.71941e+06	2.66393e+06	3.78245e+06	3.773e+06	3.85321e+06
Q8BFQ8	Gatd1	Glutamine amidotransferase-like class 1 domain-containing protein 1	0.125455	0.749109	-0.0645656	0.956233	0.375146	0.421555	-0.150339	0.901039	6	6	52	23.3	1.17827e+06	1.1819e+06	1.23045e+06	1.22063e+06	1.30719e+06	1.38796e+06	1.21443e+06	1.21422e+06	1.16593e+06	1.16461e+06	1.11704e+06	1.20858e+06	1.22611e+06	1.2694e+06
S4R1Y1	Cul9	Cullin-9	0.289244	0.513754	-0.0941983	0.936793	0.466396	0.341667	-0.150205	0.901123	21	21	9	282.3	98469	100925	103197	101731	110240	106986	94097.3	112650	82019	113367	89301.3	105186	108696	102905
Q9CR00	Psmd9	26S proteasome non-ATPase regulatory subunit 9	0.143451	0.718703	-0.0479629	0.967301	0.478354	0.332389	-0.150159	0.901151	9	9	47	24.7	803342	798987	747845	830274	839419	866843	863346	846456	650401	873672	705636	786481	870834	809401
Q5F4T0	Trpm3	Transient receptor potential cation channel, subfamily M, member 3	0.237375	0.578929	-0.0498292	0.966051	0.559023	0.276043	-0.149917	0.901302	13	12	8	196.1	157196	169466	111174	173135	124483	167420	157947	164337	97800.8	160420	91074.5	174424	174799	148932
Q9CQQ0	Smim8	Small integral membrane protein 8	0.523234	0.299755	-0.19463	0.873797	0.343527	0.453391	-0.14958	0.901513	3	3	30	11.1	48913.9	43864.3	51339	49694.1	57661.8	55782.3	42841.9	47851.8	38148.9	46732.5	44647.6	47608	52211.7	53236.9
O55013	Trappc3	Trafficking protein particle complex subunit 3	0.0634034	0.864165	-0.031451	0.978436	0.405947	0.392693	-0.149476	0.901578	9	9	38	20.3	2.08559e+06	1.9278e+06	2.09506e+06	2.22006e+06	2.04042e+06	2.21036e+06	2.0346e+06	2.21967e+06	1.91902e+06	2.26411e+06	1.98058e+06	2.13404e+06	2.16644e+06	1.88583e+06
E9PUF7	Arhgef1	Rho guanine nucleotide exchange factor 1	0.168108	0.679035	-0.0635901	0.95688	0.451826	0.353325	-0.149446	0.901597	15	15	18	108.6	141597	136408	141194	141343	145724	151570	141313	155647	118010	145168	125515	140923	147470	142950
Q61743	Kcnj11	ATP-sensitive inward rectifier potassium channel 11	0.149007	0.709566	-0.12659	0.915994	0.171903	0.673127	-0.149408	0.90162	5	5	13	43.5	68823.9	54734.3	65918.4	83639.9	102206	81820.5	65738.3	63634.8	77674.2	65249.1	86831	57519.8	74900.8	72517.2
Q8BNN1	Spata2l	Spermatogenesis-associated protein 2-like protein	0.0744393	0.842482	0.0509826	1.03597	0.248825	0.563865	-0.149132	0.901793	5	5	16	46.7	232190	185877	241810	187831	236030	219293	217723	237061	231930	266271	221087	193202	208584	225911
Q91YR5	EEF1AKNMT	eEF1A lysine and N-terminal methyltransferase	0.231417	0.586926	-0.0801937	0.945931	0.49815	0.317578	-0.149082	0.901824	13	13	23	78.7	244343	235980	235326	244976	241515	252686	232906	255992	199493	256078	209223	248012	248095	242941
Q3TBL6	Tnfaip8l3	Tumor necrosis factor alpha-induced protein 8-like protein 3	0.0898983	0.813021	-0.0558917	0.962	0.295712	0.506161	-0.148928	0.901921	2	2	8	23.2	129394	113945	114383	115929	84847.6	99528.6	112080	155256	76128.6	131144	61882.8	122417	119754	154691
Q06335	Aplp2	Amyloid-like protein 2	1.19782	0.0634136	-0.240429	0.846494	0.817601	0.152195	-0.148863	0.901961	16	2	24	80.4	22183.8	21357.9	20319.8	19335.9	17390.3	20626.3	23295.7	17952.3	10482.3	19682.5	12497.6	23834.1	24314.2	20869.5
Q8VE42	Ankrd49	Ankyrin repeat domain-containing protein 49	0.122452	0.754307	-0.060992	0.958605	0.26319	0.545519	-0.148819	0.901988	4	4	18	27.1	18198.8	16663.8	17864.4	15650.4	24405.1	18443.7	17192.1	19528.5	16978.9	20148.2	17519.5	18509.9	18667.5	17451.4
A0A338P6P0	Lztr1	Leucine-zipper-like transcriptional regulator 1	0.0737078	0.843902	0.0334964	1.02349	0.38324	0.413771	-0.148608	0.902121	3	3	4	92.1	14348.2	14899.9	15000.7	15139.4	18151.5	15768.9	15196.3	19682.9	15060.6	17608.6	12946.6	18168.2	15620.1	14517
A2ATS6	Rtn4rl2	Reticulon-4 receptor-like 2 (Fragment)	0.127718	0.745215	-0.0449238	0.969341	0.429807	0.3717	-0.148591	0.902131	10	10	23	46.8	170125	185819	212965	197069	197635	222968	193322	215019	147109	207987	153527	200123	194079	213983
Q9JIW9	Ralb	Ras-related protein Ral-B	0.102883	0.789073	-0.0663894	0.955025	0.333624	0.463849	-0.14795	0.902532	8	3	49	23.3	19130.5	21934.8	20267.6	20415.8	21642.6	23465.5	20949.4	16793.9	22050	20678.9	20075	19160.8	21616	20429.3
Q6PGH1	Bud31	Protein BUD31 homolog	0.0672135	0.856617	-0.0378947	0.974075	0.334595	0.462813	-0.147913	0.902555	4	4	28	17	50490.8	55081	52578.9	60654.9	57523.8	65379.1	55392	55430.7	51488.9	54572.1	53548.9	51558.1	57179.7	54702.2
E9Q784	Zc3h13	Zinc finger CCCH domain-containing protein 13	0.0711085	0.848968	-0.0347783	0.976182	0.423619	0.377034	-0.147818	0.902614	5	5	3	203.6	21979.7	21967.6	24357.2	25758.4	23777.6	28663.9	23170.6	24951.7	21408.8	22682.1	21397.1	25284.4	23972.6	22033.4
Q80YR4	Znf598	E3 ubiquitin-protein ligase ZNF598	0.085607	0.821094	-0.0408724	0.972067	0.439547	0.363457	-0.147641	0.902725	15	15	20	99.1	215590	198166	205374	220767	214824	225348	208038	216851	203514	219866	194303	209366	227414	199045
Q9CQ25	Mzt2	Mitotic-spindle organizing protein 2	0.283733	0.520315	-0.184156	0.880164	0.241687	0.573209	-0.147598	0.902752	2	2	22	16.5	50654.2	58611.3	57605.2	55452.3	70371.3	62168.2	48891.8	47351.8	58728.8	52522.2	59521.9	50439.5	58901.2	60485.5
E9Q0A7	Oxr1	Oxidation resistance protein 1	0.221994	0.599799	-0.0944835	0.936607	0.386746	0.410444	-0.147465	0.902835	40	1	55	91.7	38788	38486.8	33381.7	41197	41499	39702.1	37574.9	36702.7	34998.3	40336.4	36254.5	38811	42093.1	34783.5
Q9WVK4	Ehd1	EH domain-containing protein 1	0.665682	0.215932	-0.0962875	0.935437	1.05231	0.0886532	-0.147406	0.902873	31	18	60	60.6	1.45639e+06	1.3684e+06	1.4439e+06	1.48718e+06	1.29138e+06	1.38344e+06	1.49931e+06	1.53312e+06	1.04042e+06	1.50569e+06	1.05474e+06	1.52919e+06	1.5577e+06	1.45666e+06
F6Q475	Ftsj1	FtsJ RNA methyltransferase homolog 1 (E. coli) (Fragment)	0.267722	0.539856	-0.19938	0.870925	0.182304	0.657198	-0.147131	0.903044	1	1	16	12.4	6252.77	6119.34	6267.51	5396.25	7892.03	5115.84	5445.98	7461.37	5224.15	5924.8	6922.94	6735.75	4824.6	6673.39
A0A1B0GT29	Clcn4	Chloride channel protein	0.252354	0.559301	-0.0951546	0.936172	0.369857	0.42672	-0.147082	0.903075	6	4	8	80.1	32526.2	32440.2	36019.2	39195.1	36807.2	36290.4	39306.3	37511.4	26777.9	34591.6	32149.1	34283.9	36000.1	36454.8
Q63739	Ptp4a1	Protein tyrosine phosphatase type IVA 1	0.0550097	0.881029	0.0338081	1.02371	0.428064	0.373195	-0.147076	0.903079	7	4	43	19.8	559705	532194	545027	596885	584253	613804	561927	603030	670519	573753	516555	542343	620378	538764
F6ZYH6	Gabrb3	Gamma-aminobutyric acid receptor subunit beta-3	0.266158	0.541804	-0.113429	0.924388	0.348393	0.448339	-0.147019	0.903115	12	7	28	56.9	167627	172242	169487	206849	200460	210590	172927	169869	151924	183149	170387	177449	189614	180503
Q91X58	Zfand2b	AN1-type zinc finger protein 2B	0.0211187	0.952536	0.0117805	1.0082	0.450134	0.354704	-0.14696	0.903152	8	8	35	27.9	248652	254216	252785	220581	223372	263203	234044	250664	253840	262918	220628	242811	253021	225832
Q99K01	Pdxdc1	Pyridoxal-dependent decarboxylase domain-containing protein 1	0.153351	0.702505	-0.0558239	0.962045	0.393455	0.404152	-0.146696	0.903317	25	1	42	87.3	11240.2	10792.6	14000.1	12916.2	12351.5	13743.5	12566	13011	9509.86	13118.1	11095.4	11373.6	15071.5	10857.9
Q14BV6	Ydjc	Carbohydrate deacetylase	0.0903228	0.812227	0.0317745	1.02227	0.624713	0.237294	-0.146693	0.903319	6	6	23	33.1	58273.7	51371.1	55006.9	51566.6	53174.7	56104.7	56673	61942.7	51367.8	62550.7	41823.4	56243.7	57769.1	57436.7
H3BJ38	Pde4dip	Myomegalin	0.56819	0.270278	-0.10668	0.928723	0.768712	0.170329	-0.146633	0.903356	2	1	3	63.2	21008.9	20805.6	22034.7	18342.3	18041.1	20607.7	19453	21772.4	14932.2	21207.2	16474.5	20689.8	23213.3	18749.2
Q8K1S3	Unc5b	Netrin receptor UNC5B	0.0255876	0.942784	0.0173337	1.01209	0.467102	0.341113	-0.146444	0.903475	2	1	2	103.7	7258.94	7860.02	7907.35	8560.48	6543.22	8172.05	6580.15	7513.87	8982.98	9273.96	6142.43	7640.96	7611.14	8659.48
P50446	Krt6a	Keratin, type II cytoskeletal 6A	0.116838	0.764121	-0.142921	0.905684	0.0913598	0.810289	-0.146421	0.903489	25	7	32	59.3	1.94561e+06	823337	2.05742e+06	425626	944223	1.10114e+06	1.75748e+06	750473	805669	865148	1.69532e+06	733991	1.09949e+06	850785
A0A1Y7VNH4	Zfyve21	Zinc finger FYVE domain-containing protein 21	0.0551683	0.880708	0.0533329	1.03766	0.259679	0.549948	-0.146341	0.903539	2	2	9	28.1	30074.6	31006.3	36086.4	30253.9	37449.8	39708.6	32439.3	32834.7	51104.1	26607.5	32152.3	31677.4	30526.7	34717.3
B1AVY7	Kif16b	Kinesin-like protein KIF16B	0.36391	0.432604	-0.107162	0.928413	0.487343	0.32558	-0.146338	0.903541	1	1	1	150	55238.6	55061.3	59180.2	61679.9	54965.9	57344.3	62787.4	62806.8	40401.9	57767.8	45445	53905.5	62282	65031.8
Q922G2	Fam76a	Protein FAM76A	0.140113	0.724247	-0.0515604	0.964892	0.600291	0.251021	-0.146121	0.903677	3	3	11	35.1	49762.2	43732.6	39239.3	42109.8	31179.1	42906.5	43614.3	36965.7	36120	47020.7	33810.2	42313.2	53869.8	33175.3
A2A6J7	Lsp1	Lymphocyte-specific protein 1	0.0333225	0.926142	-0.0179712	0.987621	0.308442	0.491539	-0.146093	0.903694	4	4	15	35.9	96325.9	87735.6	86534.3	97254.9	118111	104923	98591.3	92504.3	95674.1	108013	88328.3	88894.5	104585	98382.4
Q3TYX3	Smyd5	SET and MYND domain-containing protein 5	0.108373	0.779161	-0.060987	0.958608	0.26167	0.547432	-0.145953	0.903782	10	10	30	47.1	189856	175187	183831	193814	243426	226970	187406	202409	174864	194218	185930	181336	192105	211081
Q8BP47	NARS1	Asparagine--tRNA ligase, cytoplasmic	0.0912632	0.81047	-0.0421535	0.971204	0.438285	0.364515	-0.145757	0.903905	25	25	42	64.2	3.7034e+06	3.6939e+06	3.61461e+06	3.86432e+06	3.90062e+06	4.05685e+06	3.75906e+06	3.83634e+06	3.5888e+06	3.83835e+06	3.34519e+06	3.824e+06	3.87787e+06	3.71414e+06
Q8C7U1	N4bp3	NEDD4-binding protein 3	0.0641121	0.862756	0.0227816	1.01592	1.11525	0.0766928	-0.145668	0.903961	3	3	7	60	21525.3	22428.7	22185.8	20339.4	19000.8	23663.8	20075.7	26151.3	19569.1	23048.6	15420.1	22998.3	23785.4	21620.1
Q6P9N1	Fam126a	Hyccin	0.172965	0.671482	-0.0758793	0.948764	0.356269	0.440282	-0.145587	0.904011	4	4	8	57.3	29169.4	25512	26812.5	26959.3	27681.6	26451.6	28694.8	29286.7	22396.7	28754.9	24579.5	25647.1	27288.2	29515.2
F7AAP4	Atp2b4	Calcium-transporting ATPase	0.0557381	0.879553	0.0205619	1.01435	0.447654	0.356735	-0.145555	0.904032	51	1	45	128.5	106384	89548.9	111687	98905.6	105553	116121	110778	123566	87423.8	107338	89741	104619	110174	97518.5
Q3V1N5	Heca	Hdc homolog, cell cycle regulator	0.449607	0.355135	-0.128213	0.914964	0.646493	0.225687	-0.145454	0.904095	4	4	8	59.1	70936.3	68322.4	64818.1	68911.4	67025.1	71620.2	61332.8	68195	56138.4	69160	55889.2	67745	75732.8	69020.7
Q8BG50	Tmem169	Transmembrane protein 169	0.0452085	0.901138	-0.0297636	0.979581	0.328411	0.46945	-0.145425	0.904113	3	3	12	33.4	69314.1	62914.4	68027	61986.3	70483.3	72032.5	60805.1	70112.3	72528.7	65605.1	61987	62312.1	66927.1	69942.5
O35488	Slc27a2	Very long-chain acyl-CoA synthetase	0.53024	0.294958	-0.0935993	0.937182	0.873106	0.133935	-0.145374	0.904145	2	2	3	70.4	24671	27422.4	23872.8	25320.5	23964.4	26825.9	23934.6	28683	17901.6	26856.9	17474.4	27206.8	28672.9	26636.8
Q61823	Pdcd4	Programmed cell death protein 4	0.14826	0.710788	0.120788	1.08733	0.324046	0.474191	-0.145226	0.904237	7	7	18	51.7	157873	143293	128366	157334	115824	132945	143116	150533	221782	158149	143808	133848	145704	125282
Q80T85	Dcaf5	DDB1- and CUL4-associated factor 5	1.00455	0.0989575	-0.141191	0.90677	1.07215	0.0846943	-0.145123	0.904302	6	6	8	103.6	67776	70525.8	67267.1	69757.5	61707.2	67876	71970	64364.2	49622.1	67900.2	54197.1	71205.8	78933.8	62504.6
Q8VCG1	Dut	Deoxyuridine 5'-triphosphate nucleotidohydrolase	0.0999874	0.794351	-0.0613348	0.958377	0.257442	0.552787	-0.145102	0.904315	6	6	37	21.2	63054.3	64913.7	72598.4	77522.8	84734.6	73677.1	71512	76280.1	70439	69599	72118.3	72158.9	67726.1	71121.7
Q810A3	Ttc9c	Tetratricopeptide repeat protein 9C	0.328054	0.469836	-0.0749904	0.949348	0.583796	0.260738	-0.145037	0.904356	4	4	29	20	222094	232906	248429	249457	236717	254373	247934	264250	173680	252343	189538	242412	256697	250660
Q8BLY3	Lrfn3	Leucine-rich repeat and fibronectin type-III domain-containing protein 3	0.241907	0.572918	-0.0906772	0.939082	0.398322	0.399648	-0.144994	0.904383	5	5	8	66	69698.2	70092.2	76863	74199.8	78461.3	82646.5	70545.9	78845.3	59205.8	73210.6	63459.6	74607.7	74281.9	78011.5
Q9Z2D0	Mtmr9	Myotubularin-related protein 9	0.17151	0.673737	-0.0719732	0.951336	0.38214	0.41482	-0.144644	0.904603	14	14	25	62.9	587658	580291	619487	609413	689661	677256	586732	642477	552389	611537	554296	623763	648132	594871
Q9CPV7	Zdhhc6	Palmitoyltransferase ZDHHC6	0.608698	0.246208	-0.168734	0.889623	0.506564	0.311484	-0.144336	0.904796	2	2	4	47.5	45406.3	47307.5	46604	44661.7	46070.9	51152	42410.2	43050.5	33673.7	45446	40223.1	45580.4	50436.8	44757
Q8BGS2	Bola2	BolA-like protein 2	0.0510791	0.889039	-0.0154476	0.98935	0.821386	0.150874	-0.144148	0.904914	4	4	41	10.2	201487	181972	190493	192282	175227	180717	202766	219003	162140	213322	140874	186859	217579	201811
Q3TMP1	Gtf3c3	General transcription factor IIIC, polypeptide 3	0.0743061	0.84274	0.0255908	1.0179	0.474567	0.3353	-0.143951	0.905037	4	4	6	100.6	44337.7	46169.1	50447.6	47583.9	46300.4	51616.3	56265.3	50490.4	39264.2	53697.2	40762.7	45364.4	50938.7	47524.3
A0A1D5RLN6	2900026A02Rik	RIKEN cDNA 2900026A02 gene	0.387985	0.409275	-0.140523	0.90719	0.386828	0.410366	-0.143898	0.905071	13	3	43	43.2	293279	304382	274563	304212	293426	324706	282899	283088	186474	344684	261279	292943	288801	311024
Q8R420	Abca3	ATP-binding cassette sub-family A member 3	0.067949	0.855167	-0.0496812	0.96615	0.252946	0.558539	-0.143891	0.905075	8	8	5	191.8	41052.8	38754	46215.6	41327.1	41627.9	42007.7	38714.8	47204.4	43069.8	40040.1	43641.1	37854.7	39543.3	42837.8
B2RXQ9	Sorbs2	Sorbin and SH3 domain-containing protein 2	0.0215277	0.951639	0.0223822	1.01564	0.205337	0.623251	-0.143861	0.905094	30	1	58	72.4	191453	171901	169778	172831	149538	147996	179534	172896	240799	175375	208937	166186	182220	123508
A6H8H2	Dennd4c	DENN domain-containing protein 4C	0.0809654	0.829917	0.0379261	1.02664	0.525351	0.298297	-0.143788	0.90514	6	6	4	211.3	35576.4	30070.9	34118.4	34052.8	33379.7	34715	34543.8	40326.5	35168.1	34577.9	25734.3	34272.6	35199.3	36939.2
Q8BU31	Rap2c	Ras-related protein Rap-2c	0.044945	0.901685	-0.0211315	0.985459	0.352257	0.444368	-0.143724	0.905179	11	6	67	20.7	102706	89966	103974	102409	119159	120286	99292.7	113742	94033.8	105982	88270.8	102368	106158	109239
Q60625	Icam5	Intercellular adhesion molecule 5	0.14005	0.724352	-0.0664286	0.954999	0.336984	0.460273	-0.143308	0.905441	25	25	35	96.9	2.06507e+06	1.88505e+06	2.05918e+06	1.98744e+06	2.26503e+06	2.05801e+06	1.95491e+06	2.4436e+06	1.77887e+06	2.03363e+06	1.76711e+06	1.99694e+06	2.02213e+06	2.27497e+06
O70572	Smpd2	Sphingomyelin phosphodiesterase 2	0.210481	0.615912	-0.0997264	0.93321	0.334961	0.462423	-0.143236	0.905486	7	7	19	47.4	228674	214630	241256	227595	246112	245647	209514	255076	198869	223046	217505	232706	227730	229150
P61600	Naa20	N-alpha-acetyltransferase 20	0.690318	0.204024	-0.19173	0.875555	0.463005	0.344346	-0.142917	0.905686	3	3	17	20.4	35968.4	33378.5	35662	35148.5	37514.8	36487.5	30059.2	32461.6	25603.8	39484.2	31508	36600.8	40142.2	31618.2
A0A1Q1PRS4	Dmd	Dystrophin	0.488933	0.324389	-0.0968883	0.935048	0.641917	0.228078	-0.142821	0.905746	16	2	40	59.8	20247.5	15238.5	17879.3	18057.7	16542.8	17362	17187.1	19280.4	12968	19555.4	13559.3	19603.2	18538.7	17574.3
Q7TPG7	Tafa2	Chemokine-like protein TAFA-2	0.0988514	0.796432	-0.0243337	0.983275	0.531187	0.294315	-0.142773	0.905776	2	2	19	14.6	19777.4	20976	18096.7	18960.2	21183.6	22019.8	21933.9	22684	15420.7	20316	16361.9	20535.1	23660.3	17661.7
Q1HKZ5	Map3k13	Mitogen-activated protein kinase kinase kinase 13	0.221053	0.6011	-0.115962	0.922767	0.242175	0.572565	-0.142576	0.9059	8	7	9	106.9	49963.5	50493.6	59709.9	59957.3	76212.8	66619	53676.4	56778.7	52815.8	53151.9	51997.6	50728.2	62111.6	65995.6
P62309	Snrpg	Small nuclear ribonucleoprotein G	0.693931	0.202334	-0.17958	0.88296	0.335703	0.461633	-0.142563	0.905909	4	4	36	8.5	339991	359519	385570	410265	470150	370699	402133	402540	279434	360066	325934	381677	416479	413157
F6Q1V8	Fryl	FRY-like transcription coactivator (Fragment)	0.170645	0.67508	-0.137542	0.909067	0.124504	0.75075	-0.142329	0.906055	4	1	19	22.8	330345	152853	286521	89193.7	133630	209154	276945	128161	108550	164279	191033	163253	251839	114182
Q3TQ29	Pum2	Pumilio homolog 2	0.186474	0.650917	-0.118416	0.921199	0.190062	0.645562	-0.142286	0.906082	10	5	11	105.6	25567.9	21222.7	28035.5	21835.9	34455.3	26493	24939.4	24111.2	22453.6	26243.8	25027.7	22648.1	23376.5	30761
Q9CQL7	Mrfap1	MORF4 family-associated protein 1	0.0140504	0.968166	-0.00745068	0.994849	0.327725	0.470192	-0.142126	0.906183	1	1	18	14.2	12894.1	9962.62	13023.4	11402.5	11327.8	10691.8	12333	13705.1	9646.01	14927.1	9540.88	11529.2	11144.1	13880.5
Q9CY00	Ttc30b	Tetratricopeptide repeat protein 30B	0.229022	0.590171	-0.0895919	0.939789	0.310254	0.489493	-0.141756	0.906415	4	4	7	76	14415.7	13619.8	16812.2	17326.5	18964.4	17937.6	15493.6	16876.6	13332.1	15692.1	12076.2	16844.5	16025.8	18954.3
Q8R2R3	Aagab	Alpha- and gamma-adaptin-binding protein p34	0.136919	0.729594	-0.0503635	0.965693	0.43583	0.366581	-0.141588	0.906521	5	5	19	34.5	177423	167685	192297	181648	176565	190247	192376	204795	142132	178412	144751	187008	176688	196647
Q8R1H0	Hopx	Homeodomain-only protein	0.209228	0.617692	0.162247	1.11903	0.273261	0.533015	-0.141429	0.90662	1	1	12	8.3	19413.7	15170.9	16952.1	9794.08	10603.6	11077.8	13853.6	31115.3	15571.9	15083.2	9875.98	17959.6	13414.1	14376.9
Q03141	Mark3	MAP/microtubule affinity-regulating kinase 3	0.108914	0.77819	-0.0583579	0.960357	0.331478	0.466146	-0.141279	0.906715	36	1	52	84.3	24325.3	22319.7	18384.7	21808.1	18482.2	25208.1	18450.9	22097.7	17068.2	23082.2	20897	19659.4	22189.1	19318.8
Q9CW46	Raver1	Ribonucleoprotein PTB-binding 1	0.0215291	0.951636	0.0124367	1.00866	0.396143	0.401659	-0.141211	0.906758	7	7	12	79.3	94868.8	87130.6	100516	93663.7	95620.5	100316	92069.2	99534.5	102104	101953	82928.4	89188.6	99268	98522.1
Q6NZQ6	Znf740	Zinc finger protein 740	0.558231	0.276547	-0.161702	0.89397	0.396357	0.40146	-0.141133	0.906807	2	2	9	20.9	19118.7	21317.4	21053.3	22438.6	24366.7	21628.1	22492.4	21587.6	17002	18474.6	18108.3	22370.2	22581.3	21761.4
Q91Y09	Pcdhac2	Protocadherin alpha C2	0.557338	0.277116	-0.163378	0.892932	0.404281	0.394202	-0.141118	0.906816	10	7	13	109.4	256411	245877	280428	278453	295326	290006	248581	280195	201317	249919	225949	272846	281004	283991
Q6PGE7	Slc6a7	Sodium-dependent proline transporter	0.0621563	0.86665	-0.0298899	0.979495	0.374615	0.42207	-0.141116	0.906818	10	10	22	71	261172	229417	218736	228470	215883	222653	231009	299620	177131	262904	175222	234967	222784	280450
Q8VED2	Bloc1s4	Biogenesis of lysosome-related organelles complex 1 subunit 4	0.31623	0.482803	-0.117516	0.921773	0.375118	0.421582	-0.141109	0.906822	4	4	23	23.1	48944.1	45720.3	49080.4	43736	49770	52730.8	44923.2	54824.4	34048.2	44301.6	41319.9	45993.1	48419.7	50217.6
A0A140LI91	Pstk	L-seryl-tRNA(Sec) kinase (Fragment)	0.270792	0.536053	-0.149879	0.901326	0.184654	0.653651	-0.141079	0.90684	1	1	20	5.9	7025.15	5578.03	4297.45	6730.53	2348.13	5055	5764.7	4168.32	2954.54	5431.42	2528.81	4767.89	6234.82	6697.37
Q571I4	Prag1	Inactive tyrosine-protein kinase PRAG1	0.0808301	0.830176	-0.0528591	0.964024	0.270186	0.536802	-0.141011	0.906883	12	12	14	147.9	112733	119135	106633	117256	126464	115212	125459	115354	119682	109067	121196	106041	124107	104883
Q3TT38	Ilrun	Protein ILRUN	0.281209	0.523348	-0.101744	0.931906	0.367893	0.428654	-0.141001	0.906889	4	4	23	32.1	56694.7	55668.1	60377	66406.7	63128.1	62806.6	59564.8	64005	46243.4	62412.8	55691.7	59884.8	62420.2	58252.3
D3YU58	Anapc7	Anaphase-promoting complex subunit 7	0.0370511	0.918225	-0.0173038	0.988078	0.506532	0.311507	-0.140779	0.907029	9	9	20	56.1	236979	229131	224411	230786	210360	238079	228916	236534	219832	241806	198638	224089	240300	223813
E9Q9H3	Dnajc2	DnaJ homolog subfamily C member 2	0.104733	0.785718	-0.0501484	0.965837	0.334779	0.462616	-0.140778	0.90703	9	9	17	71.2	95044.6	93244.1	99979.7	107283	113180	102823	103251	105079	95350.7	104553	91832.8	103885	100110	101600
Q5SUQ9	Ctc1	CST complex subunit CTC1	0.0683323	0.854413	-0.035451	0.975727	0.460977	0.345958	-0.140657	0.907106	8	8	8	133.9	124740	122337	124445	131082	120664	131988	123198	130407	127190	121090	108654	119743	132402	128028
O35295	Purb	Transcriptional activator protein Pur-beta	0.548211	0.283002	-0.115197	0.923256	0.472871	0.336611	-0.140549	0.907174	17	15	74	33.9	2.28041e+06	2.40646e+06	2.36224e+06	2.45248e+06	2.65875e+06	2.68493e+06	2.49689e+06	2.44767e+06	1.72437e+06	2.46281e+06	2.0065e+06	2.48627e+06	2.65142e+06	2.40641e+06
C8YIX4	P2rx7	P2X purinoceptor	0.115654	0.766207	-0.0519034	0.964663	0.426348	0.374673	-0.140543	0.907177	4	4	7	67.7	60120.6	47579.9	58330.9	53041.3	51406.7	57638.6	48338.4	64589.3	46828	55426	39391.5	55037.1	55595.1	64049.9
Q6PCM2	Ints6	Integrator complex subunit 6	0.165923	0.68246	-0.0719249	0.951368	0.320834	0.477712	-0.140325	0.907315	3	3	3	99.6	24058.4	24349.5	24346.7	25403.2	30068.6	32521.5	25208.8	28280.4	18939.8	23744	23654	25555.5	26626.2	24211.8
Q9Z140	Cpne6	Copine-6	0.0599398	0.871084	-0.0299463	0.979457	0.401712	0.396541	-0.140179	0.907406	25	24	46	61.7	7.60705e+06	6.30784e+06	6.1532e+06	6.50959e+06	5.65868e+06	5.53926e+06	6.90351e+06	8.75218e+06	5.11827e+06	7.02445e+06	4.47189e+06	6.47424e+06	6.64917e+06	8.04483e+06
Q9CZ62	Cep97	Centrosomal protein of 97 kDa	0.0650437	0.860907	-0.0365902	0.974957	0.291642	0.510926	-0.140166	0.907415	7	7	12	94.6	122923	109810	124236	122831	140987	140542	109398	138064	111779	132325	106298	116677	120877	142999
Q9CU65	Zmym2	Zinc finger MYM-type protein 2	0.255432	0.555352	-0.112063	0.925264	0.301517	0.499439	-0.14016	0.907419	4	4	3	154.5	14131.8	13651.5	16110	15117.1	15952.4	18210.4	15629.7	14541.9	9915.27	15200.1	13885.1	13662.5	15123.8	15952.9
Q9EQ80	Nif3l1	NIF3-like protein 1	0.116146	0.765339	-0.042088	0.971248	0.474931	0.335019	-0.140159	0.907419	14	14	47	41.7	1.58971e+06	1.49172e+06	1.59997e+06	1.59742e+06	1.60124e+06	1.65701e+06	1.60967e+06	1.68025e+06	1.36604e+06	1.68148e+06	1.36115e+06	1.5548e+06	1.69513e+06	1.56884e+06
O55236	Rngtt	mRNA-capping enzyme	0.104042	0.78697	-0.0663792	0.955032	0.233613	0.583966	-0.140059	0.907482	6	6	12	68.6	29861.1	31192.4	30207.2	29664.9	37408.5	30665.3	30764.5	32899.7	30048.7	32632.7	32451	28072.1	30925.9	32092.5
Q80YQ8	Rmnd5a	E3 ubiquitin-protein ligase RMND5A	0.24529	0.568474	-0.0693162	0.95309	0.552749	0.28006	-0.139724	0.907693	6	6	19	44	80973.4	77478	84539.6	84539.9	83752.4	88501.7	83034.6	82234.9	68675.5	87203.6	67006.3	82930.3	89772.6	83556.9
Q3V113	Pygo2	Pygopus 2	0.370186	0.426397	-0.0925414	0.937869	0.593769	0.254818	-0.139705	0.907705	1	1	5	37.5	12088.3	9467.88	8376.55	11028.5	9857.1	12356.5	11855.2	10837.6	5375.19	10859.1	6695.11	11041.2	13418	9508.57
Q6P5H2	Nes	Nestin	0.214944	0.609615	-0.0893301	0.939959	0.363473	0.433039	-0.139624	0.907756	8	8	5	207	37468.5	41138	37988.8	40744.2	43422.4	43648.3	41974.9	36507.7	34923.7	39863	37484.5	39467.6	45563.3	34969.5
P49182	Serpind1	Heparin cofactor 2	0.0418095	0.908219	0.0221737	1.01549	0.30613	0.494163	-0.139545	0.907805	3	3	6	54.5	11817.7	8863.34	11562.8	11658.3	10094.6	13236.5	12872.9	10795.6	8870.94	11552	10716.5	10006.3	11395.9	9910.38
Q6P5F7	Ttyh3	Protein tweety homolog 3	0.199534	0.631635	-0.0518756	0.964681	0.791333	0.161684	-0.139405	0.907894	7	7	17	57.7	387476	394560	398524	398122	351819	399081	403584	412625	323689	405696	313326	387333	436662	380671
Q6GQT5	Tmem151a	Transmembrane protein 151A	0.157377	0.696022	-0.0563729	0.961679	0.543858	0.285853	-0.139345	0.907931	3	3	7	51.3	70374.6	69724.3	68363.9	70049.2	70131.2	75529.3	66302.8	78132.8	60393	70201.6	57897.9	68894.7	76190.9	70890.4
Q9D6W8	Borcs6	BLOC-1-related complex subunit 6	0.0743577	0.84264	-0.0405414	0.97229	0.316064	0.482988	-0.138928	0.908194	5	5	29	38	106937	98321.7	113392	102434	117065	117895	101965	119458	101654	103998	99591.2	106052	106276	107968
Q8VCQ3	Nrbf2	Nuclear receptor-binding factor 2	0.245228	0.568555	-0.0858994	0.942197	0.439985	0.36309	-0.138879	0.908225	7	7	29	32.5	182882	190247	195842	190205	186445	198588	186349	196269	154824	194952	167497	186648	198750	187249
J3QNK5	Sap130	Histone deacetylase complex subunit SAP130	0.104004	0.787038	0.0703338	1.04996	0.244625	0.569344	-0.138838	0.90825	2	2	2	111.2	12609.7	12565.2	15149.3	15235.2	13701.4	17667.6	13463.1	15825.9	14152.7	14661.2	14608.1	15316.6	13182.6	11202.7
Q8VDM1	Zgpat	Zinc finger CCCH-type with G patch domain-containing protein	0.275143	0.53071	0.0950763	1.06812	0.546874	0.283874	-0.138549	0.908432	1	1	2	56.4	16286.9	12658.5	13358.3	14195.3	10313.9	16223.2	15140.8	15546.2	12850.4	13942.5	10984	15405.6	13560.9	12093
P70665	Siae	Sialate O-acetylesterase	0.549203	0.282356	-0.239009	0.847327	0.419407	0.380708	-0.138127	0.908698	4	4	9	60.7	24658.8	25564.9	30947.5	24737.1	23223.6	28450	19178.4	20061.9	21727.6	25083.4	20946.7	32406.1	25976.1	22470.8
E9Q0A4	Kif21b	Kinesin-like protein KIF21B	0.0528629	0.885395	-0.029693	0.979629	0.269765	0.537322	-0.138062	0.908739	17	15	11	182.9	92293.5	87427.8	99153.1	93948.1	114338	113165	88783.6	108538	85189.9	101692	92621.2	90217.7	98047	98212.9
P62071	Rras2	Ras-related protein R-Ras2	0.123481	0.752522	-0.0582591	0.960422	0.360617	0.435896	-0.137846	0.908875	12	10	51	23.4	846387	863398	889708	911478	848235	918416	884153	916831	772087	870055	795456	841005	869942	899723
G3XA11	Cnih3	Protein cornichon homolog 3	0.36629	0.430239	-0.0994092	0.933415	0.523774	0.299382	-0.137739	0.908943	1	1	11	13.2	117275	110492	106975	114273	103232	122885	120607	105740	74793.6	120305	93515.6	114844	113107	110722
G5E890	Rfx3	Transcription factor RFX3	0.0993893	0.795446	0.0627295	1.04444	0.205488	0.623035	-0.137655	0.908995	2	2	9	80.7	5170.34	3405.13	4227.64	2914.38	4902.8	5190.9	3741.91	6064.18	3437.2	3972.15	3392.06	3124.3	4969.9	4545.51
Q0VAV2	Exph5	Exophilin-5	0.115573	0.76635	0.101871	1.07316	0.152401	0.704043	-0.137608	0.909025	2	2	2	217.5	6861.19	7215.86	6700.67	5505.85	9796.83	8765.31	9195.52	6250.97	8049.11	7640.42	8091.07	8138.79	8231.47	4224.99
P20029	Hspa5	Endoplasmic reticulum chaperone BiP	0.249391	0.56313	-0.0785778	0.946991	0.337014	0.460242	-0.137582	0.909042	43	40	55	72.4	1.4365e+07	1.34436e+07	1.52635e+07	15663535	1.80049e+07	1.66645e+07	1.52593e+07	1.78149e+07	1.10888e+07	1.53306e+07	1.09139e+07	1.57339e+07	1.60744e+07	1.78863e+07
Q9D8U2	Tmem41a	Transmembrane protein 41A	0.0824043	0.827172	-0.0380596	0.973964	0.369267	0.4273	-0.137494	0.909097	2	2	9	29.4	76836.8	74560.4	71785.4	82556.7	85321.6	82729.2	80462.4	72689.7	73357.8	86977.4	70804	77689.6	82496.9	74171.9
Q9JIA7	Sphk2	Sphingosine kinase 2	0.115343	0.766755	-0.0410081	0.971976	0.437022	0.365576	-0.137221	0.909269	9	9	20	65.6	106354	103442	118512	117671	109921	123836	110687	118486	88494.8	123661	89433.7	107452	116749	122696
P00405	Mtco2	Cytochrome c oxidase subunit 2	0.219564	0.603164	-0.104259	0.930283	0.317703	0.481168	-0.137218	0.909271	6	6	31	26	4.51621e+06	4.62167e+06	5.0554e+06	4.80868e+06	5.18822e+06	5.47934e+06	4.65059e+06	4.7008e+06	4.20496e+06	4.42384e+06	4.54243e+06	4.7957e+06	4.81586e+06	4.70662e+06
Q4FK66	Prpf38a	Pre-mRNA-splicing factor 38A	0.168125	0.679009	-0.0766602	0.94825	0.360177	0.436338	-0.137102	0.909344	4	4	12	37.4	93466.6	83573.9	82014.8	89733.2	86994.6	96295.8	91599.7	85743.3	75361.5	81691.2	82857.5	81640	96187	79980.9
Q8BQM4	Heatr3	HEAT repeat-containing protein 3	0.19476	0.638617	-0.0305005	0.979081	1.29668	0.050503	-0.137094	0.909349	6	6	9	74.3	58857.9	51227.7	53518.9	54279	44608.3	57968	55347.7	58735	39271.8	57680.1	40629.8	54944.8	60316.5	50276
PRTC013		PRTC013	0.229001	0.5902	-0.141158	0.906791	0.270195	0.536791	-0.137059	0.909371	1	1	100	1.1	175545	167225	186304	180016	182402	176442	170550	151118	181127	162300	182266	161454	181499	170926
Q8BNW9	Kbtbd11	Kelch repeat and BTB domain-containing protein 11	0.202777	0.626935	-0.071474	0.951665	0.441194	0.362081	-0.13701	0.909402	28	28	72	67.9	3.39616e+06	3.28564e+06	3.52211e+06	3.4609e+06	3.54392e+06	3.56756e+06	3.44241e+06	3.64842e+06	2.93465e+06	3.47391e+06	2.81839e+06	3.49209e+06	3.52016e+06	3.66263e+06
P37172	Acvr1	Activin receptor type-1	0.105659	0.784045	-0.0688451	0.953401	0.19867	0.632892	-0.136815	0.909525	3	3	8	57.2	3839.67	5353.97	5493.33	5582.3	7697.76	6506.62	5245.1	6763.9	4973.04	4039.69	4679.27	5892.77	4925.45	5923.57
F7B0R9	Cracdl	Capping protein-inhibiting regulator of actin-like (Fragment)	0.191759	0.643045	-0.0983706	0.934087	0.37588	0.420843	-0.136715	0.909588	28	2	62	69.5	36907.3	31145.7	24666.6	31907.5	17010	30808.9	27995	33461.5	11810.3	38936.4	16649.8	33475.6	31290.6	29163.6
Q9CPR5	Mrpl15	39S ribosomal protein L15, mitochondrial	0.496666	0.318665	-0.213834	0.862243	0.272452	0.534008	-0.13669	0.909604	9	9	35	33.5	50781.3	54824.5	64930.6	58213.5	66667.7	49469.3	56089.5	60572	48446.5	49795.6	54828.5	54707.5	59212.8	60810
A0A0A6YY75	Cr1l	Complement component receptor 1-like protein	0.0062729	0.98566	-0.003861	0.997327	0.280089	0.5247	-0.136675	0.909613	8	1	22	48	28302.8	26729.8	28361.1	30913.1	33957.3	33445.9	28420.6	30527.5	29410.2	31575.6	28706.3	29370.9	29422.3	27803.5
P56388	Cartpt	Cocaine- and amphetamine-regulated transcript protein	0.00268257	0.993842	-0.000828791	0.999426	0.666213	0.215669	-0.136552	0.909691	1	1	8	14.3	79935.2	75718.4	64798.5	62231.5	51872.8	67757.6	71866.9	84345.1	42735.8	87173.9	41851.8	72852.8	79585.6	71349.6
E9PWW6	Zc3h7a	Zinc finger CCCH type-containing 7 A	0.118901	0.760499	-0.0838657	0.943526	0.184159	0.654396	-0.136515	0.909714	3	2	4	110.7	8766.67	6613.5	10420	8757.71	11231.5	11335.1	8979.1	9810.24	7325.8	7362.15	9511.58	8649.57	7900.85	9175.46
A0A338P6Q9	Ssbp2	Single-stranded DNA-binding protein 2 (Fragment)	0.0604575	0.870047	0.0347007	1.02434	0.267499	0.540134	-0.136276	0.909864	2	1	9	26.1	20610.7	16922.5	15492.9	20561.5	21168.1	21996.9	19031.9	25760.7	16208.3	18374.6	17435.9	17505.7	18437.9	20086.1
O09159	Man2b1	Lysosomal alpha-mannosidase	0.260233	0.549246	-0.144999	0.90438	0.206416	0.621705	-0.136267	0.90987	3	3	4	114.6	67074.8	64633.2	91753.3	83920.1	97718	85794.5	71959.3	81603.1	66329.1	71510	77254.4	82826.1	69429.2	83029.2
Q9WV30	Nfat5	Nuclear factor of activated T-cells 5	0.0868866	0.818678	-0.0437765	0.970112	0.345277	0.451568	-0.136177	0.909927	4	4	3	165.7	111557	105872	107742	115652	122218	125225	105724	111592	106466	118935	103672	106190	120668	108792
Q8R1K1	Ubac2	Ubiquitin-associated domain-containing protein 2	0.078145	0.835324	-0.0302807	0.97923	0.405077	0.39348	-0.13609	0.909982	5	5	12	39	92172.9	90864.3	101394	106978	103214	118311	98808.3	104955	80783	103074	84121.2	93015.3	108097	101444
Q7TSF4	Lrrc75a	Leucine-rich repeat-containing protein 75A	0.148316	0.710696	-0.055022	0.96258	0.344156	0.452735	-0.136017	0.910028	8	8	30	37.6	141238	144921	155988	160916	186783	192105	153955	158580	131459	155610	135530	156807	173903	149197
F7BX42	Nptxr	Neuronal pentraxin receptor	0.130335	0.740739	-0.0548372	0.962703	0.380468	0.416421	-0.135722	0.910214	19	19	46	52.3	1.18185e+06	1.1125e+06	1.20067e+06	1.16341e+06	1.19132e+06	1.07604e+06	1.18567e+06	1.53642e+06	871462	1.28005e+06	1.0013e+06	1.1695e+06	1.1586e+06	1.24441e+06
F6TK14	Fgfr3	Fibroblast growth factor receptor	0.093006	0.807224	-0.0437259	0.970146	0.40392	0.39453	-0.135686	0.910237	9	6	11	87.7	183858	184404	185864	181187	172948	198551	187607	189958	166336	174231	165969	169189	198800	175775
A0A494B923	Papss2	Bifunctional 3'-phosphoadenosine 5'-phosphosulfate synthase 2	0.000885414	0.997963	0.000676537	1.00047	0.222884	0.598572	-0.13567	0.910247	7	4	11	69.4	12545.8	10142.6	15327.3	11990.7	13646.3	14171.6	10947	13010.1	13317.4	14380.2	12047.6	13660.1	10714.4	12948.4
P14115	Rpl27a	60S ribosomal protein L27a	0.327502	0.470434	-0.101661	0.93196	0.413646	0.385792	-0.135476	0.91037	7	7	36	16.6	1.28004e+06	1.21698e+06	1.34699e+06	1.32811e+06	1.34832e+06	1.3875e+06	1.36895e+06	1.43135e+06	955485	1.22798e+06	1.1454e+06	1.32106e+06	1.35863e+06	1.26493e+06
Q9Z120	Mettl1	tRNA (guanine-N(7)-)-methyltransferase	0.0144261	0.967328	0.00839305	1.00583	0.338715	0.458443	-0.135373	0.910435	1	1	5	30.6	31941.6	34236.9	30914	34490.8	31065	33771.7	32348.1	35450.7	32398.8	35875.8	31661.1	31601	34030.8	29518.2
Q8CGC6	Rbm28	RNA-binding protein 28	0.230492	0.588177	-0.0572258	0.96111	0.690149	0.204104	-0.135302	0.910479	3	3	3	84.2	63403.6	59256.1	67199.2	53520.7	48066	61166.1	58799	59647	48145.4	62237.4	44967.8	57581.8	76114.7	51323.9
Q9D358	Acp1	Low molecular weight phosphotyrosine protein phosphatase	0.198516	0.633117	-0.0756045	0.948944	0.353415	0.443185	-0.135209	0.910538	9	2	70	18.2	520806	463711	523966	535142	581373	550174	526256	542429	449537	517662	459135	526998	536962	521475
Q3TYH2	Rab15	Ras-related protein Rab-15	0.135342	0.732247	-0.0664067	0.955014	0.322429	0.47596	-0.135104	0.910604	11	11	67	24.3	1.73662e+06	1.67537e+06	1.59474e+06	1.71676e+06	1.7581e+06	1.92385e+06	1.81381e+06	1.59617e+06	1.4687e+06	1.64011e+06	1.61434e+06	1.60129e+06	1.74215e+06	1.65248e+06
Q8R086	Suox	Sulfite oxidase, mitochondrial	0.314156	0.485115	-0.130707	0.913384	0.331143	0.466506	-0.134952	0.9107	13	13	38	60.7	188502	161192	194120	189542	200511	195775	167519	186814	159513	175761	166185	195730	181243	183841
Q9CWR1	Wdr73	WD repeat-containing protein 73	0.103767	0.787467	-0.0337316	0.97689	0.579919	0.263076	-0.13491	0.910727	7	7	21	40.8	82392.2	82293.1	78721.8	82196.8	78223.4	87084.7	82940.9	87570.6	68837.6	84512.1	59381.2	82206.9	87115.5	89995.9
Q8VDI7	Ubac1	Ubiquitin-associated domain-containing protein 1	0.0517226	0.887723	0.0282364	1.01976	0.364148	0.432367	-0.134526	0.910969	9	9	28	45.5	101620	105199	101702	108957	104365	112962	109310	106659	109587	113696	98653.4	100978	113205	94510.2
Q5FWI3	Cemip2	Cell surface hyaluronidase	0.0300837	0.933075	-0.0260783	0.982086	0.17792	0.663865	-0.134386	0.911058	4	4	4	153.7	8557.55	9149.97	10748.2	8786.04	12659.9	11004.6	8661.66	12200.6	10271.5	8612.78	9688.76	8264.95	8952.86	11896.1
Q8BKG3	Ptk7	Inactive tyrosine-protein kinase 7	0.0718004	0.847617	-0.0177506	0.987772	1.16017	0.0691556	-0.134108	0.911233	8	8	8	117.5	136021	130604	131847	127919	103999	133105	134150	141217	106032	131708	96846.4	125644	149556	122555
Q99JX3	Gorasp2	Golgi reassembly-stacking protein 2	0.237727	0.578459	-0.0611634	0.958491	0.512144	0.307508	-0.134106	0.911234	11	11	33	47	475915	484658	465780	494151	510907	486466	499185	536474	392341	515937	397280	490270	533990	482046
O09106	Hdac1	Histone deacetylase 1	0.168669	0.678158	-0.0382631	0.973827	0.432894	0.369068	-0.134092	0.911243	9	4	18	55	34831.2	42728.8	34380.4	27209.2	22286.1	31692.9	37670.4	30706	25522.2	34903.7	21241.5	32409	43259.8	29711.5
Q8CHP5	Pym1	Partner of Y14 and mago	0.104749	0.785689	-0.041492	0.97165	0.39133	0.406135	-0.134023	0.911287	5	5	21	22.7	308714	281326	287836	326026	320750	326598	320078	324016	263419	304865	273668	301884	327631	284967
Q8K2C7	Os9	Protein -9	0.0159762	0.963882	0.0126713	1.00882	0.264144	0.544322	-0.133906	0.911361	10	10	14	76.1	123257	115869	124139	135865	123381	131674	118617	133162	150021	119528	128756	120217	121874	113770
Q9D168	Ints12	Integrator complex subunit 12	0.378614	0.418202	-0.117957	0.921492	0.448784	0.355808	-0.133824	0.911412	3	3	7	48.5	29442.6	24149.7	25202.4	26903.7	24081.9	25608.6	24512.9	27236	19826.8	27323	23174.9	25107.3	28351.3	24412.7
Q8BN51	Tk2	Thymidine kinase 2, mitochondrial	0.0860108	0.820331	-0.0482044	0.967139	0.277301	0.528079	-0.133764	0.91145	4	4	16	31.2	255554	237475	289056	268219	292230	305875	248413	285536	244399	263384	242716	267985	249417	284165
Q6ZPY2	Smg5	Protein SMG5	0.01836	0.958606	-0.012009	0.991711	0.283876	0.520144	-0.13367	0.91151	6	6	6	114	45269.1	46120.4	46173.5	42298.1	47933.1	51004.9	46558.3	43900.8	47452.7	45478.6	43378.8	43106	44309.3	46502.7
E9Q4F4	Snrpe	Small nuclear ribonucleoprotein E	0.129187	0.742699	-0.061812	0.95806	0.349935	0.44675	-0.133554	0.911583	2	2	25	10.9	319100	340370	322113	320264	333458	372632	315476	338051	290258	313612	295992	300195	346620	332831
O35604	Npc1	NPC intracellular cholesterol transporter 1	0.332109	0.465469	-0.120757	0.919705	0.476512	0.333802	-0.133502	0.911616	10	10	7	142.8	138176	128828	149587	125120	123429	127144	122934	126852	119665	136779	115095	134016	142349	126603
Q8BL06	Usp54	Inactive ubiquitin carboxyl-terminal hydrolase 54	0.714147	0.193131	-0.138905	0.908208	0.69607	0.20134	-0.133431	0.911661	7	7	4	176.6	34199	30071.3	33773.5	27680.3	24862.2	31746.8	26956	30686.3	21443.8	31448.4	22352.4	31993.6	32204.6	31126
Q80UW8	Polr2e	DNA-directed RNA polymerases I, II, and III subunit RPABC1	0.224255	0.596685	-0.0843457	0.943212	0.458525	0.347917	-0.133386	0.911689	7	7	32	24.6	164043	158887	161486	176692	159188	167537	176026	155228	145002	159617	143560	160215	175759	160177
E9QK41	Ablim1	Actin-binding LIM protein 1	0.396875	0.400982	-0.0785051	0.947038	1.52476	0.0298706	-0.133351	0.911711	38	1	49	96.8	27674.7	26907.7	26782.9	25879	21474.5	32175.6	27152	23818.6	17255.2	28187.9	18171.1	29945	30991.5	22981.1
O70579	Slc25a17	Peroxisomal membrane protein PMP34	0.547344	0.283567	-0.151974	0.900018	0.4606	0.346258	-0.133266	0.911765	1	1	3	34.4	29394	26837.7	29534.9	30777.2	28073.5	31577.3	27304.4	28501.2	20477.1	28311.1	25429.1	27332.3	33298.1	26985.5
A0A0R4J0B6	Abcg2	Broad substrate-specificity ATP-binding cassette transporter ABCG2	0.0799647	0.831831	-0.0363626	0.97511	0.42745	0.373723	-0.133259	0.91177	7	7	11	73	324318	308607	321633	336580	304622	344118	332910	316951	297805	322447	288984	310500	344685	299895
Q8C3X8	Lmf2	Lipase maturation factor 2	0.111951	0.772768	-0.0364827	0.975029	0.434073	0.368067	-0.133012	0.911925	5	5	9	79.9	34600.3	38456.9	38830.4	39909.8	42646.9	46255.7	40350.5	40989.6	32398.9	37433	31381.8	39609.1	42584.5	38352.2
Q3U308	Ctu2	Cytoplasmic tRNA 2-thiolation protein 2	0.190661	0.644672	-0.0631059	0.957201	0.493656	0.320881	-0.132931	0.911977	7	7	16	56.1	203498	189899	197989	230668	202054	218646	200495	215226	173612	209385	170026	201729	220368	206715
Q9JHU9	Isyna1	Inositol-3-phosphate synthase 1	0.0460782	0.899336	0.0191089	1.01333	0.433821	0.368281	-0.132774	0.912076	14	14	33	60.9	1.09978e+06	1.00201e+06	913289	1.04291e+06	960623	1.13646e+06	1.09197e+06	1.05081e+06	901199	1.09668e+06	886767	967920	1.07141e+06	979809
Q3TLS3	Gdpgp1	GDP-D-glucose phosphorylase 1	0.132482	0.737085	-0.043154	0.970531	0.510529	0.308653	-0.132701	0.912122	7	7	17	42.5	333506	316200	342364	338719	322220	349741	326836	366327	272058	356214	270793	333049	347321	340680
Q61133	Gstt2	Glutathione S-transferase theta-2	0.0771066	0.837324	0.0584043	1.04131	0.233904	0.583575	-0.13263	0.912167	4	3	20	27.6	27708.5	23886.2	22984.5	27115.9	27150.5	30422.1	24170.7	27331.9	30574.6	26681.5	27269.2	23593.9	25256.1	24000.5
Q61809	Lrrn1	Leucine-rich repeat neuronal protein 1	0.152474	0.703924	-0.086741	0.941648	0.265925	0.542094	-0.1323	0.912376	5	5	9	80.5	98485.8	101086	107517	109852	131499	116941	93634.5	125060	104150	95862.8	91361.6	100096	110668	125175
A0A140LHT6	Mrpl48	39S ribosomal protein L48, mitochondrial	0.0738815	0.843565	-0.0569338	0.961305	0.219478	0.603284	-0.132247	0.912409	5	5	35	12.9	106502	102968	86763	97966.2	93431.1	102070	95786.9	88204.9	103537	95612.7	109720	89808.1	99658	81488.6
P0C7T6	Atxn1l	Ataxin-1-like	0.313792	0.485521	-0.134478	0.910999	0.328423	0.469437	-0.132204	0.912437	3	3	5	73.3	25184.9	25147.3	27714.9	25114.8	28641.4	27575.2	23810.3	26638.1	23064.4	23448	24261.9	26464.5	27350.9	24414.1
Q8VD04	Gripap1	GRIP1-associated protein 1	0.201911	0.628187	0.117532	1.08488	0.504855	0.312712	-0.131999	0.912566	47	1	64	92.7	43948.4	41977.7	45004.5	45007.3	34406	45158.5	46144.2	43025.1	56746.2	45309.6	36505.4	44638.8	43360.2	38822.9
F6TRJ8	Ccdc85a	Coiled-coil domain-containing protein 85A (Fragment)	0.125616	0.748832	-0.0758159	0.948805	0.231786	0.586427	-0.131936	0.912606	4	2	33	16	17910.1	17270.5	20411.6	20212.5	23560.1	21790.2	17394.4	19209.9	18734.2	20216.2	19922.5	19842.8	19113.6	17990.3
P70279	Surf6	Surfeit locus protein 6	0.429101	0.372305	-0.11159	0.925568	0.646433	0.225718	-0.131902	0.912628	6	6	15	41.2	61134	68496.1	62380.2	70035.1	61244.9	59491.6	69428.4	63831.8	54313.1	63387.7	51496.3	65041.3	71196	64999.1
Q8R555	Crtac1	Cartilage acidic protein 1	0.200078	0.630844	-0.0643648	0.956366	0.499982	0.316241	-0.131885	0.912639	14	14	25	70.3	349542	341466	347507	344868	342289	345571	346781	394450	284196	347752	263318	341687	369005	381546
Q5SS80	Dhrs13	Dehydrogenase/reductase SDR family member 13	0.312213	0.487289	-0.088849	0.940273	0.543287	0.286229	-0.131707	0.912751	6	6	19	40.7	117269	105852	124363	108190	108480	117407	102003	120938	90915.6	120532	90511.2	123171	117724	109396
Q8CJ40	Crocc	Rootletin	0.0925708	0.808033	-0.0537413	0.963435	0.249972	0.562378	-0.131666	0.912777	68	68	35	226.8	1.10308e+06	974927	1.05892e+06	1.04422e+06	1.2989e+06	1.2036e+06	972463	1.21062e+06	1.00884e+06	1.06882e+06	1.03465e+06	1.00767e+06	1.08379e+06	1.11823e+06
Q64674	Srm	Spermidine synthase	0.164705	0.684376	-0.0484684	0.966962	0.646399	0.225736	-0.131408	0.91294	14	14	46	34	2.11006e+06	1.95317e+06	2.21779e+06	2.25106e+06	1.96744e+06	2.17958e+06	2.00918e+06	2.27621e+06	1.76708e+06	2.31317e+06	1.64776e+06	2.14422e+06	2.27313e+06	2.14406e+06
A0A286YDB7	Ssr1	Translocon-associated protein subunit alpha (Fragment)	0.0855425	0.821216	0.0319876	1.02242	0.39911	0.398923	-0.131389	0.912952	3	3	30	13.1	836991	857365	863596	967225	961436	1.04455e+06	985150	983253	807634	938052	754988	909196	930763	898022
G3UX33	Snx14	Sorting nexin-14	0.249564	0.562907	-0.122035	0.918891	0.285569	0.518121	-0.131202	0.91307	7	7	8	112.8	90984.6	88530.7	95460.8	91130.3	101071	100202	79338.3	92370.9	80157.9	93781.7	90132.4	88967.6	94710.3	89045.3
Q9JJA9	Tamalin	General receptor for phosphoinositides 1-associated scaffold protein	0.0218351	0.950966	-0.0134181	0.990742	0.275198	0.530642	-0.131055	0.913164	5	5	15	42.3	126865	118019	127004	122016	131199	130980	131453	133720	121883	123137	120761	112281	127163	125886
P70671	Irf3	Interferon regulatory factor 3	0.19497	0.638308	-0.0692416	0.953139	0.407446	0.39134	-0.131017	0.913188	8	8	22	46.8	113697	103040	99557.9	111141	102083	111963	114319	112917	82156.8	104240	94313.6	105971	108366	102904
A0A5K1VVS7	Unc45a	Protein unc-45 homolog A	0.11702	0.7638	0.0295326	1.02068	0.704485	0.197476	-0.130952	0.913229	4	4	4	119.1	41903	37854.5	43015.5	41455.9	33247.6	41163.6	47961.6	41313.4	32623.7	46542	30957.2	45219	41308.4	36832.1
Q8C729	Fam126b	Protein FAM126B	0.245561	0.568119	-0.0795627	0.946344	0.47954	0.331482	-0.130883	0.913272	18	18	36	58.6	1.20249e+06	1.23519e+06	1.20869e+06	1.25186e+06	1.17813e+06	1.27494e+06	1.17466e+06	1.2042e+06	996779	1.32865e+06	1.05562e+06	1.20751e+06	1.30964e+06	1.16238e+06
Q6P3D0	Nudt16	U8 snoRNA-decapping enzyme	0.103162	0.788565	-0.0335006	0.977047	0.545643	0.28468	-0.130882	0.913273	8	7	52	21.8	402490	380976	406835	390753	395774	419656	393590	462596	331845	402631	317044	394009	432750	402039
Q78YY6	Dnajc15	DnaJ homolog subfamily C member 15	0.0844693	0.823248	-0.0415511	0.97161	0.327465	0.470473	-0.130868	0.913282	1	1	7	15.9	39041.1	38929.7	38696.2	44688.6	41056.6	46416.5	41685.1	42445.1	35075.7	38546.8	38511	37848.6	44011.7	37052.5
Q8VE22	Mrps23	28S ribosomal protein S23, mitochondrial	0.108112	0.779629	-0.0707066	0.952172	0.245016	0.568832	-0.130419	0.913566	9	9	59	20.3	512052	533324	530878	520531	571074	602993	495391	527432	522579	486099	548216	488426	533478	503179
Q9D1I6	Mrpl14	39S ribosomal protein L14, mitochondrial	0.391983	0.405524	-0.143478	0.905334	0.388392	0.408892	-0.130264	0.913664	6	6	48	15.9	77130.7	79610.7	90778.5	70622.4	78810.5	83636.3	71823.9	74181.4	68759.4	73032.7	68500	81021.5	82790.4	75848.6
P58059	Mrps21	28S ribosomal protein S21, mitochondrial	0.112566	0.771675	-0.0810668	0.945358	0.196427	0.63617	-0.1301	0.913768	3	3	39	10.6	32925.7	32911	33312.1	36095.3	47962.1	40893.3	32109.3	35039.2	38271.4	31761.9	35226.2	29647.5	37611.5	39007
Q9R1Q9	Atp6ap1	V-type proton ATPase subunit S1	0.0784583	0.834722	-0.0493516	0.966371	0.261502	0.547644	-0.130063	0.913791	6	6	17	51	2.57096e+06	2.42303e+06	2.04253e+06	2.42342e+06	2.18768e+06	3.20097e+06	2.12603e+06	2.22928e+06	1.82355e+06	2.43542e+06	2.42572e+06	2.28205e+06	2.45395e+06	1.90023e+06
B9EI21	Zmat3	Zinc finger matrin type 3	0.0941119	0.805171	-0.0301058	0.979348	0.593599	0.254919	-0.130034	0.91381	2	2	10	32	36323.5	31711.8	33082.6	39010.7	33665.6	34720.5	35790.2	40010	30140.6	35653.6	28582.4	36418.1	38592.1	31927.4
O35454	Clcn6	Chloride transport protein 6	0.0873668	0.817774	-0.0292391	0.979937	0.549893	0.281908	-0.129983	0.913842	15	15	23	96.9	534924	523285	560170	584807	529396	596505	536751	582144	467842	596005	444504	563086	577666	546136
F6VQZ6	Shisa6	Protein shisa-6 (Fragment)	0.0802383	0.831308	-0.0965555	0.935263	0.116073	0.765469	-0.12987	0.913914	8	1	19	56.2	107292	93528.5	83360.2	98340.6	51991.8	72602.8	96948.7	127281	39360.6	102789	29441.1	104390	102125	143397
Q8BMC3	Shc2	SHC-transforming protein 2	0.209248	0.617664	-0.0741457	0.949904	0.348908	0.447809	-0.129797	0.91396	3	3	6	61.7	32132.3	34151.9	36707.6	36008.3	40518.7	34559.3	36947.9	37345.8	31650.2	35657.5	27790	35785.5	37344.1	39247.2
B0QZN5	Vamp2	Vesicle-associated membrane protein 2	0.148092	0.711064	-0.0725624	0.950947	0.300819	0.500243	-0.129796	0.913961	5	2	25	17.9	1.47175e+07	1.37904e+07	1.3771e+07	1.43792e+07	1.28119e+07	1.45384e+07	1.34813e+07	1.37083e+07	1.11836e+07	1.57778e+07	1.28369e+07	1.27445e+07	1.35463e+07	1.48614e+07
Q61923	Kcna6	Potassium voltage-gated channel subfamily A member 6	0.166223	0.681988	-0.054975	0.962611	0.613815	0.243324	-0.129694	0.914025	10	7	25	58.6	172385	148666	163335	155832	146768	168319	148878	168835	136811	161801	120737	170470	163308	160890
Q6PDS3	Sarm1	NAD(+) hydrolase SARM1	0.244709	0.569235	-0.0660141	0.955274	0.58984	0.257135	-0.129641	0.914059	21	21	32	79.6	693026	684207	685798	705811	652622	701889	722352	714116	558560	697242	552679	693525	731503	693006
Q99PD7	Slc24a3	Sodium/potassium/calcium exchanger 3	0.00679361	0.984479	0.0044301	1.00308	0.289034	0.514003	-0.129573	0.914102	6	6	10	71.9	78244.8	73794.4	85527.9	82993.5	74648.9	78834.1	81139.4	82573.9	83003.1	83840.6	75631.7	69303.4	82251.4	79788.8
Q8BGR8	Gskip	GSK3B-interacting protein	0.00110667	0.997455	0.000306129	1.00021	0.615049	0.242634	-0.129467	0.914169	1	1	7	15.6	18337.4	23649	20876.1	21493.7	19661.5	19415.1	25482.4	22616.9	17454.4	23191.4	15078.4	21692.4	23218.9	21556.1
Q2NL51	Gsk3a	Glycogen synthase kinase-3 alpha	0.226192	0.59403	-0.0769947	0.94803	0.381222	0.415698	-0.129279	0.914289	15	9	42	51.6	1.99144e+06	2.04946e+06	2.05415e+06	2.16016e+06	2.22565e+06	2.29394e+06	2.11747e+06	2.12133e+06	1.68698e+06	2.09868e+06	1.82946e+06	1.99363e+06	2.28208e+06	2.04961e+06
O08576	Rundc3a	RUN domain-containing protein 3A	0.00576219	0.98682	0.00456429	1.00317	0.280277	0.524473	-0.129222	0.914324	15	14	48	50	523983	503651	467701	524912	409820	466512	475931	468713	595297	514521	495018	473863	483413	428825
Q9DBX2	Pdcl	Phosducin-like protein	0.269629	0.537491	-0.0752413	0.949183	0.537579	0.290016	-0.12906	0.914427	5	5	18	34.4	67202.1	63933.6	64616.7	60328.1	53333.6	60991.4	63057.2	68298	47444.6	65218.7	53386.1	64915.2	66789.7	55424.3
Q6NS46	Pdcd11	Protein RRP5 homolog	0.144388	0.717153	-0.0704695	0.952328	0.291515	0.511076	-0.129005	0.914462	2	2	1	207.6	11743.1	12343	12579.8	11683.4	11201.6	12594.3	11694.4	12943.5	9420.43	12289.8	11898.4	12196.1	12515.9	9780.19
Q8R3N1	Nop14	Nucleolar protein 14	0.21776	0.605675	-0.0637018	0.956806	0.40865	0.390257	-0.128933	0.914507	3	3	4	98.7	23396.7	26017.5	23157.5	26392.8	27012.9	27574.1	25557.5	27605.2	19509.7	25065.5	21272.4	26005	26644.9	24015.8
Q921G7	Etfdh	Electron transfer flavoprotein-ubiquinone oxidoreductase, mitochondrial	0.110098	0.776071	-0.0410238	0.971965	0.501471	0.315158	-0.128896	0.914531	27	27	53	68	6.85271e+06	6.408e+06	6.9636e+06	6.52657e+06	5.30064e+06	6.65132e+06	6.4985e+06	6.26345e+06	5.5695e+06	7.1834e+06	5.25724e+06	5.97031e+06	7.00444e+06	6.67763e+06
Q8BVA2	Tmem222	Transmembrane protein 222	0.392923	0.404648	-0.101233	0.932236	0.46623	0.341798	-0.128879	0.914542	2	2	20	23.2	43673.7	40782.2	58824.9	48649	39806.6	41908.4	60805.5	48671.1	31772.5	42787.2	32716.7	56536.2	55142.8	38408.3
Q9JI99	Sgpp1	Sphingosine-1-phosphate phosphatase 1	0.288697	0.514402	-0.134516	0.910975	0.324301	0.473914	-0.128837	0.914569	4	4	13	47.7	39862	41287.6	41842.7	44184.4	46091.4	43309.4	37165.6	39785.2	40005.9	40528.4	38137.7	40041.3	44447.1	42947.5
Q6URW6	Myh14	Myosin-14	0.20737	0.620341	-0.0596561	0.959493	0.596259	0.253362	-0.128813	0.914584	85	75	47	228.4	2.51941e+06	2.30295e+06	2.50854e+06	2.43081e+06	2.23486e+06	2.44164e+06	2.51302e+06	2.46687e+06	2.02364e+06	2.477e+06	1.95692e+06	2.43658e+06	2.57567e+06	2.37828e+06
Q7TSK3	Pcdh8	Protocadherin-8	0.0324686	0.927965	-0.0166019	0.988558	0.256029	0.554589	-0.128741	0.91463	3	3	4	113.2	15185.5	17516.4	16955.8	15919	19491.6	19667.6	17916.4	20332.4	12753.5	17057.3	16129.1	15095.5	18006	16668.9
P05063	Aldoc	Fructose-bisphosphate aldolase C	0.264025	0.544471	-0.0657373	0.955457	0.584099	0.260556	-0.128659	0.914681	34	28	88	39.4	3.17554e+07	3.11972e+07	3.13377e+07	3.25356e+07	3.1667e+07	3.59159e+07	3.17739e+07	3.32602e+07	2.45873e+07	3.21861e+07	2.59331e+07	3.38569e+07	3.4519e+07	2.94667e+07
O54692	Zw10	Centromere/kinetochore protein zw10 homolog	0.209012	0.618	-0.0493511	0.966371	0.656078	0.220761	-0.128607	0.914714	9	9	12	88	99887.5	86248.9	100941	100994	89274.5	104972	95097.6	101422	75039.5	102558	76667	99849.9	104508	91040.9
E9Q7P6	Fmn1	Formin-1	0.116858	0.764085	-0.0761508	0.948585	0.255331	0.555481	-0.128435	0.914823	7	7	6	148.4	23595.4	23336.1	32374.8	28299.5	23854.5	27515.4	25194.8	23781.9	27575.3	23957.6	25943.3	24911.3	25593.1	24685.1
Q5RL20	Mrpl43	39S ribosomal protein L43, mitochondrial	0.261128	0.548115	-0.0949206	0.936324	0.395522	0.402233	-0.128394	0.914849	6	6	43	17.9	315136	296256	291030	322511	290594	321593	286468	304510	241315	318960	277732	291931	334856	273894
E9PWB1	Phldb1	Pleckstrin homology-like domain family B member 1	0.235915	0.580878	-0.0866881	0.941682	0.568044	0.270368	-0.128394	0.914849	22	22	20	145	315962	265254	322846	291369	259376	279585	266501	296103	268570	301102	233214	312772	301532	283671
Q9JI39	Abcb10	ATP-binding cassette sub-family B member 10, mitochondrial	0.0234167	0.947509	0.0131583	1.00916	0.31809	0.48074	-0.128384	0.914855	10	10	15	77.1	81102.8	73880.1	83469.8	83262.5	86054.5	84415.8	77179	95412.5	81187.2	87565	71826.2	76991.6	82257.6	85534
A0A0G2JG35	Map4	Microtubule-associated protein (Fragment)	0.228706	0.5906	-0.0811334	0.945315	0.402854	0.3955	-0.128361	0.914871	15	1	57	30.1	34784.6	37947	30299.5	34509.7	26776.6	33083.4	39719.2	29736.9	21441.2	39229.6	22139	31895.8	35460.5	40002.1
P03995	Gfap	Glial fibrillary acidic protein	0.0999548	0.794411	-0.056432	0.961639	0.298034	0.503461	-0.128334	0.914888	38	35	75	49.9	1.31576e+07	9.75979e+06	1.14584e+07	9.02251e+06	7.88707e+06	8.36012e+06	1.13197e+07	1.3362e+07	8.76495e+06	9.15221e+06	8.21473e+06	9.99581e+06	9.56734e+06	1.16765e+07
Q9WTR5	Cdh13	Cadherin-13	0.0522438	0.886658	-0.0239859	0.983512	0.352486	0.444134	-0.128331	0.914889	12	12	20	78.1	1.51192e+06	1.2931e+06	1.34101e+06	1.26269e+06	1.46353e+06	1.15474e+06	1.42547e+06	1.71842e+06	1.16277e+06	1.59687e+06	1.07899e+06	1.39565e+06	1.36695e+06	1.51779e+06
B1AQF4	Dusp3	Dual specificity protein phosphatase	0.048899	0.893513	-0.0194774	0.98659	0.433878	0.368233	-0.12824	0.914947	9	9	57	23.2	2.87032e+06	2.72145e+06	2.6122e+06	2.81628e+06	2.5511e+06	2.87376e+06	2.81366e+06	2.89307e+06	2.31949e+06	2.97411e+06	2.40067e+06	2.50994e+06	3.08987e+06	2.56679e+06
P0C0A3	Chmp6	Charged multivesicular body protein 6	0.283011	0.521182	-0.0828817	0.94417	0.452689	0.352623	-0.128211	0.914965	6	6	31	23.4	614181	561893	572028	595026	571321	604011	600902	598431	449874	606800	491871	541923	650064	587573
Q5SXA9	Wwc1	Protein KIBRA	0.139013	0.726084	-0.0605118	0.958924	0.373002	0.423641	-0.12798	0.915112	16	15	16	124	416990	409666	449681	432745	386310	410873	428491	425433	373067	438430	390345	417812	446900	371848
P60843	Eif4a1	Eukaryotic initiation factor 4A-I	0.20022	0.630637	-0.0851359	0.942696	0.308409	0.491576	-0.127958	0.915126	25	14	57	46.1	1.18272e+07	1.1073e+07	1.27447e+07	1.22331e+07	1.28163e+07	1.30377e+07	1.22553e+07	1.22949e+07	1.00226e+07	1.16409e+07	1.12465e+07	1.12427e+07	1.28372e+07	1.17472e+07
D3YTR6	Spns1	Protein spinster homolog 1	0.0905782	0.811749	-0.0455788	0.968901	0.334609	0.462798	-0.127949	0.915132	3	3	8	51.4	163999	160677	176745	170358	177549	184031	154593	180209	159481	173070	145451	180232	161560	173076
H3BIW6	Plch2	Phosphoinositide phospholipase C	0.0441375	0.903363	-0.0165167	0.988617	0.464768	0.342951	-0.127949	0.915132	34	34	38	125.7	1.32397e+06	1.166e+06	1.11165e+06	1.2374e+06	1.06824e+06	1.16466e+06	1.23437e+06	1.38653e+06	961115	1.31548e+06	919025	1.12001e+06	1.25796e+06	1.31348e+06
Q61550	Rad21	Double-strand-break repair protein rad21 homolog	0.259409	0.550289	-0.0726993	0.950857	0.482971	0.328874	-0.127691	0.915295	6	6	15	72	101780	99582	112157	89451.1	69922.2	95247.2	89672.4	101194	71262.4	105464	76835	90416.5	121836	79371.7
Q9D024	Ccdc47	Coiled-coil domain-containing protein 47	0.00390655	0.991045	-0.00275221	0.998094	0.296496	0.505247	-0.12753	0.915397	14	14	32	55.8	547090	521408	527568	552075	465815	563479	538719	491795	579771	520287	522689	505422	541776	457112
O88983	Stx8	Syntaxin-8	0.199251	0.632047	-0.0924992	0.937897	0.268473	0.538923	-0.127473	0.915433	8	8	37	26.9	613123	660097	689250	679950	814391	724073	613159	737210	604435	665540	631994	655891	707541	674945
P14106	C1qb	Complement C1q subcomponent subunit B	0.360886	0.435626	-0.0866568	0.941702	0.573245	0.26715	-0.127368	0.9155	7	7	38	26.7	516571	497355	549002	492032	388947	473363	513058	480587	362252	555105	379765	548395	489148	481194
Q9D4V0	Etnk1	Ethanolamine kinase 1	0.0609291	0.869102	0.0264598	1.01851	0.391953	0.405553	-0.127303	0.915541	6	6	13	42	131266	124752	116885	129993	124150	138468	140797	127782	117017	136329	113569	119620	146457	109238
Q6P9R2	Oxsr1	Serine/threonine-protein kinase R1	0.289101	0.513924	-0.092172	0.938109	0.453865	0.35167	-0.127303	0.915541	15	11	30	58.2	444918	420964	423049	457686	446662	476341	416914	423444	361548	454359	375530	433055	479169	418003
Q8BG26	Rusc1	RUN and SH3 domain-containing protein 1	0.0228607	0.948723	-0.0121861	0.991589	0.264566	0.543794	-0.127301	0.915542	3	3	4	95.1	15018.9	12765.2	14992.7	14562.1	15930	17883.8	16498	15970.2	11247.9	14156.6	13196.9	13725.6	14060.3	15793.3
A0A0A0MQA5	Tuba4a	Tubulin alpha chain (Fragment)	0.167915	0.679336	-0.0477463	0.967446	0.62391	0.237733	-0.127077	0.915685	33	11	80	52.9	3.71741e+07	3.35495e+07	3.50719e+07	3.85354e+07	3.30182e+07	3.75287e+07	3.73346e+07	3.55344e+07	2.98308e+07	3.7248e+07	2.94506e+07	3.59585e+07	3.95398e+07	3.30738e+07
P61953	Gng11	Guanine nucleotide-binding protein G(I)/G(S)/G(O) subunit gamma-11	0.240329	0.575005	-0.155564	0.897782	0.282965	0.521236	-0.12695	0.915765	3	3	38	8.5	55185.7	49301.2	54998.8	47572.2	49339.6	51350.8	33648.8	52700.5	50278.9	52455.1	47907.7	48774.5	49099.7	52680.8
E9QQ33	Sh3rf1	E3 ubiquitin-protein ligase SH3RF1	0.726136	0.187873	-0.100774	0.932533	0.933811	0.116463	-0.126917	0.915786	10	10	13	93.3	128890	126833	123082	126443	109612	126221	127082	126562	87127.4	130336	95307.8	125002	138396	121332
Q9CWI3	Bccip	BRCA2 and CDKN1A-interacting protein	0.225636	0.594791	-0.13518	0.910556	0.241784	0.573081	-0.126892	0.915803	1	1	4	35.9	11925.6	11861.3	10248.6	12594.4	13722.5	11869.7	9348.26	12765.1	11586	11201.4	11046.4	12748	10663.4	12227.7
Q925E7	Ppp2r2d	Serine/threonine-protein phosphatase 2A 55 kDa regulatory subunit B delta isoform	0.142088	0.720961	-0.0620748	0.957886	0.307019	0.493152	-0.126891	0.915803	16	7	39	51.9	608726	596924	628445	628839	695807	658763	628479	639952	552337	645374	571364	595377	655916	625095
Q8VIM9	Irgq	Immunity-related GTPase family Q protein	0.141173	0.722482	-0.0462802	0.96843	0.444607	0.359247	-0.126851	0.915828	13	13	26	59.3	984584	938059	942578	955528	957117	956973	972678	1.0124e+06	782497	1.07786e+06	807962	936258	1.01566e+06	955023
Q6P5G0	Mapk4	Mitogen-activated protein kinase 4	0.0923939	0.808362	-0.0408537	0.97208	0.312869	0.486554	-0.126817	0.91585	6	3	8	65.5	68818.8	59932	67420.3	68858.6	77136	69009.2	68143.7	71771.6	62762.5	70918.8	60869.6	63264.4	75858.4	65258.1
A0A1W2P729	Cnpy2	Protein canopy homolog 2 (Fragment)	0.0685304	0.854023	-0.0209625	0.985575	0.676772	0.210488	-0.126769	0.91588	9	9	72	15.3	1.07856e+06	1.02847e+06	1.05418e+06	1.11529e+06	923360	1.09869e+06	1.11729e+06	1.14131e+06	880548	1.06354e+06	859588	1.05795e+06	1.15124e+06	975641
G3UW46	Atp23	Mitochondrial inner membrane protease ATP23	0.301453	0.499513	-0.116672	0.922313	0.329494	0.46828	-0.126566	0.916009	5	5	24	27.4	92838.9	95455.1	108413	104260	103267	106472	95230	96243.2	82980.9	99819.3	90281.8	101385	100310	98453.3
Q9CR60	Golt1b	Vesicle transport protein GOT1B	0.19486	0.638469	-0.0777378	0.947542	0.373918	0.422748	-0.126544	0.916023	3	3	17	15.4	73852	72822.2	69130	77371.2	68853.7	77275.6	71241.3	72022	60199.5	74201.8	66746.4	67451.3	82383.3	64946.3
Q9CWK3	Cd2bp2	CD2 antigen cytoplasmic tail-binding protein 2	0.617525	0.241254	-0.182835	0.88097	0.382891	0.414103	-0.12647	0.91607	5	5	20	37.7	40264.8	39778.2	36683.6	41150.8	40536.9	38908.7	37753.5	38204.1	29555.9	36699.7	35758.6	38909.3	46234.5	33798.6
B2RWC4	Lrrc73	Gm88 protein	0.0878704	0.816826	-0.0410665	0.971936	0.327142	0.470823	-0.126307	0.916174	5	5	25	33.4	277754	274237	276835	258637	277199	308305	269536	276454	236852	281889	253792	259859	286861	257508
Q9Z2I2	Fkbp1b	Peptidyl-prolyl cis-trans isomerase FKBP1B	0.384534	0.41254	-0.0894105	0.939907	0.485823	0.326721	-0.126285	0.916188	3	3	41	11.8	285655	276987	294234	303097	304610	315838	289522	303240	224381	296409	235634	294649	319324	291166
Q6NT99	Dusp23	Dual specificity protein phosphatase 23	0.0335856	0.925581	0.0110558	1.00769	0.567675	0.270598	-0.126263	0.916201	7	7	47	16.6	70922	69458.4	67310.9	70223.2	64043.4	72701.6	70329.1	81646.2	56636.9	76648.9	49979.7	70615.6	72214	75258.6
Q9D902	Gtf2e2	General transcription factor IIE subunit 2	0.0414174	0.909039	-0.0135423	0.990657	0.58686	0.258905	-0.126254	0.916207	3	3	12	33	52987.1	53985.7	50539.2	50457.2	42710.2	55151.8	55353.4	52969.7	41662.2	51605.3	42185.2	51445	53859.5	46890.4
Q9WVH4	Foxo3	Forkhead box protein O3	0.372809	0.42383	-0.0532234	0.963781	1.2945	0.0507579	-0.126063	0.916329	3	3	8	71	42720.3	47466.9	42444.9	48267.5	37436.5	43637.1	47288.9	42868.6	33401.8	51156.3	31944.9	45093.5	55452.3	39336.8
Q9ERI6	Rdh14	Retinol dehydrogenase 14	0.189103	0.64699	-0.0655507	0.95558	0.43154	0.37022	-0.126002	0.916367	16	16	59	36.3	1.83553e+06	1.77482e+06	1.78006e+06	1.8321e+06	1.71987e+06	1.8595e+06	1.84812e+06	1.79253e+06	1.4841e+06	1.86088e+06	1.5695e+06	1.73525e+06	1.91911e+06	1.71765e+06
Q8BMQ8	Mon1b	Vacuolar fusion protein MON1 homolog B	0.0417664	0.908309	-0.0193567	0.986673	0.378394	0.418414	-0.125786	0.916505	9	9	16	60	142524	134306	144239	148850	141633	152975	144658	145411	132045	149580	126694	135026	152430	137785
Q8CG76	Akr7a2	Aflatoxin B1 aldehyde reductase member 2	0.0583004	0.874379	-0.021032	0.985527	0.530429	0.294829	-0.125613	0.916614	15	15	50	40.6	1.20577e+06	1.12141e+06	1.23151e+06	1.21615e+06	1.16317e+06	1.26921e+06	1.1938e+06	1.30257e+06	1.05864e+06	1.22316e+06	949579	1.19582e+06	1.27168e+06	1.20601e+06
Q9JHE7	Tssc4	Protein TSSC4	1.03146	0.0930116	-0.108175	0.927761	1.05378	0.0883529	-0.125484	0.916696	6	6	28	33.5	72359.9	64740.9	65629.8	66865.8	60765.4	65020.7	68721.4	66025.5	48293.8	70296.1	50669.6	70650.7	77169.1	60131.1
Q9D4F2	Plpp6	Phospholipid phosphatase 6	0.0449489	0.901677	0.0230983	1.01614	0.323604	0.474675	-0.125467	0.916707	6	6	29	31.7	87300.7	87553.5	103273	96044.2	92529.1	92893	89652.7	109461	88291.2	110129	75197	88305	93348.8	106562
Q8BSK8	Rps6kb1	Ribosomal protein S6 kinase beta-1	0.0604931	0.869975	-0.0265612	0.981758	0.348083	0.44866	-0.125345	0.916785	4	4	9	59.1	108326	107668	102138	111175	108305	117303	108487	114262	91007.7	115258	94519.5	108328	105359	108474
H3BLR9	Rnasek	Ribonuclease kappa	0.1504	0.707294	0.0367364	1.02579	0.597431	0.252679	-0.125173	0.916894	1	1	26	3.7	254145	244185	224344	224683	139589	207700	231797	283435	152168	278293	145519	245582	237527	211837
Q8BLS7	Sowaha	Ankyrin repeat domain-containing protein SOWAHA	0.122049	0.755007	-0.0567971	0.961396	0.273763	0.532399	-0.125106	0.916937	3	3	5	57.7	137630	116556	119544	122576	136914	120627	122427	147301	96327.2	146945	105882	114295	126437	145888
Q8BNW6	Sntg1	Gamma-1-syntrophin	0.560103	0.275358	-0.239426	0.847082	0.281265	0.523281	-0.12495	0.917036	2	2	3	57.9	3145.76	3118.5	3335.6	5094.64	3538.74	2677.65	2856.21	3601.81	3186.82	3412.49	3174.78	4018.3	3837.1	2946.73
Q0VE82	Cpne7	Copine-7	0.00473805	0.98915	0.00394325	1.00274	0.205172	0.623487	-0.124935	0.917045	11	10	22	61.9	132680	121989	115428	117502	87548.6	91183.3	121546	182014	87788.5	128086	65034.9	108715	121547	171885
Q6P8J2	Sat2	Diamine acetyltransferase 2	0.45677	0.349325	-0.0818269	0.94486	0.938739	0.115149	-0.124927	0.91705	4	4	18	19.3	235279	215061	223122	230359	166408	216767	210615	227083	162294	225505	150519	223106	237384	223812
A0A2R8VHV1	Phf20l1	PHD finger protein 20-like protein 1	0.321898	0.476543	-0.149579	0.901514	0.270168	0.536824	-0.124913	0.917059	5	5	5	111	33474	33078.4	31505.8	38001.6	36306.1	39001.3	32417.5	30661.5	27474.6	31325.7	33929.1	33555.3	35555.6	30276.5
A0A2I3BRD1	Tbc1d23	TBC1 domain family member 23	0.2271	0.592789	-0.0847239	0.942965	0.357041	0.4395	-0.124804	0.917128	6	6	7	78.2	212115	206455	209881	233506	219888	241420	214694	215768	171818	213076	192622	198618	237576	210303
P62996	Tra2b	Transformer-2 protein homolog beta	0.0312349	0.930604	-0.0186707	0.987142	0.288118	0.515089	-0.124793	0.917136	8	6	30	33.6	905282	862506	860505	974462	985192	1.01555e+06	901240	880038	932818	936406	870158	867066	954250	856286
P61028	Rab8b	Ras-related protein Rab-8B	0.509621	0.309299	-0.100863	0.932475	0.593225	0.255138	-0.124618	0.917247	10	7	42	23.6	1.54465e+06	1.48962e+06	1.43811e+06	1.59945e+06	1.43014e+06	1.50968e+06	1.55141e+06	1.6436e+06	1.02968e+06	1.56559e+06	1.10516e+06	1.47656e+06	1.66458e+06	1.62671e+06
O35393	Efnb3	Ephrin-B3	0.171271	0.674108	-0.0574332	0.960972	0.470359	0.338564	-0.124587	0.917267	12	12	50	35.9	259294	196641	247532	212824	159617	189580	205654	233598	175003	256342	133689	247628	233659	228717
Q8C1Z7	Bbs4	Bardet-Biedl syndrome 4 protein homolog	0.475514	0.33457	-0.0924146	0.937952	0.629132	0.234892	-0.124325	0.917433	3	3	6	58.2	48685	44919.6	43014.5	44605.4	29666.8	42035.9	43169.5	46556.3	28758.5	43209.5	29364.5	52264.8	47751.8	35707.6
Q9JKN1	Slc30a7	Zinc transporter 7	0.0793946	0.832924	-0.0531785	0.963811	0.27646	0.529103	-0.124242	0.917486	2	2	8	41.8	18011	17772.3	17775.2	16168.7	16803.4	18804	18288.8	14540.3	18580.3	16071.3	17004.5	15257.1	19413.2	15516.7
Q9D9S3	Rwdd2a	RWD domain-containing protein 2A	0.114619	0.768036	0.0629913	1.04463	0.38053	0.416361	-0.124193	0.917517	2	2	9	33.9	67375.2	59646.8	56843.6	64525.6	41175.7	59511.7	63935.5	59114	65946.6	59107.5	52421.2	55700.9	66003.7	48207.9
Q8BR90	1 SV	UPF0600 protein C5orf51 homolog	0.00367601	0.991571	-0.00139465	0.999034	0.657737	0.219919	-0.124139	0.917551	6	6	23	33.5	473848	436342	455063	482583	424340	456849	452845	488908	420588	523303	364202	465465	493303	443600
Q62504	Spen	Msx2-interacting protein	0.0511449	0.888905	-0.0287616	0.980261	0.326576	0.471437	-0.124103	0.917574	8	8	2	398.5	43104.3	41129.1	37742	42877.1	35878.9	43520.4	37296.8	44874.9	37818.7	39262.4	36939	36251.3	41759.9	40171.2
Q9QY76	Vapb	Vesicle-associated membrane protein-associated protein B	0.251899	0.559887	-0.0877317	0.941001	0.349296	0.447408	-0.124092	0.917581	13	12	59	26.9	2.75422e+06	2.80566e+06	2.72083e+06	2.92566e+06	3.17038e+06	2.93536e+06	2.90825e+06	2.77466e+06	2.45673e+06	2.87029e+06	2.51264e+06	2.75962e+06	3.16846e+06	2.70177e+06
Q3UFM6	Ess2	Splicing factor ESS-2 homolog	0.0551581	0.880728	-0.028746	0.980272	0.461335	0.345673	-0.124029	0.917622	1	1	3	52.6	8076.53	7527.3	6486.56	7950.72	4988.88	7786.18	9243.14	7954.81	3160.89	9080.45	4018.15	8631.55	8361.96	6828.92
Q8BHS8	Sybu	Syntabulin	0.0380811	0.916049	0.0301092	1.02109	0.285162	0.518607	-0.123932	0.917683	8	5	11	73	26571.2	29928.4	27065.1	26343.3	28194.2	28131.9	27909.7	27203.2	37267.4	25862.6	26586.1	25105.6	30265.3	25052
E9PW20	Chtop	Chromatin target of PRMT1 protein	0.156222	0.697875	-0.054888	0.962669	0.385474	0.411648	-0.123902	0.917702	5	5	35	22.1	238896	232898	236793	269455	273704	277457	260070	251527	216620	237032	210866	251761	273145	234320
A2ALK8	Ptpn3	Tyrosine-protein phosphatase non-receptor type 3	0.0563087	0.878398	0.0390766	1.02746	0.335291	0.462071	-0.123838	0.917743	17	17	20	103.8	291050	315121	299476	325164	252155	295969	333975	268636	369254	305018	280436	296800	339059	235831
P03911	Mtnd4	NADH-ubiquinone oxidoreductase chain 4	0.238234	0.577784	-0.11903	0.920806	0.258888	0.55095	-0.123747	0.917801	9	9	17	51.8	2.49739e+06	2.44404e+06	2.62271e+06	2.63272e+06	2.86951e+06	2.82301e+06	2.53286e+06	2.43884e+06	2.28379e+06	2.33068e+06	2.51845e+06	2.55786e+06	2.56542e+06	2.44839e+06
O54941	Smarce1	SWI/SNF-related matrix-associated actin-dependent regulator of chromatin subfamily E member 1	0.137769	0.728166	-0.0608523	0.958698	0.326915	0.47107	-0.123733	0.91781	11	10	24	46.6	136875	126827	134834	139842	139204	147774	135746	127353	117576	142432	126160	128078	149728	121391
Q8BHW2	Oscp1	Protein CP1	0.0885815	0.81549	-0.0238891	0.983578	0.607494	0.246891	-0.123704	0.917828	14	14	39	43.2	710103	706255	691239	586312	465395	649193	654995	660781	525534	683620	506375	620753	736749	571387
Q9DCT5	Sdf2	Stromal cell-derived factor 2	0.256136	0.554453	-0.0650871	0.955888	0.510366	0.308769	-0.12361	0.917888	6	6	40	23.1	537919	540376	565817	547854	557270	585704	573102	542033	447000	571015	451149	569109	602206	515506
Q9Z0L0	Tpbg	Trophoblast glycoprotein	0.296374	0.50539	-0.101383	0.932139	0.354379	0.442202	-0.123599	0.917895	8	8	20	46.4	179207	165233	165362	158957	164244	178743	162400	172514	121243	171706	149798	162005	171966	160574
A0A0R4J0G4	Ranbp10	Ran-binding protein 10	0.201959	0.628117	-0.0588013	0.960061	0.475003	0.334963	-0.123592	0.9179	7	6	14	70	140570	138278	124993	144749	142527	147851	146612	141260	114830	134736	104702	144057	144581	145296
Q791V5	Mtch2	Mitochondrial carrier homolog 2	0.328421	0.469439	-0.0986269	0.933921	0.407427	0.391357	-0.12357	0.917913	10	10	43	33.5	2.12199e+06	1.98339e+06	2.05037e+06	2.15227e+06	2.09657e+06	2.18934e+06	2.07877e+06	2.11875e+06	1.59748e+06	2.08107e+06	1.77733e+06	2.08705e+06	2.14754e+06	2.05049e+06
Q8VHV1	Baalc	Brain and acute leukemia cytoplasmic protein	0.245797	0.56781	-0.10074	0.932555	0.313867	0.485438	-0.123549	0.917926	5	5	39	15.5	399630	430721	408011	464995	444384	442616	451354	403245	359437	409558	403652	420780	470767	369219
A0A2I3BRJ4	6030458C11Rik	RIKEN cDNA 6030458C11 gene	0.0986097	0.796875	-0.081653	0.944974	0.143952	0.717873	-0.123458	0.917985	4	4	15	39.8	5368.3	3125.42	3921.38	5019.45	5415.42	4980.38	5029.74	3469.38	4049.53	4435.24	4166.25	3066	4731.33	5772.09
A0A0R4J0P1	Acad8	Isobutyryl-CoA dehydrogenase, mitochondrial	0.417348	0.382518	-0.144854	0.904471	0.361746	0.434765	-0.123409	0.918016	20	20	56	45.1	1.15735e+06	1.03782e+06	1.33137e+06	1.14744e+06	1.21547e+06	1.15927e+06	1.08072e+06	1.10423e+06	1.02616e+06	1.10128e+06	975618	1.27677e+06	1.18296e+06	1.12442e+06
P48036	Anxa5	Annexin A5	0.101512	0.791567	-0.0498101	0.966063	0.295646	0.506237	-0.123407	0.918017	28	27	74	35.7	1.23937e+07	1.12834e+07	1.14906e+07	1.25585e+07	1.30085e+07	1.39971e+07	1.25271e+07	1.16125e+07	1.06991e+07	1.17422e+07	1.11412e+07	1.08223e+07	1.32307e+07	1.18325e+07
Q8C4X2	Csnk1g3	Casein kinase I isoform gamma-3	0.0807506	0.830327	0.0697536	1.04954	0.191182	0.643899	-0.123356	0.918049	7	1	19	48.9	1832.52	1983.46	2106.95	2294.02	2545.65	2676.62	1682.01	2758.33	2620.76	2026.2	1057.99	3217.54	2467.45	2171.18
Q9D8W7	Ociad2	OCIA domain-containing protein 2	0.543156	0.286315	-0.0876164	0.941076	0.508655	0.309988	-0.123198	0.91815	7	7	41	16.9	3.48861e+06	3.52495e+06	3.48899e+06	3.69611e+06	3.75819e+06	3.89618e+06	3.76568e+06	3.73053e+06	2.36369e+06	3.93487e+06	2.78936e+06	3.57256e+06	4.02808e+06	3.60533e+06
P70697	Urod	Uroporphyrinogen decarboxylase	0.117053	0.763742	-0.0434751	0.970315	0.459399	0.347217	-0.123122	0.918198	11	11	40	40.7	761562	838301	767605	818689	795366	864609	787185	816683	709625	805042	667940	773967	876775	770989
A0A5F8MQ13	Tmem178b	Transmembrane protein 178B	0.23688	0.579589	-0.102803	0.931222	0.275985	0.529681	-0.12308	0.918225	4	4	14	33.3	122523	115739	124695	115308	130371	130852	110971	122242	95249.1	127358	112991	109766	126662	121260
Q8VCN9	Tbcc	Tubulin-specific chaperone C	0.362916	0.433595	-0.0659112	0.955342	1.35966	0.043686	-0.12288	0.918352	12	12	35	38.1	426510	415704	380622	402186	306249	372743	407893	366190	304669	450767	294609	405035	450868	350703
Q9QZM2	Polg2	DNA polymerase subunit gamma-2, mitochondrial	0.128136	0.744499	-0.0837859	0.943578	0.193119	0.641034	-0.122868	0.91836	2	2	3	51.4	19055.3	16637.2	19930.2	19216.7	24035.3	20479.1	17117.1	21520.8	18368.8	18208.2	18514.8	18405	17414.3	21811.8
Q8CHQ0	Fbxo4	F-box only protein 4	0.378147	0.418652	-0.0686641	0.953521	1.01311	0.0970274	-0.122819	0.918391	4	4	14	43.7	71293.2	72733.3	62714.4	70980.5	58014.4	63813.4	71758.7	67918.9	53336	73540.4	49499.3	66296.9	78677.5	67515.4
A0A0R4J263	Agpat1	1-acyl-sn-glycerol-3-phosphate acyltransferase	0.227257	0.592575	-0.0785537	0.947007	0.3787	0.418119	-0.122795	0.918407	5	5	21	31.7	834850	775184	847034	926751	866251	909616	839485	843854	700133	858578	725427	847084	873411	841272
Q9CWT3	Snx10	Sorting nexin-10	0.331704	0.465903	-0.0906569	0.939095	0.39874	0.399264	-0.122782	0.918415	3	3	16	23.5	98226.6	91130.7	102390	100647	103546	90895.5	107460	112753	73185.1	100019	78828.3	103325	100368	102666
Q9CZA6	Nde1	Nuclear distribution protein nudE homolog 1	0.347748	0.449006	-0.112619	0.924907	0.459411	0.347208	-0.122607	0.918526	3	2	12	38.5	6690.07	9135.48	9010.13	7282.52	7459.54	8251.09	6588.93	7602.25	7047.26	8028.23	5604.5	8492.26	9462.83	7358.03
Q8C6B2	Rtkn	Rhotekin	0.0649693	0.861055	-0.026281	0.981948	0.497602	0.317979	-0.122417	0.918647	12	6	25	63	280469	257070	271398	259631	246719	278601	273974	252662	245121	279366	225264	270998	287217	236601
Q6A0A2	Larp4b	La-related protein 4B	0.111666	0.773274	-0.0570485	0.961229	0.283356	0.520768	-0.122325	0.918706	12	12	17	81.6	165547	153332	165044	171468	175950	174176	163364	166931	153471	164157	159673	164375	173762	145095
O88746	Tom1	Target of Myb protein 1	0.208795	0.618308	-0.0519932	0.964603	0.504371	0.313061	-0.122136	0.918826	14	14	44	54.3	1.31773e+06	1.24419e+06	1.38079e+06	1.2603e+06	1.27076e+06	1.32528e+06	1.30151e+06	1.42806e+06	997993	1.42008e+06	1.01945e+06	1.38009e+06	1.34269e+06	1.28919e+06
Q0KL01	Ubxn2b	UBX domain-containing protein 2B	0.12402	0.751588	-0.0404427	0.972357	0.500516	0.315852	-0.121988	0.918921	10	10	30	37.4	348949	343044	351125	346015	304088	336823	347425	355441	280878	379181	286334	350986	352002	321154
Q8CDT8	Dnal4	Dynein light chain	0.0790406	0.833603	-0.0314908	0.978409	0.338016	0.459181	-0.121962	0.918937	3	3	18	15.9	71718	66961.4	63632.4	70918.3	73785.8	70928	68817.5	80789.4	56264.9	74458.5	59220.6	67849.6	70182.4	71071.6
Q9CZX8	Rps19	40S ribosomal protein S19	0.294897	0.507111	-0.0788472	0.946814	0.410949	0.388196	-0.121866	0.918999	13	13	68	16.1	1.65657e+06	1.60557e+06	1.66875e+06	1.79204e+06	1.79112e+06	1.78214e+06	1.8315e+06	1.69338e+06	1.32613e+06	1.70352e+06	1.41602e+06	1.66018e+06	1.85172e+06	1.67072e+06
Q6DIC9	Spock1	Sparc/osteonectin, cwcv and kazal-like domains proteoglycan 1	0.298645	0.502753	-0.0912262	0.938725	0.343419	0.453504	-0.121613	0.919159	10	9	29	49.6	378281	367250	368488	409326	415467	418354	397325	377197	280950	414615	337974	367365	416060	377697
P35822	Ptprk	Receptor-type tyrosine-protein phosphatase kappa	0.175645	0.667352	-0.054595	0.962865	0.451569	0.353534	-0.121583	0.919178	10	9	11	164.1	181731	180106	182915	162009	153658	184081	182871	177175	134870	176459	150185	167695	193245	154804
A2ANL9	Tenm1	Teneurin-1	0.0174689	0.960575	-0.00675564	0.995328	0.448205	0.356283	-0.121567	0.919189	25	22	11	304.7	251402	240357	255244	235222	222398	221092	258330	283116	197869	283464	200990	243692	246200	241272
Q63829	Commd3	COMM domain-containing protein 3	0.360395	0.436119	-0.0567089	0.961455	0.902094	0.125287	-0.121446	0.919266	6	6	33	22	645633	623637	606975	603463	513087	584018	665311	637913	441404	653594	471703	613303	674365	563819
A0A087WSU3	Ndufs1	NADH-ubiquinone oxidoreductase 75 kDa subunit, mitochondrial (Fragment)	0.325091	0.473052	-0.211664	0.863541	0.188227	0.648296	-0.121424	0.91928	4	1	70	6.4	43526.6	38122.3	47561.6	43709.6	31946.5	50955.6	34502.9	32821.1	28765.6	36667.5	46544.1	36485.2	39645.2	34977.5
P62320	Snrpd3	Small nuclear ribonucleoprotein Sm D3	0.207415	0.620276	-0.11952	0.920494	0.218696	0.604371	-0.121237	0.919399	4	4	48	13.9	753297	723916	683265	731075	752017	781269	694382	671737	612911	696643	734692	657306	683215	739091
Q5U452	Trp53rka	Transformation-related protein 53-regulating kinase A	0.0142753	0.967664	-0.00749807	0.994816	0.23429	0.583055	-0.121228	0.919405	3	1	13	27.4	39829.8	47935.2	56076.5	39827.3	58433.1	54213.8	45697	53757.2	47057.4	44523.5	37738.4	42777.8	55685.6	50282.1
E9QP00	Tra2a	Transformer-2 protein homolog alpha	0.121851	0.755352	-0.0862576	0.941963	0.199569	0.631583	-0.121212	0.919415	7	5	26	32.6	597207	619802	648063	663347	745714	708176	578986	643937	665086	575941	678940	565599	649407	631745
P97346	Nxn	Nucleoredoxin	0.191466	0.643478	0.117919	1.08517	0.193881	0.63991	-0.121186	0.919431	2	2	6	48.3	15721.5	12093.5	9536.43	11843.5	13452.9	15193.2	12520.4	14747.5	13180.2	13511.2	11991.6	13054.2	10515.8	12303.5
Q9JIY0	Plekho1	Pleckstrin homology domain-containing family O member 1	0.33935	0.457772	-0.0984822	0.934015	0.411981	0.387274	-0.121185	0.919432	6	6	15	46	160454	157453	149707	161242	154706	162274	156302	155901	117718	165570	133886	177895	165001	132835
Q9ESM3	Hapln2	Hyaluronan and proteoglycan link protein 2	0.0939483	0.805474	-0.0400042	0.972652	0.453997	0.351563	-0.121174	0.919439	15	15	53	37.9	2.82293e+06	2.19112e+06	2.56649e+06	2.40557e+06	1.93395e+06	2.18078e+06	2.176e+06	2.62218e+06	2.12452e+06	2.79471e+06	1.48652e+06	2.66625e+06	2.56177e+06	2.66681e+06
Q8VEH5	Epm2aip1	EPM2A-interacting protein 1	0.430259	0.371313	-0.110898	0.926011	0.41027	0.388803	-0.12116	0.919448	20	20	41	70.1	2.31386e+06	2.3577e+06	2.38225e+06	2.49296e+06	2.54315e+06	2.41281e+06	2.34069e+06	2.47551e+06	1.87244e+06	2.4626e+06	1.91597e+06	2.33153e+06	2.61408e+06	2.53081e+06
G3UZ01	Ptbp3	Polypyrimidine tract-binding protein 3	0.132737	0.736654	-0.0433575	0.970394	0.298726	0.50266	-0.121119	0.919474	6	4	14	49.6	45533.4	51354	54824.9	45893.4	57416.1	54737	55774.3	53510.1	40162.5	50900.9	42148.4	47971.6	54762.3	52062.6
Q923Z0	Gprc5b	G-protein coupled receptor family C group 5 member B	0.273226	0.533057	-0.0919817	0.938233	0.465297	0.342534	-0.121115	0.919477	4	4	16	45.9	234464	219504	226797	225272	223244	230932	199813	233113	190639	239107	175716	221035	240651	241041
Q99ME2	Wdr6	WD repeat-containing protein 6	0.105523	0.784291	-0.0514573	0.964961	0.273998	0.53211	-0.12111	0.91948	7	7	10	121.8	65690.4	66786.9	68134.6	69653.2	74618.4	76041.4	72919.7	71769.4	58645.1	63989.4	64107.2	65917.5	68636.2	67367
E9Q3A7	Cdh19	Cadherin 19, type 2	0.526854	0.297266	0.121363	1.08776	0.514884	0.305574	-0.12108	0.919499	2	2	3	87.2	52699.1	45880.7	38300.9	54981	36375	49950.2	54543.7	49830.8	41960.4	56877.4	31933.8	43187.9	52568.2	49156.9
Q80UU9	Pgrmc2	Membrane-associated progesterone receptor component 2	0.251005	0.561042	-0.0743714	0.949756	0.429893	0.371626	-0.120882	0.919625	8	7	42	23.3	333290	333930	354055	345679	335841	340329	352077	350426	273098	353912	290037	343348	358599	325867
A0A087WP33	Atg9a	Autophagy-related protein 9 (Fragment)	0.134086	0.734368	-0.0318455	0.978168	0.610302	0.2453	-0.120782	0.919689	14	14	19	95.2	191533	199412	203315	198542	181138	208838	207570	205186	151524	212948	156940	191759	217691	189639
Q3TW96	Uap1l1	UDP-N-acetylhexosamine pyrophosphorylase-like protein 1	0.00131249	0.996982	-0.000523186	0.999637	0.396285	0.401527	-0.12078	0.91969	16	15	36	56.6	704371	669051	588460	697033	677315	741748	688682	710819	577572	715112	550455	619626	732322	681549
Q9CQT7	Desi1	Desumoylating isopeptidase 1	0.487857	0.325194	-0.0832921	0.943901	0.889529	0.128965	-0.12068	0.919754	2	2	20	18.4	42530.3	35786.2	33995.5	36915.5	26761.3	35712.9	33356.8	40069.8	22602.4	40722.4	24451.6	38460.3	38273.6	35312.8
D3Z6S5	Plekhb1	Pleckstrin homology domain-containing family B member 1 (Fragment)	0.084099	0.82395	-0.0417746	0.971459	0.283033	0.521155	-0.120666	0.919763	6	1	50	17.2	47537.8	35492.9	37635.3	41275.8	29512.5	35718.9	37075.9	43001.7	29504.3	45693	21300.7	40532.4	42625	48107.8
F6SEU4	Syngap1	Ras/Rap GTPase-activating protein SynGAP	0.150912	0.706461	-0.0594959	0.959599	0.344135	0.452757	-0.120641	0.919779	59	3	60	148.1	1.87738e+07	1.86946e+07	1.78282e+07	1.8804e+07	1.90944e+07	1.93204e+07	1.86459e+07	1.91406e+07	1.57239e+07	1.93391e+07	1.63942e+07	1.77282e+07	1.93688e+07	1.85368e+07
Q6DID7	Wls	Protein wntless homolog	0.0681797	0.854713	0.0462502	1.03258	0.225671	0.594743	-0.120566	0.919827	2	2	3	62.1	14097.7	14631.2	13899.4	11787.9	14463.7	17695.7	12963.3	13822.7	14473.2	14337.2	13900.2	11869.4	15313.9	12188.4
Q3UMT1	Ppp1r12c	Protein phosphatase 1 regulatory subunit 12C	0.0330822	0.926654	-0.0115658	0.992015	0.480111	0.331047	-0.120485	0.919878	24	24	38	84.6	800010	761324	781593	823525	735568	800863	827069	841803	661029	861674	660004	775622	832367	750797
Q7TNS5	B630019K06Rik	RIKEN cDNA B630019K06 gene	0.0996838	0.794907	-0.0509227	0.965319	0.223456	0.597783	-0.120451	0.9199	4	3	18	34.8	104327	101731	115212	103007	135451	119190	107654	125152	94686.3	107806	103181	101863	111615	113056
Q9WUM4	Coro1c	Coronin-1C	0.319673	0.478991	-0.0666811	0.954832	0.697343	0.200751	-0.120368	0.919953	24	17	51	53.1	6.24186e+06	6.00512e+06	6.27177e+06	6.60063e+06	5.23086e+06	5.74222e+06	6.49318e+06	6.56371e+06	4.5864e+06	6.57692e+06	4.11298e+06	6.47892e+06	6.63204e+06	6.56353e+06
D9HP81	Rims2	Regulating synaptic membrane exocytosis 2	0.123794	0.751979	-0.0481198	0.967196	0.401253	0.39696	-0.120327	0.919979	34	32	27	177.5	326108	325046	330703	344261	322909	330046	356608	330114	291793	333333	287378	316428	355107	316497
G3X937	Slc41a3	Solute carrier family 41 member 3	0.0092505	0.978925	-0.00451479	0.996875	0.544899	0.285168	-0.120272	0.920014	3	3	6	53.3	17950.8	14697.1	17303.9	18540.7	13853.6	19248.1	15796.3	14838.6	16005.4	18313.1	13489.7	17735.6	19159.9	13517.5
D3Z383	Mest	Mesoderm-specific transcript protein	0.446514	0.357673	-0.131427	0.912928	0.319182	0.479532	-0.120234	0.920038	3	3	15	39.5	169270	157476	206766	186949	181666	175607	205447	172945	122160	178376	120123	233473	177477	180963
Q3UGP9	Lrrc58	Leucine-rich repeat-containing protein 58	0.0587246	0.873525	0.0500182	1.03528	0.16863	0.67822	-0.120184	0.92007	2	2	8	40.1	8184.28	7911.94	8624.2	7008.99	8938.25	9265.39	6190.39	11300.3	7561.5	9722.5	7534.03	6704.83	7156.83	10320.3
A0A498WFS2	Ubxn1	UBX domain-containing protein 1	0.173392	0.670823	-0.0625374	0.957578	0.395453	0.402297	-0.120108	0.920119	12	12	57	29.9	1.09965e+06	1.01032e+06	1.00235e+06	1.09138e+06	1.05919e+06	1.08197e+06	1.06018e+06	1.04614e+06	904423	1.09337e+06	920789	1.0305e+06	1.13718e+06	980235
Q9JJF9	Sppl2a	Signal peptide peptidase-like 2A	0.0639259	0.863126	-0.0400069	0.97265	0.239322	0.57634	-0.120066	0.920145	3	3	10	58.1	30600.7	38002.6	36179.6	28668.4	36148.3	33327.3	36574.4	37933.5	33779.4	27818.6	28894	33430.1	31217.2	37053.7
Q9CWQ0	Dph5	Diphthine methyl ester synthase	0.0393077	0.913466	-0.0122322	0.991557	0.373006	0.423637	-0.119908	0.920246	4	4	17	31.2	14595.1	13567.3	18102.3	15879.1	16308.3	20232.4	16003.3	17659	10207.6	17441.3	11447.3	19074.7	17924.7	13119.1
A0A668KL65	Sorbs1	Sorbin and SH3 domain-containing protein 1 (Fragment)	0.00721336	0.983528	-0.00400534	0.997228	0.244651	0.56931	-0.119684	0.920389	32	1	38	111.8	79722.4	77333.2	84285.8	80378.5	100449	89259.7	79398.1	89628.1	80342.9	92689.8	71650.7	80759.3	81603.9	91247.2
F8WGF2	Nos1	Nitric oxide synthase, brain	0.0676587	0.855739	0.0290081	1.02031	0.394216	0.403445	-0.119497	0.920508	48	47	36	164.2	1.5456e+06	1.27258e+06	1.27368e+06	1.18835e+06	965642	1.077e+06	1.41786e+06	1.70188e+06	961774	1.45299e+06	817975	1.31258e+06	1.28873e+06	1.45125e+06
P61807	Snn	Stannin	0.0264607	0.940891	-0.0156353	0.989221	0.210984	0.6152	-0.119227	0.920681	1	1	13	9.5	21786.6	19475.5	23029.7	22269.1	26434.7	25534.5	22275.9	23934.2	19412	23534.4	21322.6	20490.5	21479.8	23497.2
Q8K157	Galm	Galactose mutarotase	0.0663832	0.858256	0.03592	1.02521	0.240708	0.574502	-0.119178	0.920712	3	3	11	37.8	30967.5	26810.6	26811.9	24346.6	31530.8	31687.3	27380.2	31182.2	26828.2	30431.9	26497.7	25160.2	29645.7	26655.7
P62715	Ppp2cb	Serine/threonine-protein phosphatase 2A catalytic subunit beta isoform	0.0341073	0.92447	-0.0156963	0.989179	0.323091	0.475236	-0.119019	0.920813	20	2	81	35.6	1.42612e+07	1.36557e+07	1.34289e+07	1.4206e+07	1.49152e+07	1.54364e+07	1.38037e+07	1.52547e+07	1.24718e+07	1.47651e+07	1.25131e+07	1.39888e+07	1.42937e+07	1.35491e+07
Q3UF64	Rnft2	RING finger and transmembrane domain-containing protein 2	1.08168	0.082856	-0.192283	0.87522	0.312612	0.486842	-0.118991	0.920831	2	2	5	48.8	30772.6	26904.9	34150.2	33057.6	37727.6	35376.7	30189.5	32351.2	19213.4	31111.8	26102.8	32711.6	35955.8	30617.9
Q8C739	Fam110b	Protein FAM110B	0.0619578	0.867046	0.0263734	1.01845	0.676125	0.210802	-0.118985	0.920836	8	8	26	40.3	223771	218325	225325	227506	190354	205327	230949	241750	221978	234103	173570	225486	232355	208518
Q9Z123	Sema4f	Semaphorin-4F	0.102086	0.790522	-0.0593424	0.959701	0.234907	0.582228	-0.118957	0.920853	6	6	8	84.4	50397.2	52482.8	54585.2	48406.6	56646.4	52296.7	49126.4	53962.6	49937.2	53086.7	51207.4	50770.6	50502	49550
P97441	Slc30a3	Zinc transporter 3	0.143197	0.719123	-0.0767423	0.948196	0.209462	0.61736	-0.118828	0.920936	10	10	26	41.8	1.49501e+06	1.57646e+06	1.73215e+06	1.68904e+06	2.03375e+06	1.72226e+06	1.67906e+06	1.7241e+06	1.49536e+06	1.64327e+06	1.61212e+06	1.62726e+06	1.58613e+06	1.71145e+06
Q9JLV2	Trpc4ap	Short transient receptor potential channel 4-associated protein	0.116982	0.763868	-0.0566566	0.96149	0.284034	0.519956	-0.118785	0.920963	1	1	1	90.7	10445.1	9399	10887.4	9729.82	10933.7	9609.59	11057.7	9428.26	9575.22	11100.5	9558.4	10653.8	10786.1	8687.84
Q80TB8	Vat1l	Synaptic vesicle membrane protein VAT-1 homolog-like	0.0340941	0.924498	0.0116233	1.00809	0.562264	0.273991	-0.118772	0.920971	19	19	53	45.8	3.68193e+06	3.27974e+06	3.31054e+06	2.96866e+06	2.25571e+06	2.69103e+06	3.53711e+06	3.944e+06	2.10707e+06	4.01538e+06	2.00346e+06	3.77482e+06	3.369e+06	2.95776e+06
Q9D5J6	Shpk	Sedoheptulokinase	0.0274311	0.938791	-0.0148488	0.98976	0.245625	0.568035	-0.118631	0.921061	5	5	13	51.3	54940.3	53648.1	68740.2	56039.9	62737.8	65912.8	56440.5	63945.4	52183.1	62083.9	51294.3	55342.1	56819	64472.1
Q8K3B1	Fbxo45	F-box/SPRY domain-containing protein 1	0.266022	0.541974	-0.104203	0.930319	0.255797	0.554885	-0.118572	0.921099	4	4	13	30.6	31330.3	33903.8	34423.9	35854.6	38530.1	34599	36891.5	36070	24787	35129.7	31013	32722.1	33926.8	36356.4
Q9JHS3	Lamtor2	Ragulator complex protein LAMTOR2	0.0208742	0.953072	0.0164928	1.0115	0.23858	0.577325	-0.118309	0.921267	5	5	46	13.5	125168	113400	127116	124496	121590	138940	107146	126262	145904	119979	120954	114377	117659	118021
Q9D2I5	Armc9	LisH domain-containing protein ARMC9	0.0216064	0.951467	0.00724716	1.00504	0.355953	0.440602	-0.118283	0.921283	3	3	3	91.9	12379.3	14653.6	14492.7	17317.7	15511.7	15748.8	15620.1	18841.1	11707	15184	12034.6	14715.2	16017.6	14480.4
G3X952	Zkscan2	Zinc finger with KRAB and SCAN domains 2	0.049261	0.892769	-0.0632658	0.957095	0.0958883	0.801884	-0.118202	0.921335	1	1	1	110.4	1327.42	1528.02	1632.11	1800.43	1521.46	1589.43	2170.38	1560.3	856.437	1796.88	1069.72	897.725	1622.06	3220.1
Q9JKB1	Uchl3	Ubiquitin carboxyl-terminal hydrolase isozyme L3	0.330385	0.46732	-0.0635447	0.95691	0.770645	0.169572	-0.118193	0.921341	14	14	70	26.1	4.5412e+06	4.09426e+06	4.44207e+06	4.19553e+06	3.65959e+06	4.06858e+06	4.17395e+06	4.74524e+06	3.06875e+06	4.67932e+06	3.11282e+06	4.35354e+06	4.52361e+06	4.25946e+06
Q8BJY1	Psmd5	26S proteasome non-ATPase regulatory subunit 5	0.100316	0.79375	-0.0382589	0.973829	0.410822	0.388309	-0.118176	0.921351	14	14	38	55.9	3.34664e+06	3.1114e+06	3.39608e+06	3.34243e+06	3.25011e+06	3.4888e+06	3.22556e+06	3.47723e+06	2.87805e+06	3.39754e+06	2.57663e+06	3.32994e+06	3.33475e+06	3.51032e+06
P97797	Sirpa	Tyrosine-protein phosphatase non-receptor type substrate 1	0.0929667	0.807297	-0.0392708	0.973147	0.363057	0.433454	-0.118162	0.921361	15	11	37	56.4	8.63824e+06	7.96696e+06	7.31734e+06	8.36453e+06	6.71325e+06	8.18595e+06	7.80154e+06	7.98233e+06	6.59847e+06	8.34362e+06	7.03843e+06	7.55713e+06	9.37145e+06	6.27765e+06
P12815	Pdcd6	Programmed cell death protein 6	0.32232	0.476081	-0.102279	0.93156	0.333405	0.464082	-0.118146	0.921371	8	8	52	21.9	1.19986e+06	1.09267e+06	1.18731e+06	1.21881e+06	1.3054e+06	1.28611e+06	1.1807e+06	1.18356e+06	944953	1.16336e+06	1.00126e+06	1.20156e+06	1.21912e+06	1.21063e+06
Q9Z266	Snapin	SNARE-associated protein Snapin	0.171181	0.674248	-0.0780029	0.947368	0.282385	0.521933	-0.118069	0.92142	5	5	38	14.9	232006	229005	239096	223956	247131	260698	217609	242930	195207	226730	203955	233225	222554	243797
A0A1Y7VKX7	Ddx24	ATP-dependent RNA helicase DDX24	1.39128	0.0406177	-0.121696	0.919106	0.532996	0.293092	-0.118032	0.921444	2	2	4	88.6	25693.8	24138.2	27774.3	24705.9	26272.1	25817.9	29041.6	24563.9	17331.5	26113.8	19214.7	27479.1	31161	22732.9
B2RRE7	Otud4	OTU domain-containing protein 4	0.0308448	0.931441	-0.0126452	0.991273	0.406066	0.392585	-0.118015	0.921455	14	14	13	123	183212	177081	194330	185993	173660	190128	185076	203195	160512	193031	154748	190143	183721	177143
P14602	Hspb1	Heat shock protein beta-1	0.728719	0.186759	0.146276	1.10671	0.466734	0.341402	-0.11797	0.921483	8	8	45	23	685315	705093	502452	732186	618941	815915	1.01649e+06	716676	453761	769696	485232	638776	743440	637831
Q9Z1R4	D17h6s53e	Uncharacterized protein C6orf47 homolog	0.656791	0.220398	-0.193538	0.874459	0.31553	0.483582	-0.117945	0.921499	6	6	21	32	83978.1	83398.8	87894.9	97465.1	102119	94091.1	76646.5	85691.2	68629.8	83939.2	77397.9	87947.1	97577.2	87400.7
Q9CQ19	Myl9	Myosin regulatory light polypeptide 9	0.449668	0.355085	-0.170081	0.888793	0.325787	0.472295	-0.117876	0.921543	9	4	63	19.8	21646.4	24793.3	23801.2	23861.2	20253.8	25642.3	18834	21398	15617.5	24101.5	19639.4	27365.9	25446.4	16997.5
Q91VN4	Chchd6	MIC complex subunit Mic25	0.183352	0.655614	-0.0398293	0.97277	0.698221	0.200345	-0.117582	0.921731	19	1	54	29.8	4.77091e+06	5.00556e+06	4.80331e+06	4.98144e+06	4.56467e+06	5.12511e+06	5.12376e+06	4.87691e+06	3.87571e+06	5.19505e+06	3.82356e+06	4.91768e+06	5.43993e+06	4.53781e+06
Q80TM9	Nisch	Nischarin	0.437586	0.365102	-0.0872991	0.941283	0.713724	0.19332	-0.117556	0.921748	32	32	26	174.9	1.15667e+06	1.08802e+06	1.14154e+06	1.08581e+06	964159	1.02984e+06	1.07503e+06	1.1565e+06	826380	1.19195e+06	837140	1.08987e+06	1.19413e+06	1.09174e+06
A2A9C3	Szt2	KICSTOR complex protein SZT2	0.0499741	0.891304	0.0424757	1.02988	0.218415	0.604763	-0.117424	0.921832	10	10	4	377.4	64637.9	62158.7	57252.6	65801.2	56172.8	56590.9	62694.4	59893.9	82279.5	63907.9	65206.1	57943.7	61719.5	51204.6
A0A0R4J1G9	Steap3	Metalloreductase STEAP3	0.0123752	0.971907	0.0122719	1.00854	0.14804	0.711148	-0.117356	0.921876	3	3	6	54.7	24471.2	30844.6	40077.4	26877.4	24595.2	35851.6	28572.1	28109.4	33398.2	24606.2	35020.1	24046.6	30195.2	23376.5
V9GX00	Il6st	Interleukin-6 receptor subunit beta	0.316477	0.482529	-0.100689	0.932588	0.361827	0.434683	-0.117347	0.921881	5	5	8	95.3	37167.9	33103.7	35822.4	36973	36699.4	36683.8	35776.9	37289.6	28179.6	34689.9	30789.9	34286.5	38102.7	35498
E9PUP9	Epha5	Ephrin type-A receptor 5	0.0911138	0.810749	0.026505	1.01854	0.582275	0.261652	-0.117314	0.921902	15	8	17	112.7	214811	206033	190356	212464	164685	193312	220973	231439	163181	227117	139602	186831	228203	215871
Q8BTZ7	Gmppb	Mannose-1-phosphate guanyltransferase beta	0.13377	0.734902	-0.0381832	0.973881	0.47617	0.334064	-0.117306	0.921908	9	9	34	39.9	403862	373505	398449	388512	359073	393859	395294	434046	288374	427380	298265	368768	413805	411044
Q923Z3	Mto1	Protein MTO1 homolog, mitochondrial	0.426657	0.374406	-0.0809205	0.945454	0.640157	0.229004	-0.117273	0.921929	6	6	11	74.3	176413	187739	187239	192501	171901	190535	195841	180519	138983	187729	143827	199454	195943	171060
Q8BTW3	Exosc6	Exosome complex component MTR3	0.102426	0.789903	-0.0566327	0.961506	0.179317	0.661734	-0.11725	0.921943	4	4	16	28.4	21019	21050	24043	23770.8	31536	28252	23664.7	27238.5	17055	23919.2	22527.1	21048.4	23070.9	26034.9
Q60709	Aplp2	Amyloid-like protein 2	0.0365021	0.919386	0.0154864	1.01079	0.701163	0.198993	-0.117224	0.92196	18	4	26	85.2	753256	741686	781311	775638	621337	727129	805685	726741	745267	792941	596233	753184	855792	640977
Q80V94	Ap4e1	AP-4 complex subunit epsilon-1	0.0862104	0.819954	-0.0452695	0.969109	0.301942	0.498951	-0.117184	0.921986	6	6	7	124.8	39433.3	37437.1	43205.6	39577	45103	45267.8	37787.6	43090.8	40351.6	37085.2	35146.2	40363	41844	40243
P61290	Psme3	Proteasome activator complex subunit 3	0.162197	0.68834	-0.057172	0.961146	0.409314	0.38966	-0.117077	0.922054	9	9	40	29.5	181794	175941	176843	185782	180531	190489	187846	181720	153966	176095	152564	181136	187933	173774
Q3V4B5	Commd6	COMM domain-containing protein 6	0.0432126	0.905289	0.018157	1.01267	0.339414	0.457705	-0.116773	0.922248	3	3	36	9.8	413298	387903	398066	401702	426251	431613	442956	444960	367921	420784	340415	380480	427102	417393
A2AER4	Slc35a2	UDP-galactose translocator	0.790538	0.16198	-0.153038	0.899355	0.596743	0.253079	-0.116721	0.922281	1	1	3	41	30886.6	35512.7	38250.5	35607.6	28118.1	29776.8	32070	36957.6	24078.9	32909.9	23268.2	40784.7	36158.5	31313.4
A0A140LJD2	Tanc2	Protein TANC2 (Fragment)	0.0558289	0.879369	0.0143015	1.00996	0.652059	0.222813	-0.116622	0.922345	5	4	68	16.4	76148.6	68990.2	73114.6	79572.2	60645.4	73655.1	77050	77796.1	54245.9	91994.2	56811.1	70142.1	79130.9	70481.9
Q8K3W3	Casc3	Protein CASC3	0.176343	0.66628	-0.05593	0.961974	0.377426	0.419347	-0.11657	0.922378	3	3	5	75.7	8182.54	6282.62	8624.61	8328.79	8044.84	10112.8	7836.9	9389.89	4740.66	7845.39	6168.37	8521.34	9428.93	6539.07
Q04207	Rela	Transcription factor p65	0.0643362	0.862311	-0.0242141	0.983356	0.555562	0.278252	-0.116368	0.922507	6	6	13	60.2	111047	91944.2	111154	115966	102301	118619	101589	117032	97009.8	102268	83011.2	110164	118936	99762.1
Q3THJ3	Eif1ad	Probable RNA-binding protein EIF1AD	0.546468	0.28414	-0.0776921	0.947572	0.77292	0.168686	-0.116335	0.922528	3	3	23	19.5	81309	75291.9	77930.1	82896.9	73929.6	83558.4	89077	78035.5	55363.7	78492.5	52958.4	81577.8	90631.9	81667.7
Q9DB60	Prxl2b	Prostamide/prostaglandin F synthase	0.203204	0.62632	-0.0681604	0.953853	0.384269	0.412792	-0.116102	0.922677	9	9	64	21.7	1.59197e+06	1.477e+06	1.48405e+06	1.62213e+06	1.52467e+06	1.57509e+06	1.52598e+06	1.62955e+06	1.2424e+06	1.5812e+06	1.29167e+06	1.62032e+06	1.52743e+06	1.49936e+06
Q9D8Z6	Atg101	Autophagy-related protein 101	0.267005	0.540748	-0.127013	0.915726	0.240637	0.574597	-0.116067	0.922699	4	4	22	25	29615.8	28696.1	30830	30830.9	32805.8	32465.3	29394.1	29163.9	25027.6	27658.3	29266.4	27911.1	30607.7	29674.7
S4R1M4	Ank2	Ankyrin-2 (Fragment)	0.0014296	0.996714	0.00104218	1.00072	0.191172	0.643914	-0.116053	0.922709	11	1	61	21.7	69596.6	60014.2	42190.8	64105.6	37750.1	73660.2	47186.9	53307.8	37903.3	68799.7	52360.3	59400.1	62903.5	35008.7
Q6ZPE2	Sbf1	Myotubularin-related protein 5	0.182055	0.657574	-0.0554562	0.96229	0.461018	0.345925	-0.116013	0.922734	71	68	50	208.6	5.21757e+06	5.0511e+06	5.19078e+06	5.26317e+06	4.9995e+06	5.28921e+06	5.21006e+06	5.43823e+06	4.23015e+06	5.28869e+06	4.16784e+06	5.01615e+06	5.49287e+06	5.20738e+06
Q9D1H7	Get4	Golgi to ER traffic protein 4 homolog	0.267014	0.540736	-0.0938326	0.93703	0.316919	0.482038	-0.115995	0.922746	7	7	26	36.5	168483	169243	173775	178161	186882	191378	167344	183522	134523	170135	153396	164055	186853	171126
Q45VK7	Dync2h1	Cytoplasmic dynein 2 heavy chain 1	0.0367983	0.918759	-0.0114817	0.992073	0.516131	0.304698	-0.115975	0.922758	9	9	2	492	28614.6	29934	28250.3	28494.9	20621.1	28066.5	34165.5	30802.1	16527	31591.5	15698	30467.7	34078.5	27654.5
H9H9S3	Zeb2	Zinc finger E-box-binding homeobox 2	0.603371	0.249247	-0.128572	0.914737	0.455144	0.350636	-0.115784	0.922881	5	5	5	136.4	50071.8	45035.1	51691.5	48928.8	49103.5	48148.4	48040	47943.6	37233.6	48992.7	40465	48555.7	56396.6	44120
Q9Z2G1	Fem1aa	Protein fem-1 homolog A-A	0.299061	0.502272	-0.105163	0.9297	0.353667	0.442928	-0.115779	0.922884	7	7	15	72	53541.8	52701.1	57281.7	52588.3	44271.7	51347	50413.1	53970.9	40040.4	52698.2	46955.4	53218	60182.8	41174.6
A0A1L1SQA8	Rps25	40S ribosomal protein S25	0.221134	0.600988	-0.0731618	0.950552	0.412337	0.386957	-0.115764	0.922894	4	4	39	10.3	2.32019e+06	2.22964e+06	2.22976e+06	2.38781e+06	2.21972e+06	2.50252e+06	2.34132e+06	2.12413e+06	1.84273e+06	2.33316e+06	1.97111e+06	2.19354e+06	2.51077e+06	2.11241e+06
Q8K298	Anln	Anillin	0.236445	0.580169	0.101113	1.0726	0.210042	0.616535	-0.11573	0.922915	21	21	23	122.7	1.64124e+06	1.08021e+06	991760	1.02529e+06	607489	1047432	1.05709e+06	1.26164e+06	831367	1.50965e+06	608933	951389	1.27217e+06	1.24583e+06
Q3UDE2	Ttll12	Tubulin--tyrosine ligase-like protein 12	0.125391	0.749219	-0.0361901	0.975227	0.577428	0.264589	-0.115601	0.922997	26	26	57	74	1.29069e+06	1.26159e+06	1.24789e+06	1.28414e+06	1.13158e+06	1.27423e+06	1.306e+06	1.31554e+06	1.03402e+06	1.29692e+06	990867	1.26995e+06	1.31122e+06	1.22998e+06
G3X9Y1	Syt3	Synaptotagmin-3	0.333244	0.464254	-0.104441	0.930166	0.341878	0.455116	-0.115524	0.923047	21	18	40	63.2	794590	803778	740197	817978	822286	802278	795056	822412	603236	788427	683612	755609	833735	792284
F8VPM7	Erc1	ELKS/Rab6-interacting/CAST family member 1	0.0603437	0.870275	-0.0234468	0.983879	0.351617	0.445024	-0.115505	0.923059	41	31	36	128.3	1.18537e+06	1.15233e+06	1.02013e+06	1.17838e+06	1.17427e+06	1.27753e+06	1.16575e+06	1.15859e+06	956731	1.21337e+06	994554	1.10515e+06	1.21435e+06	1.08093e+06
P08122	Col4a2	Collagen alpha-2(IV) chain	0.341319	0.455702	-0.209046	0.865109	0.167016	0.680745	-0.11546	0.923088	7	7	6	167.2	148994	174256	167297	203316	212515	186886	170110	146023	150466	146679	188535	205155	184448	124855
D3Z1Y1	Syvn1	E3 ubiquitin-protein ligase synoviolin	0.222483	0.599124	-0.0865608	0.941765	0.312039	0.487484	-0.11531	0.923184	7	7	8	66.9	113889	117857	121276	121437	124822	121297	116390	124520	100318	116715	107934	113402	128320	111834
Q3U186	Rars2	Probable arginine--tRNA ligase, mitochondrial	0.0867227	0.818988	0.048475	1.03417	0.411613	0.387603	-0.115288	0.923198	17	17	32	65.3	643134	632771	627516	633380	532168	629238	644122	615175	712190	645633	537229	660878	653115	516962
Q6P5C5	Smug1	Single-strand selective monofunctional uracil DNA glycosylase	0.08019	0.8314	-0.0520135	0.964589	0.244939	0.568933	-0.115288	0.923198	3	3	18	30.6	19867.7	18851.9	21975.7	19873.6	22019.6	20736.9	20075.2	19960.8	22296.2	18278.7	18761.7	19520.9	19707.3	20780
Q05BG1	Cnot4	CCR4-NOT transcription complex subunit 4	0.213735	0.611315	-0.0598324	0.959376	0.542294	0.286884	-0.115263	0.923214	9	9	18	70.3	60817.2	60793.5	67665.1	66622.8	56715	62252.1	66355.3	62142.5	52371.2	64339.6	51011.6	64417.2	66890.4	58777.3
E9QN77	Tmub1	Transmembrane and ubiquitin-like domain-containing protein 1	0.00540699	0.987627	0.00203123	1.00141	0.47987	0.33123	-0.115165	0.923276	5	5	28	27.7	155251	140133	146115	144601	124880	148334	147695	148465	123789	161588	121040	138177	168669	122298
P62274	Rps29	40S ribosomal protein S29	1.97588	0.010571	-0.223139	0.856699	0.299286	0.502012	-0.115092	0.923323	2	2	32	6.7	187329	172885	207743	202954	245288	207669	210746	185931	115398	185201	139227	219248	228006	203211
D3Z3D6	Polr1c	DNA-directed RNA polymerases I and III subunit RPAC1	0.0308877	0.931349	-0.024949	0.982855	0.195311	0.637807	-0.114997	0.923384	5	5	26	29.4	17256.2	17889.2	17072.7	19315.5	19349.4	20742.7	18928.5	16063.9	20145.1	15993	18051.3	15001.8	17865.3	19113.2
P97855	G3bp1	Ras GTPase-activating protein-binding protein 1	0.386787	0.410406	-0.110611	0.926196	0.307663	0.492422	-0.114787	0.923519	8	8	25	51.8	567618	539850	574079	593492	652202	612071	583288	594703	427047	575322	502441	565244	618781	564724
E9PV26	Prr36	Proline-rich 36	0.0396511	0.912744	0.0137395	1.00957	0.698845	0.200058	-0.114626	0.923622	12	12	20	110.6	577129	547677	535359	589634	487020	552407	569137	606348	505914	593598	417239	557788	588571	552873
A0A2I3BRL8	Gm7324	Predicted gene 7324	1.3284	0.0469462	-0.0955027	0.935946	0.740468	0.181774	-0.114604	0.923636	21	5	48	42.2	123556	113695	110427	126090	115588	123091	125380	121413	81404.9	119575	85882	121817	138525	112791
B2LVG5	Cpsf4	Cleavage and polyadenylation specific factor 4 isoform 1	0.167237	0.680398	-0.0556268	0.962176	0.316426	0.482586	-0.114499	0.923703	3	3	12	27.4	30086.6	30696.5	34218.6	32897.4	34074.1	34362.5	33912.3	36066.8	23849.5	32725.2	28783.1	32604	34482.9	28794.3
A2AL79	Asph	Aspartyl/asparaginyl beta-hydroxylase	0.401471	0.396761	-0.0383812	0.973747	1.39116	0.040629	-0.114466	0.923724	3	2	26	20.7	118499	124575	115943	121992	102285	124873	137024	123301	81163.8	122587	83842.7	117082	143199	111060
Q80VQ0	Aldh3b1	Aldehyde dehydrogenase family 3 member B1	0.185366	0.65258	-0.0585147	0.960252	0.471733	0.337495	-0.114308	0.923826	14	13	35	52.3	562453	454296	571419	519636	378381	491878	445155	545969	391183	562416	311747	555947	536886	533737
D3Z183	Mfsd6	Major facilitator superfamily domain-containing protein 6	0.60479	0.248433	-0.105803	0.929288	0.714597	0.192931	-0.114231	0.923875	3	3	5	87.8	65544.2	66926	61774.6	68339.9	54357.7	70156.6	63987.6	62145.8	42770	65589.2	46940.3	65565.3	67562.5	65150.9
Q8R2S9	Actr8	Actin-related protein 8	0.104715	0.785751	0.0300335	1.02104	0.675538	0.211087	-0.114189	0.923901	4	4	8	70.5	55810.7	56440.9	56977	58236	54135.5	60507.2	61862.2	58183.4	51797.2	62432.9	44283.6	59244	63537.9	51253.6
O35704	Sptlc1	Serine palmitoyltransferase 1	0.117274	0.763354	-0.04203	0.971287	0.295137	0.506831	-0.114157	0.923922	6	6	14	52.5	53919	50904	58527.3	51827.3	59324.1	57841.2	58456.6	58165.1	43250	56295.4	43794.3	53128.2	55232.6	59625.7
E9Q5E3	Wnt7b	Protein Wnt	0.107175	0.781313	-0.0620281	0.957917	0.242646	0.571944	-0.114122	0.923944	1	1	7	31.9	9961.87	10644.6	10751.1	11087.3	13381.2	11200.3	11129.9	9707.59	11937	10590.5	9579.29	10265.6	11528.3	11416.3
Q8R480	Nup85	Nuclear pore complex protein Nup85	0.41118	0.387989	-0.108311	0.927674	0.374196	0.422478	-0.113875	0.924103	8	8	12	74.7	220714	217822	200490	233205	227696	227039	219093	224709	162141	217389	183997	209079	238799	215405
Q8R5K4	Nol6	Nucleolar protein 6	0.274335	0.531698	-0.102097	0.931678	0.306123	0.49417	-0.113873	0.924104	2	2	2	129.1	49266.5	51496.6	52415.5	55176	51313	55322.4	50061	53898.2	38914	50979.9	46352.6	49396.8	52478.2	51283.3
Q91VZ6	Smap1	Stromal membrane-associated protein 1	0.0460385	0.899418	-0.0229837	0.984195	0.304001	0.496591	-0.113861	0.924112	10	9	23	47.6	530114	575629	599278	587290	600949	601323	558923	656490	539274	561182	481017	597589	554269	595225
P56387	Dynlt3	Dynein light chain Tctex-type 3	0.251795	0.560022	-0.0983707	0.934087	0.293758	0.508443	-0.113849	0.924119	3	3	59	12.9	154308	149693	151100	161965	160619	174515	153176	141786	119131	160204	142034	145243	163364	147195
Q8R574	Prpsap2	Phosphoribosyl pyrophosphate synthase-associated protein 2	0.0260283	0.941828	-0.00817194	0.994352	0.517369	0.30383	-0.113751	0.924182	16	14	54	40.9	2.03229e+06	1.83581e+06	1.92951e+06	1.97192e+06	1.72607e+06	1.9133e+06	1.96816e+06	2.12236e+06	1.53517e+06	2.17416e+06	1.41486e+06	1.87428e+06	2.02359e+06	2.04486e+06
E9PUW6	Crls1	Cardiolipin synthase (CMP-forming)	0.054683	0.881692	-0.0527724	0.964082	0.141296	0.722278	-0.11367	0.924234	1	1	13	15.9	6913.51	6712.32	7363.3	7538.61	8074.06	8294.41	5868.53	8559.16	7495.23	6210.75	8392.17	6810.49	5792.75	7300.53
P51163	Uros	Uroporphyrinogen-III synthase	0.568753	0.269927	-0.0987716	0.933828	0.543556	0.286051	-0.113451	0.924375	6	6	35	28.5	240239	226411	229835	227053	226384	219922	234514	235141	167140	251864	182052	239326	248009	219431
Q78ZM0	Snx3	Sorting nexin-3	0.389171	0.408159	-0.0888477	0.940273	0.40038	0.397759	-0.113449	0.924375	11	9	72	18.8	1.18964e+06	1.12696e+06	1.21842e+06	1.2027e+06	1.26681e+06	1.19898e+06	1.28268e+06	1.199e+06	924808	1.20005e+06	980648	1.15957e+06	1.35593e+06	1.14116e+06
E9PYF7	Ap1ar	AP1AR	0.117553	0.762863	0.0783267	1.05579	0.261826	0.547235	-0.113437	0.924383	4	4	16	33.8	65995.8	59067.5	63344.8	59168.9	60590.7	62438.6	65622.1	60300.1	78354.2	67113.7	59268.3	56176.3	65501.3	55927.3
Q9DC50	Crot	Peroxisomal carnitine O-octanoyltransferase	0.312115	0.487399	-0.100496	0.932712	0.352604	0.444014	-0.113394	0.924411	15	15	29	70.2	649999	639074	675221	646874	657740	694332	595532	664169	493394	695411	559956	672249	657683	625554
Q9DB73	Cyb5r1	NADH-cytochrome b5 reductase 1	0.198512	0.633123	-0.0504193	0.965656	0.523919	0.299282	-0.113389	0.924414	15	15	46	34.1	1.53522e+06	1.53528e+06	1.60711e+06	1.64803e+06	1.3875e+06	1.55832e+06	1.62678e+06	1.62278e+06	1.19133e+06	1.65993e+06	1.18544e+06	1.62378e+06	1.57076e+06	1.57798e+06
Q9CZU6	Cs	Citrate synthase, mitochondrial	0.422357	0.378132	-0.0856831	0.942338	0.464931	0.342822	-0.113388	0.924414	20	11	52	51.7	1.72945e+07	1.7045e+07	1.7672e+07	1.77057e+07	1.76919e+07	1.80533e+07	1.82876e+07	1.80035e+07	1.2806e+07	1.7819e+07	1.39371e+07	1.76637e+07	1.87463e+07	1.71595e+07
A3QM89	Rtn1	Reticulon (Fragment)	0.0815524	0.828796	-0.0447306	0.969471	0.236964	0.579477	-0.113361	0.924432	7	2	32	28.3	3.17036e+06	2.8139e+06	3.00126e+06	2.89332e+06	2.84572e+06	3.56563e+06	2.73055e+06	3.04127e+06	2.2025e+06	3.23771e+06	2.89252e+06	2.77683e+06	2.84337e+06	2.78283e+06
Q9D1J1	Necap2	Adaptin ear-binding coat-associated protein 2	0.0579036	0.875178	-0.0158157	0.989097	0.824894	0.14966	-0.113272	0.924489	8	8	40	28.6	220010	192657	219484	208649	176926	215991	205882	213423	174214	219853	157379	214636	226354	187768
Q3UGS4	Mcrip1	Mapk-regulated corepressor-interacting protein 1	0.201926	0.628165	-0.0785962	0.946979	0.267896	0.53964	-0.113214	0.924526	6	6	66	11.1	463618	458413	489914	499989	574730	523876	484657	499790	422133	475505	434043	474587	519899	477885
Q3TWW8	Srsf6	Serine/arginine-rich splicing factor 6	0.621113	0.239269	-0.169359	0.889238	0.350938	0.44572	-0.113169	0.924555	8	5	20	39	94010.3	86223	120911	98020.9	96219.3	79497.6	123544	99761.6	67744.5	86545.8	60797.1	114109	110858	103507
A0A494B9G1	Mrpl49	39S ribosomal protein L49, mitochondrial (Fragment)	0.19552	0.6375	-0.0771933	0.9479	0.261367	0.547813	-0.113115	0.92459	2	1	28	13.1	16552.4	15214.6	13517.8	16918.5	18322.5	18328.4	14902.2	16238.5	12672.1	16057	14196.6	15648.5	16314.6	15405.3
P40124	Cap1	Adenylyl cyclase-associated protein 1	0.136108	0.730958	-0.0444571	0.969655	0.440145	0.362957	-0.113111	0.924592	26	25	67	51.5	1.05891e+07	9.6514e+06	1.03434e+07	1.06503e+07	9.96914e+06	1.01234e+07	1.03467e+07	1.05159e+07	8.71291e+06	1.12026e+07	8.26354e+06	9.97909e+06	1.0884e+07	1.03576e+07
Q9CPT3	Nanp	N-acylneuraminate-9-phosphatase	0.0094849	0.978397	-0.00358667	0.997517	0.406997	0.391745	-0.113088	0.924607	8	8	37	27.8	548184	597941	626177	642436	592363	631190	611206	643664	531230	653451	500185	623057	628385	562917
D3YWD5	Mfsd10	Major facilitator superfamily domain-containing protein 10 (Fragment)	0.71911	0.190937	-0.181407	0.881843	0.329273	0.468518	-0.113076	0.924615	2	2	9	30	14186	12257.8	15690.2	14149.4	15877.4	14299.7	11582.8	15088.1	10508.4	13907.3	11646.9	14103.1	16384.5	13431.7
E9PUN2	Nrxn2	Neurexin-2	0.17195	0.673054	-0.0407046	0.97218	0.315439	0.483683	-0.113014	0.924654	13	1	21	70.3	12032.5	14742.7	16869.6	11055.5	12997.1	13970.2	14524.9	16965.2	7953.42	15235.5	9948.03	15543.5	15098.5	11658.1
Q921N7	Tmem70	Transmembrane protein 70, mitochondrial	0.290983	0.511701	-0.144923	0.904428	0.24998	0.562367	-0.112811	0.924784	2	2	8	28.3	28281.6	28930.9	30120	30737.5	27131.8	37008.4	26972.9	24002.5	20551.3	28196.7	28658.7	28408	28891.9	25506.9
S4R2U9	Arhgef40	Rho guanine nucleotide exchange factor 40	0.756366	0.17524	-0.195685	0.873158	0.431319	0.370409	-0.112652	0.924886	3	3	3	129.4	16136.6	16339.1	16579.8	15261	14253.6	14203.7	15629.4	15337	11589.9	13645	12747.4	17546.8	15576.1	14725.4
Q99L43	Cds2	Phosphatidate cytidylyltransferase 2	0.329128	0.468676	-0.103334	0.930879	0.327907	0.469994	-0.112601	0.924919	12	10	30	51.3	4.96517e+06	4.60751e+06	5.05094e+06	4.81842e+06	5.43469e+06	5.53522e+06	4.61099e+06	5.09027e+06	3.85671e+06	4.70872e+06	4.00435e+06	4.71767e+06	5.33483e+06	5.11547e+06
Q9R1P1	Psmb3	Proteasome subunit beta type-3	0.18817	0.648381	-0.0947857	0.936411	0.238223	0.577799	-0.112571	0.924938	6	6	27	22.9	1.73104e+06	1.60526e+06	1.62302e+06	1.69613e+06	1.82907e+06	1.8205e+06	1.61859e+06	1.66996e+06	1.46634e+06	1.55723e+06	1.54786e+06	1.54523e+06	1.65683e+06	1.76293e+06
Q3UW53	Niban1	Protein Niban 1	0.151757	0.705088	-0.0526542	0.964161	0.595833	0.25361	-0.112507	0.924979	4	4	4	102.6	77832.8	77828	74922.2	85580.2	74450.8	97435.2	78780.5	76111.1	63944.8	71918.3	62834.5	78902.1	88395.1	71561
F7BJH9	Gm21970	Predicted gene 21970 (Fragment)	0.0232059	0.947969	-0.0119711	0.991737	0.270668	0.536207	-0.112498	0.924985	1	1	6	14.9	30059.2	28082.1	25541.6	26710.3	31928.8	31037.9	29358.8	28480.4	27431.6	27630.4	24762	26071.8	30224.9	28103
Q9D2R0	Aacs	Acetoacetyl-CoA synthetase	0.217218	0.606431	-0.0551941	0.962465	0.484066	0.328046	-0.112462	0.925008	17	17	26	75.2	811819	789935	762455	793096	748402	834766	812920	846555	582450	798702	589056	751828	851088	834347
Q9JIX0	Eny2	Transcription and mRNA export factor ENY2	0.0143436	0.967512	-0.00737495	0.994901	0.29553	0.506372	-0.11238	0.925061	4	4	39	11.5	187420	183782	158335	190294	166914	195871	183171	179931	159468	182828	166388	168482	189194	156179
E0CYH4	Wdr26	WD repeat-containing protein 26 (Fragment)	0.175914	0.666939	-0.0547976	0.96273	0.399186	0.398854	-0.112303	0.92511	17	17	34	68.8	750935	693599	765797	747760	722785	804605	741321	752234	581907	760924	616513	712961	785747	717480
S4R2T7	Ank2	Ankyrin-2 (Fragment)	0.268027	0.539477	-0.0688123	0.953423	0.46559	0.342302	-0.112254	0.925141	66	6	67	131.1	4.13439e+06	4.05058e+06	3.96074e+06	4.241e+06	3.99797e+06	4.00452e+06	4.12024e+06	4.38995e+06	3.16903e+06	4.30061e+06	3.14657e+06	4.01281e+06	4.33591e+06	4.26198e+06
Q68FH4	Galk2	N-acetylgalactosamine kinase	0.0703161	0.850519	-0.0169755	0.988302	0.647504	0.225163	-0.112229	0.925157	10	10	22	50.5	252098	217239	229884	228395	207835	251541	224622	250305	171893	258221	169829	228862	247985	231346
Q9D1T0	Lingo1	Leucine-rich repeat and immunoglobulin-like domain-containing nogo receptor-interacting protein 1	0.167416	0.680117	-0.0604254	0.958981	0.352705	0.443911	-0.112188	0.925184	16	14	28	69.1	2.42697e+06	2.22251e+06	2.24259e+06	2.36191e+06	2.17099e+06	2.48264e+06	2.25683e+06	2.31621e+06	1.78348e+06	2.42115e+06	2.01925e+06	2.14335e+06	2.44905e+06	2.16706e+06
P68372	Tubb4b	Tubulin beta-4B chain	0.30651	0.493731	-0.0934159	0.937301	0.418109	0.381848	-0.112182	0.925187	31	2	80	49.8	4.78383e+07	4.61967e+07	4.28954e+07	4.64249e+07	4.3528e+07	4.40731e+07	4.61435e+07	4.44286e+07	3.7226e+07	4.5894e+07	3.75769e+07	4.38024e+07	4.79579e+07	4.52537e+07
A0A0G2JG64	Chrnb2	Neuronal acetylcholine receptor subunit beta-2	0.0519624	0.887233	-0.0256961	0.982347	0.436211	0.36626	-0.112044	0.925276	1	1	1	81.5	14275.7	11805.2	14663.2	12201.2	11063	12047.7	13035.4	13975.8	13004.1	11902.7	9567.77	14825.1	12717.5	12281.2
A0A494BAP2	Csnk1g3	Casein kinase I isoform gamma-3	0.0187877	0.957662	-0.0130138	0.99102	0.216858	0.606935	-0.112021	0.925291	7	1	17	51.4	14446.4	12172.8	13964.5	15733.2	17990.5	17185.1	12670.3	14814	16320.6	14050.6	12985.6	15315.6	13901.9	14416
Q80X80	C2cd2l	Phospholipid transfer protein C2CD2L	0.150547	0.707055	-0.0720817	0.951264	0.250839	0.561256	-0.111817	0.925422	22	22	50	76.3	2.13162e+06	1.8763e+06	2.21296e+06	2.0436e+06	2.25769e+06	2.09657e+06	1.87632e+06	2.27824e+06	1.82217e+06	2.1669e+06	1.8609e+06	1.9759e+06	2.06137e+06	2.16686e+06
D3YVE8	Slc35g2	Solute carrier family 35 member G2	0.01534	0.965295	0.00485539	1.00337	0.419788	0.380375	-0.111763	0.925457	3	3	13	46.4	25851	25899.6	29077	28788	29239.1	30092.4	27835.8	28267.5	24366	32127.7	19247.8	29819.4	30174.5	28817.1
P15626	Gstm2	Glutathione S-transferase Mu 2	0.276884	0.528587	0.0298217	1.02089	1.30977	0.0490035	-0.111703	0.925495	10	2	39	25.7	73084.8	70177.6	62525.1	64193.8	53183.3	72478.8	73725.5	71106.1	49776.2	71383.1	47417.6	66003	76941.9	59746.8
Q61749	Eif2b4	Translation initiation factor eIF-2B subunit delta	0.252653	0.558916	-0.0651958	0.955816	0.428492	0.372828	-0.11163	0.925542	14	14	36	57.6	479251	499893	496401	509074	509157	521632	505668	519840	393946	506112	401058	495872	535520	489988
P59808	Sash1	SAM and SH3 domain-containing protein 1	0.136601	0.730127	-0.0357742	0.975508	0.553749	0.279416	-0.11156	0.925586	18	17	18	135.5	341941	339178	306036	323054	258168	306384	337577	330517	244986	347065	255218	303843	343736	300336
G3UZX2	Ube2g2	Ubiquitin-conjugating enzyme E2 G2 (Fragment)	0.128968	0.743073	-0.0613338	0.958378	0.237145	0.579235	-0.111494	0.925629	3	3	65	7.8	38826.1	40998.5	40395.4	39379.8	46340.1	41722.7	37318	44711.5	34446.3	43963.1	33003.3	38563.9	39794.3	47561.3
A0A087WPM2	Ppfia4	Protein tyrosine phosphatase, receptor type, f polypeptide (PTPRF),-interacting protein (liprin), alpha 4	0.296965	0.504702	-0.0578059	0.960724	0.633567	0.232505	-0.111438	0.925665	36	21	36	133.6	485521	448947	456909	484786	420211	480655	474035	510141	326986	485400	317678	469086	507700	493328
F8VQK6	Fbxl18	F-box and leucine-rich repeat protein 18	0.155211	0.699503	-0.0606494	0.958832	0.29549	0.506419	-0.111419	0.925677	13	13	22	77.7	81624.8	78754	78334.3	77988	82599.3	86251.7	76723.4	85987.1	61444.7	83529.9	72612.9	75195.3	85142.2	73731.4
Q8BGB7	Enoph1	Enolase-phosphatase E1	0.0437508	0.904168	0.0142036	1.00989	0.708393	0.195707	-0.111411	0.925683	9	9	39	28.6	1.86639e+06	1.63247e+06	1.65205e+06	1.6096e+06	1.35601e+06	1.6497e+06	1.75273e+06	1.73002e+06	1.48267e+06	1.72857e+06	1.26838e+06	1.58599e+06	1.84045e+06	1.55009e+06
Q9Z1R2	Bag6	Large proline-rich protein BAG6	0.290683	0.512056	-0.0549408	0.962634	0.58345	0.260946	-0.111332	0.925733	25	25	29	121	1.87418e+06	1.78567e+06	1.83753e+06	1.92023e+06	1.8055e+06	1.99435e+06	1.88256e+06	1.87691e+06	1.38567e+06	2.00452e+06	1.44371e+06	1.8473e+06	2.06646e+06	1.76949e+06
Q8BXN7	Ppm1k	Protein phosphatase 1K, mitochondrial	0.224013	0.597017	-0.11276	0.924817	0.303053	0.497676	-0.111229	0.925799	4	4	12	40.9	46903.3	51796.3	49702	54960.6	53204.5	48988	49763.7	46070.3	51785	45596.5	45709.3	50628.3	53060.2	47322.3
Q91XW9	Pcdhgc5	Pcdhgc5 protein	0.0931486	0.806959	-0.0406681	0.972205	0.302798	0.497968	-0.111135	0.925859	21	18	36	101.8	878899	868259	887291	937593	935715	938035	887826	922707	796049	936082	814617	857240	970520	819990
Q9CX80	Cygb	Cytoglobin	0.241761	0.573111	-0.059059	0.95989	0.563814	0.273014	-0.111009	0.92594	10	10	55	21.5	384073	366501	358025	387988	339160	375240	352882	388407	277779	419644	278031	383334	381044	375251
E9PXQ7	Pcdh10	Protocadherin 10	0.0156156	0.964682	-0.00779095	0.994614	0.303896	0.496711	-0.110969	0.925966	22	22	28	114.9	380272	378114	392539	380551	399371	402565	395577	396568	368260	398233	349541	377801	411471	344532
P0CG14	Derpc	Decreased expression in renal and prostate cancer protein	0.00419154	0.990395	-0.00280213	0.99806	0.190323	0.645174	-0.110968	0.925967	6	6	17	52.2	16679.4	15789.9	13876.8	15820.5	18189.6	17698.2	15127.6	16615.1	14654.7	17721.9	16440.2	15788.3	15159.3	14067.3
Q9Z1A1	Tfg	TFG protein	0.388794	0.408513	-0.0784408	0.947081	0.555908	0.278031	-0.11096	0.925972	13	13	40	43	1.21137e+06	1.2086e+06	1.09792e+06	1.25815e+06	1.08398e+06	1.28459e+06	1.20992e+06	1.18292e+06	805959	1.25034e+06	964226	1.19295e+06	1.3151e+06	1.04366e+06
Q9JM76	Arpc3	Actin-related protein 2/3 complex subunit 3	0.337642	0.459577	-0.0857922	0.942267	0.336594	0.460687	-0.11073	0.926119	9	9	44	20.5	2.31571e+06	1.96904e+06	2.05386e+06	2.24186e+06	2.38846e+06	2.02179e+06	2.26611e+06	2.21193e+06	1.68038e+06	2.42418e+06	1.71894e+06	2.1697e+06	2.29044e+06	2.25913e+06
Q6PDY0	Ccdc85b	Coiled-coil domain-containing protein 85B	0.172313	0.672491	-0.0675802	0.954237	0.294436	0.507649	-0.110565	0.926225	3	3	12	22.1	70285.4	65360.4	71584.5	70138.3	77684.4	72812.5	65962.4	71925.9	61399.3	74032.7	58712	73010.9	69547.7	71345.2
E9Q467	Abcc4	ATP-binding cassette, sub-family C (CFTR/MRP), member 4	0.0551252	0.880795	-0.0213926	0.985281	0.333724	0.463741	-0.11046	0.926293	7	6	6	140.1	66496.9	65526.7	76623.2	66091.7	62427.5	70498.5	72652.2	73794.7	54413.8	68863.3	56790.5	70877.2	65145.9	65708.1
Q8VC85	Lsm1	U6 snRNA-associated Sm-like protein LSm1	0.0225763	0.949344	-0.0149486	0.989692	0.206363	0.62178	-0.110254	0.926425	2	2	11	15.2	61567.8	55155.3	59510.9	62686.4	65725.9	64079.3	61319.9	63978.3	59835.2	58153.6	59646	53962.7	59722.3	59883
J3QK46	Tmem200c	Transmembrane protein 200C	0.114893	0.76755	0.0571433	1.0404	0.334138	0.463299	-0.110144	0.926496	1	1	2	66.1	32102.3	34712.2	30122.7	29634.3	31227.5	33196.4	41175.4	33325.6	32227.9	28528.8	27581.8	29626.7	37564.1	26998.5
Q99LJ7	Rcbtb2	RCC1 and BTB domain-containing protein 2	0.0560006	0.879021	0.0545027	1.0385	0.138166	0.727502	-0.110054	0.926553	2	2	6	60.1	1653.78	2085.76	1911.43	1903.14	1172.26	1992.92	1213.76	2339.42	1595.89	2175.35	1145.58	1132.45	2210.36	2518.17
Q6P4T0	Atg2a	Autophagy-related protein 2 homolog A	0.0252471	0.943524	-0.0104509	0.992782	0.335568	0.461776	-0.109984	0.926598	11	11	7	210.8	114430	108833	111876	118657	117182	122341	111855	123077	98049.3	125068	99029.1	111643	119421	108022
Q9D7M1	Gid8	Glucose-induced degradation protein 8 homolog	0.317794	0.481067	-0.0429641	0.970659	0.8848	0.130377	-0.109848	0.926685	8	8	39	26.8	569935	536250	507489	579674	490696	597761	561121	569783	372917	589341	395447	543145	607468	530193
Q641K1	Agtpbp1	Cytosolic carboxypeptidase 1	0.358224	0.438305	-0.0973647	0.934739	0.371072	0.425528	-0.109755	0.926746	17	17	15	137.1	386125	384497	386810	412708	400457	392494	409898	386342	301577	399092	333153	388726	416136	375394
Q8BQX0	Rab37	Ras-related protein Rab-37	1.08624	0.08199	-0.166591	0.890946	1.28973	0.051318	-0.109713	0.926773	6	4	26	24.1	40849	42363.1	39249.1	42272.5	31925.8	42085.1	39633.6	35560.2	21459.4	44648	27534.4	41057.1	50130.7	34713.3
Q7TQE6	Maco1	Macoilin	0.191918	0.642809	-0.0665217	0.954938	0.303097	0.497626	-0.10969	0.926787	3	3	4	76	80269.4	86156.7	78768.8	91529.4	91804.3	86947.9	88395.1	90026.5	69215.6	83814.3	75122.1	89068.2	89789.3	74792.2
Q9D7S9	Chmp5	Charged multivesicular body protein 5	0.305624	0.494739	-0.0782096	0.947232	0.509145	0.309639	-0.109683	0.926792	4	4	23	24.6	266284	255464	222445	275764	207752	222857	271460	231518	185150	281514	204758	247063	271296	217251
O55003	Bnip3	BCL2/adenovirus E1B 19 kDa protein-interacting protein 3	0.286257	0.517301	-0.0797894	0.946196	0.399844	0.39825	-0.109679	0.926794	6	6	32	21	177642	166987	175646	187609	172717	183360	173358	177718	134782	185703	150856	177364	200740	149957
Q9D8B3	Chmp4b	Charged multivesicular body protein 4b	0.0378066	0.916629	0.0133087	1.00927	0.356657	0.439889	-0.109631	0.926825	11	11	41	24.9	3.29384e+06	2.93089e+06	2.90004e+06	3.23053e+06	3.25915e+06	3.25982e+06	3.35172e+06	3.36288e+06	2.69953e+06	3.436e+06	2.61076e+06	3.37888e+06	3.23605e+06	2.77997e+06
Q3TC46	Patl1	Protein PAT1 homolog 1	0.412066	0.387198	0.10645	1.07658	0.412527	0.386788	-0.109572	0.926863	6	6	7	86.7	6330.4	6007.09	6648.78	7716.06	4572.34	6709.44	8249.31	7582.77	5029.83	6745.61	3549.31	7264.55	7910.53	5952.18
P97325	St3gal3	CMP-N-acetylneuraminate-beta-1,4-galactoside alpha-2,3-sialyltransferase	0.0661678	0.858682	0.0453934	1.03196	0.220122	0.60239	-0.109415	0.926964	1	1	3	42.1	11419.2	11906.6	10628.7	11172.4	11196.4	11006.9	14102.4	10563.9	12613.7	11284.9	11375.5	10242.7	11696.6	9885.58
Q9D6Z0	Alkbh7	Alpha-ketoglutarate-dependent dioxygenase alkB homolog 7, mitochondrial	0.0957564	0.802128	-0.0545679	0.962883	0.213294	0.611936	-0.10941	0.926967	2	2	9	25	25643.6	23515.6	30239.8	27552.8	30195.2	31855.5	26075.2	28393.3	24462.6	24011.6	26623.6	26675.8	29188.8	22488.2
Q9WVF8	Tusc2	Tumor suppressor candidate 2	0.308171	0.491846	-0.0765486	0.948324	0.367009	0.429527	-0.109408	0.926969	3	3	39	12.1	525000	502628	502453	524189	549143	572328	525056	533330	369063	545974	397432	523734	537374	550082
Q8CBW4	Dcaf12l1	DDB1- and CUL4-associated factor 12-like protein 1	0.0279841	0.937596	-0.0116133	0.991983	0.351518	0.445125	-0.109275	0.927054	2	2	5	54.3	16126.8	13523.9	17787.4	17278.9	16304.8	17827.4	18211.6	18746.7	13686.3	13897.4	10656.4	17056.4	17529.3	17831.8
Q80WT0	Jph4	Junctophilin-4	0.342294	0.45468	-0.110142	0.926497	0.328685	0.469153	-0.109265	0.92706	9	9	20	66	194316	183880	193790	205640	191099	192137	186594	208141	142814	192207	167795	195156	193159	186330
P24668	M6pr	Cation-dependent mannose-6-phosphate receptor	0.287818	0.515445	-0.0886389	0.94041	0.333612	0.463861	-0.109261	0.927063	9	9	35	31.2	2.19233e+06	2.25649e+06	2.46336e+06	2.34573e+06	2.50975e+06	2.61757e+06	2.13513e+06	2.44862e+06	1.8106e+06	2.34821e+06	1.91244e+06	2.34012e+06	2.4476e+06	2.33677e+06
Q8BGV8	Mief1	Mitochondrial dynamics protein MID51	0.22591	0.594415	-0.0729368	0.950701	0.393513	0.404099	-0.109176	0.927118	9	9	16	51.2	142306	143712	151592	148077	135084	149116	150727	140795	117219	143124	123345	142741	151508	135313
Q9CYN9	Atp6ap2	Renin receptor	0.0695573	0.852006	-0.0135324	0.990664	0.718406	0.191247	-0.109124	0.927151	7	7	24	39.1	789552	785418	639355	758386	570768	727691	827769	729029	470264	873972	524254	789244	849415	582346
Q5DTM8	Rnf20	E3 ubiquitin-protein ligase BRE1A	0.0694963	0.852126	-0.0345992	0.976303	0.320388	0.478203	-0.109059	0.927192	15	13	18	113.5	228060	234375	223050	231077	225885	232675	239299	216746	222453	226562	203768	211857	248981	212412
A0A0R4J1Y3	Osgep	Probable tRNA N6-adenosine threonylcarbamoyltransferase	0.00437232	0.989983	0.00280094	1.00194	0.293941	0.508229	-0.109035	0.927208	9	9	28	36.3	196965	191300	181995	200701	155139	171931	193440	180178	201131	197092	174429	174121	206264	154862
Q8R105	Vps37c	Vacuolar protein sorting-associated protein 37C	0.484259	0.3279	-0.111265	0.925776	0.398392	0.399584	-0.108982	0.927242	6	6	23	38.4	134890	121121	145413	145063	144857	133059	131023	148098	109546	132226	104694	137300	153619	137350
P70699	Gaa	Lysosomal alpha-glucosidase	0.317627	0.481253	-0.103788	0.930586	0.256379	0.554142	-0.10897	0.92725	18	18	24	106.2	777742	717903	686566	725324	861251	761942	740534	806650	536895	753341	638948	696395	777601	771845
B2RXC6	Polr3a	DNA-directed RNA polymerase subunit	0.0859748	0.820399	-0.0496856	0.966147	0.193277	0.640801	-0.108904	0.927292	7	7	5	155.6	35290.9	37619.5	39937.1	39489	45102.8	44853.7	37056.6	39641.2	33442.4	39732.4	38590.9	34975	38890.3	38296
Q91YN5	Uap1	UDP-N-acetylhexosamine pyrophosphorylase	0.0263278	0.941179	0.008039	1.00559	0.861556	0.137545	-0.108868	0.927315	9	8	18	58.6	170953	164988	168859	171646	142366	169121	171306	176969	146619	175301	125298	163588	184946	157421
P05201	Got1	Aspartate aminotransferase, cytoplasmic	0.106036	0.783364	-0.0245054	0.983158	0.67203	0.212799	-0.108853	0.927325	29	29	70	46.2	2.50692e+07	2.36654e+07	2.46762e+07	2.71648e+07	2.18279e+07	2.59627e+07	2.51206e+07	2.74946e+07	1.88367e+07	2.59933e+07	1.80146e+07	2.44851e+07	2.6807e+07	2.51847e+07
E9QKR0	Gnb2	Guanine nucleotide-binding protein G(I)/G(S)/G(T) subunit beta-2	0.257024	0.553319	-0.0540357	0.963238	0.689004	0.204642	-0.1088	0.927359	17	8	61	41.4	6.34879e+07	5.93609e+07	5.68314e+07	5.90691e+07	5.28684e+07	6.00597e+07	5.98754e+07	5.84215e+07	4.60214e+07	6.3152e+07	4.57938e+07	5.75679e+07	6.62051e+07	5.51311e+07
Q80TR1	Adgrl1	Adhesion G protein-coupled receptor L1	0.0479139	0.895542	-0.0323598	0.97782	0.221992	0.599801	-0.108759	0.927385	41	1	41	161.6	18714.3	18744.8	17329.5	21954.5	19244.7	20092.4	15894	20850.5	19296.7	19669.3	18909.4	16750.4	20589.8	17232.2
Q9CZG9	Pdzd11	PDZ domain-containing protein 11	0.0102192	0.976744	-0.00412264	0.997146	0.38608	0.411074	-0.108683	0.927434	5	5	49	16.2	273086	265025	267540	288775	278831	286356	279252	301286	247564	283579	226493	264302	295814	268530
E9Q6L0	Clasp1	CLIP-associating protein 1	0.0272628	0.939155	0.0201625	1.01407	0.169502	0.676859	-0.108679	0.927437	62	1	51	160.1	14730.3	12453.1	14782.6	14436.8	16701.1	15581.7	13086.2	18174.6	13978.5	14894.2	14538.9	12466.5	13593	15262.8
A6H6E2	Mmrn2	Multimerin-2	0.0223882	0.949755	-0.0131159	0.99095	0.204565	0.62436	-0.108642	0.927461	1	1	1	105.1	11106	14842.9	11478.9	11762.2	14312.3	13817.5	11967	14299.6	11616.7	12193.3	11941.8	11983.9	12467.5	11855.3
A0A140LIM2	Zfand6	AN1-type zinc finger protein 6 (Fragment)	0.861104	0.137688	-0.125752	0.916526	0.73818	0.182734	-0.108525	0.927536	5	4	33	23.2	95294.8	93880.9	95577	92477.2	72830.3	85135.3	92267.8	87495.1	61825.8	96403.3	68959.2	95463.7	95493.5	85614.5
Q6P1Y9	Exoc1	Exocyst complex component 1	0.0158017	0.964269	0.0111495	1.00776	0.208165	0.619206	-0.108366	0.927638	28	1	39	102.6	35759.8	34079.9	26681.2	33285.5	29818.2	35045.3	30229.1	30339.6	33027	34736.1	31806.4	30182.2	29865.6	29656.2
Q5DTY9	Kctd16	BTB/POZ domain-containing protein KCTD16	0.298939	0.502413	-0.0972775	0.934795	0.285571	0.518119	-0.108326	0.927664	27	25	54	48.9	6.70786e+06	6.95247e+06	6.92462e+06	7.3248e+06	7.50112e+06	7.53866e+06	7.49384e+06	6.97144e+06	4.94763e+06	7.14398e+06	6.40159e+06	7.10737e+06	7.47121e+06	6.16996e+06
E9PXF0	Pcdh17	Protocadherin 17	0.0683531	0.854372	0.0200405	1.01399	0.712894	0.193689	-0.108252	0.927711	8	8	10	126.1	127587	128068	126341	123922	108521	117599	131839	146648	105728	136027	90588.2	135062	128909	120012
Q6P3A8	Bckdhb	2-oxoisovalerate dehydrogenase subunit beta, mitochondrial	0.0541706	0.882733	-0.0345347	0.976347	0.250963	0.561095	-0.108037	0.92785	6	6	26	42.9	365114	363589	384025	384285	389405	399600	357443	359702	404209	357844	358660	364371	390351	331413
Q8CBF3	Ephb1	Ephrin type-B receptor 1	0.0873557	0.817795	0.0243508	1.01702	0.554506	0.278929	-0.107963	0.927898	15	7	18	109.8	64929.7	65112.3	59998.4	61280.6	58071.9	66205	65522.7	67914.8	53164.8	68834	49986.6	61389.5	69801.1	56966.1
O35127	Grcc10	Protein C10	0.246979	0.566267	0.0887352	1.06344	0.412369	0.386929	-0.107933	0.927917	2	2	22	13.2	31398.3	28943.6	28397.6	26166.6	24771	24066.9	41247.3	33037.9	20547.7	37054.6	16002.8	30312.3	35619.1	29054.1
D3YZ08	Terf2	Telomeric repeat-binding factor	0.0732057	0.844879	-0.0260985	0.982073	0.369044	0.427519	-0.107897	0.927939	7	7	18	60.1	88438.3	82098.7	83768.4	87235.8	83473.4	93455.2	87161.8	87752.8	69261.4	89685.9	73107.3	82198.3	91185.7	79471.1
A0A3B2WBC6	Polr2m	DNA-directed RNA polymerase II subunit GRINL1A	0.0218978	0.950828	-0.0147199	0.989849	0.183635	0.655186	-0.107803	0.928	5	5	82	8.6	124815	111991	132337	109786	136940	107547	122651	147878	114102	130267	90448.6	114075	113620	161482
P21836	Ache	Acetylcholinesterase	0.0407737	0.910388	-0.0191366	0.986823	0.22906	0.590119	-0.107748	0.928036	7	7	14	68.1	277425	205380	290887	189299	233432	222959	213404	269773	182440	321036	200102	237948	230618	235994
Q7TSG2	Ctdp1	RNA polymerase II subunit A C-terminal domain phosphatase	0.0658284	0.859353	-0.0219398	0.984908	0.585104	0.259954	-0.107691	0.928072	12	12	16	104.5	105084	98834.2	97071.1	104818	91721.9	107223	101774	99470.2	87770.7	103403	78107.5	95945.3	111652	97329.2
Q61263	Soat1	Sterol O-acyltransferase 1	0.26199	0.547029	-0.0871682	0.941369	0.287103	0.516294	-0.107625	0.928114	2	2	5	63.8	23967.1	21713.9	23041.2	24549.6	27305.1	23225.6	24783.7	24334	20350.2	22856.6	19318.6	21708.4	27248.8	24420.9
Q8VE18	Smg8	Protein SMG8	0.258724	0.551158	-0.0707503	0.952143	0.378458	0.418352	-0.107589	0.928138	5	5	7	109.6	13120.8	13196.5	14484.8	12419.2	11750	13296.7	14105.1	13582.9	9117.25	13518.3	7677.88	15177	14439.5	14006.8
Q99JX4	Eif3m	Eukaryotic translation initiation factor 3 subunit M	0.153013	0.703051	-0.0537399	0.963436	0.318142	0.480682	-0.10746	0.928221	14	14	39	42.5	2.22821e+06	2.22505e+06	2.39984e+06	2.34492e+06	2.44902e+06	2.66967e+06	2.26612e+06	2.53364e+06	1.78538e+06	2.27104e+06	1.95543e+06	2.30107e+06	2.38904e+06	2.27864e+06
Q9QXJ1	Apbb1	Amyloid-beta A4 precursor protein-binding family B member 1	0.114718	0.767859	-0.0302413	0.979256	0.446043	0.358061	-0.107199	0.928389	15	15	33	77.3	202683	194802	199273	200434	198900	198692	205308	220391	156379	219950	153956	213255	204090	195943
Q91W61	Fbxl15	F-box/LRR-repeat protein 15	0.0267324	0.940302	-0.0129605	0.991057	0.279776	0.525078	-0.107194	0.928392	9	9	44	33.1	127964	121374	118074	128290	120139	129455	128388	124374	107600	133010	110731	116692	122330	121123
Q8BXV2	Bri3bp	BRI3-binding protein	0.378448	0.418362	-0.0335542	0.97701	0.775029	0.167869	-0.107134	0.928431	5	5	19	28.2	658624	642835	628530	723196	631100	718491	794799	687071	423354	712474	459742	689127	775416	628325
P27545	Cers1	Ceramide synthase 1	0.126944	0.746545	-0.0631994	0.957139	0.225178	0.595418	-0.107104	0.92845	3	3	14	40.1	118385	100758	133441	113438	128576	129666	118560	109612	106712	113505	108199	109173	120837	114566
P39038	Cdh4	Cadherin-4	0.2077	0.619869	-0.0840986	0.943374	0.250931	0.561137	-0.107097	0.928454	4	2	4	100	56940	57500.3	65013.3	56220.7	69080	57353.4	55859.3	68305.5	52038.9	59361.4	52796	61975.4	61149.5	56704
A0A494B933	Ppp1r14b	Protein phosphatase 1 regulatory subunit 14B (Fragment)	0.168088	0.679065	-0.0789027	0.946778	0.249889	0.562485	-0.107085	0.928462	2	2	27	10.6	26912	22667.6	25336.7	30704.2	27852.7	27173.8	24209.9	28234.8	23526.7	25181.6	22281.7	26344.8	25164.5	28082.9
E9PX30	Map4k5	Mitogen-activated protein kinase kinase kinase kinase 5	0.0946614	0.804153	-0.0316454	0.978304	0.485423	0.327022	-0.106897	0.928583	15	13	23	94.9	307801	302637	279678	300246	234437	266172	297913	297328	241226	316005	237939	276713	312561	261800
Q9CWT6	Ddx28	Probable ATP-dependent RNA helicase DDX28	0.62057	0.239569	-0.0609529	0.958631	0.438749	0.364125	-0.106897	0.928583	3	3	7	59.5	8534.34	9743.22	6437.9	9700.86	7478.75	8089.45	9375.07	8729.42	6066.39	8562.23	5751.92	8701.7	10423.6	7493.52
Q8R066	C1qtnf4	Complement C1q tumor necrosis factor-related protein 4	0.234414	0.582889	-0.107708	0.928061	0.225344	0.595191	-0.106855	0.92861	9	9	40	35	218145	213260	220305	225163	267970	221865	206843	237149	202809	210925	205106	222636	224084	220644
Q8R5A6	Tbc1d22a	TBC1 domain family member 22A	0.430704	0.370933	-0.121964	0.918936	0.346339	0.450465	-0.10682	0.928633	12	11	30	59.3	392164	363019	393921	393055	371869	382804	381005	378918	277119	383464	334299	370205	408980	352584
B0V2H4	Atp6v1g2	V-type proton ATPase subunit G	0.116317	0.765037	-0.051664	0.964823	0.252343	0.559316	-0.10666	0.928736	8	8	80	10.9	2.07754e+06	2.05621e+06	2.21295e+06	2.20854e+06	2.46805e+06	2.20968e+06	2.25323e+06	2.32724e+06	1.95211e+06	2.08128e+06	1.84312e+06	2.07697e+06	2.20547e+06	2.30984e+06
Q62219	Tgfb1i1	Transforming growth factor beta-1-induced transcript 1 protein	0.418896	0.381157	-0.0793029	0.946515	0.505409	0.312313	-0.106568	0.928795	8	8	20	50.1	77461.9	77060.1	78646.4	87588.7	74411.2	82656.2	82329.7	82709.4	52744.2	85535.9	61534.8	81805.4	82456.5	77756.6
F7AIV2	Shf	SH2 domain-containing adapter protein F (Fragment)	0.223559	0.597642	-0.0340968	0.976643	0.762296	0.172864	-0.106503	0.928837	4	3	25	37.7	148481	131917	133531	130120	121075	144802	135694	144368	95294.2	147930	101617	138287	149135	123276
P06728	Apoa4	Apolipoprotein A-IV	0.474142	0.335628	0.158954	1.11648	0.272359	0.534123	-0.106462	0.928863	16	16	48	45	656650	539435	355200	517187	385488	578382	721219	428369	425261	625356	395835	495825	486863	456525
Q9WUA6	Akt3	RAC-gamma serine/threonine-protein kinase	0.397049	0.400821	-0.0783615	0.947133	0.477143	0.333317	-0.10645	0.928871	20	16	48	55.7	1.01806e+06	964009	1.0064e+06	1.03479e+06	989431	1.0857e+06	999105	1.06436e+06	690716	1.05541e+06	762518	1.00634e+06	1.07082e+06	1.02179e+06
Q9R0C8	Vav3	Guanine nucleotide exchange factor VAV3	0.277888	0.527366	-0.107201	0.928388	0.273771	0.532389	-0.106424	0.928887	6	6	8	97.9	41181.4	43215	42004.7	37207.3	43062.5	43382.1	36778.4	38504.8	33552.2	43756.4	36660.5	38090.1	44322.1	39012.5
F7BGR7	Gm21992	Predicted gene 21992	0.134224	0.734135	-0.0380472	0.973972	0.520102	0.301924	-0.106398	0.928904	13	1	28	52.8	108794	112160	100440	114583	102734	116315	112510	107278	89475.7	109901	87221.6	109118	118911	98564
Q8BGR6	Arl15	ADP-ribosylation factor-like protein 15	0.141074	0.722646	-0.0457795	0.968766	0.445223	0.358737	-0.106352	0.928934	7	7	50	22.9	770453	688129	710529	699965	659734	672554	723129	738175	602445	749174	537138	686726	747059	745057
Q8C9H6	Strip2	Striatin-interacting proteins 2	0.0751519	0.841101	-0.0473497	0.967712	0.183885	0.65481	-0.106112	0.929088	10	7	16	96.2	106165	89914.9	107753	90966.9	110900	104831	87970	96396.4	90109.1	119906	99012.8	91491.7	95125.9	99367.5
Q99KJ0	Ubxn2a	UBX domain-containing protein 2A	0.0971954	0.799475	-0.0297571	0.979585	0.540283	0.288215	-0.105993	0.929165	4	4	20	29.2	36866.1	35960.5	32850.1	38683.7	31791.7	39050.7	36772	34374.2	29317.4	36396.6	28308.9	35934.4	37496.6	33209.8
Q61205	Pafah1b3	Platelet-activating factor acetylhydrolase IB subunit gamma	0.0998942	0.794522	-0.0367955	0.974818	0.319979	0.478653	-0.105983	0.929172	11	11	50	25.8	883627	858373	838209	924941	911842	917706	927664	923976	732906	892592	756000	854398	917116	852064
F8WID5	Tpm1	Tropomyosin alpha-1 chain	0.283621	0.52045	-0.0495754	0.966221	0.6102	0.245358	-0.105972	0.929179	28	0	52	37.4	1.03545e+07	1.00476e+07	9.75099e+06	1.02572e+07	9.45085e+06	1.00649e+07	1.06758e+07	1.06154e+07	7.36373e+06	10748988	7.82542e+06	1.03416e+07	1.08563e+07	9.33291e+06
Q60823	Akt2	RAC-beta serine/threonine-protein kinase	0.418655	0.381368	-0.142223	0.906122	0.274951	0.530945	-0.1059	0.929225	18	13	43	55.7	328963	335594	424335	363489	345462	396742	349444	327393	259514	332477	316313	387289	358132	311148
Q9QXS6	Dbn1	Drebrin	0.333466	0.464018	-0.0777346	0.947544	0.419848	0.380323	-0.105804	0.929287	33	7	55	77.2	8.78146e+06	8.29517e+06	8.26363e+06	8.64364e+06	8.34254e+06	8.4121e+06	9.05783e+06	8.70341e+06	6.22262e+06	8.75394e+06	6.58421e+06	8.14057e+06	9.07477e+06	8.75894e+06
Q80YR5	Safb2	Scaffold attachment factor B2	0.151454	0.70558	-0.0997087	0.933221	0.16125	0.689843	-0.105792	0.929295	14	6	16	111.8	87230.6	81353.2	82743.6	86456.8	116965	99952.7	71513.8	93335.6	84174.9	81538.6	90890.7	82782.9	85813.9	84776.1
Q80UK0	Sestd1	SEC14 domain and spectrin repeat-containing protein 1	0.30857	0.491395	-0.066027	0.955265	0.450041	0.35478	-0.1057	0.929354	23	23	32	79.3	540200	565029	533173	583792	539968	575471	571966	602483	380732	588658	447127	547572	595564	529137
J3QP43	Stum	Protein stum homolog	0.0740741	0.843191	-0.0319771	0.978079	0.337101	0.460149	-0.105664	0.929377	3	3	27	15	467318	424014	412737	415523	371851	391851	392762	467028	349055	490953	346965	394780	422187	434900
Q9CQN3	Tomm6	Mitochondrial import receptor subunit TOM6 homolog	0.217053	0.606662	-0.0732257	0.95051	0.268493	0.538898	-0.105517	0.929472	1	1	19	7.9	208873	217593	218785	219468	248275	222559	217328	255006	165519	224120	175288	209947	227892	241292
Q07797	Lgals3bp	Galectin-3-binding protein	0.274265	0.531783	-0.15448	0.898456	0.194841	0.638497	-0.105363	0.929571	4	4	11	64.5	16494.4	17061.1	22142	19234.6	19839.4	18108.1	14541.9	20363.7	16831.2	16779	17700.3	18967.8	17035.8	18299.8
P53995	Anapc1	Anaphase-promoting complex subunit 1	0.136192	0.730816	-0.0486516	0.96684	0.387256	0.409963	-0.10525	0.929644	17	17	11	215.9	165775	160264	170866	174550	163906	170647	165057	173529	145401	167892	139171	161843	179339	159675
Q922P8	Tmem132a	Transmembrane protein 132A	0.113434	0.770134	-0.0277276	0.980964	0.51978	0.302148	-0.105165	0.929699	14	14	22	110.2	179406	181970	194343	191566	169979	194918	191196	204596	139418	191919	146091	190478	194648	172587
F6X479	Ace2	Angiotensin-converting enzyme (Fragment)	0.208573	0.618624	-0.0783591	0.947134	0.236858	0.579618	-0.105075	0.929757	2	2	5	59.9	36518.5	42502.3	40156	41343.5	49558.9	47071.4	40758.8	41601.5	34026.1	38949.6	35515.2	39240	44121.3	41180.6
Q9WVT6	Ca14	Carbonic anhydrase 14	0.0613945	0.868171	-0.0203355	0.986003	0.395393	0.402353	-0.104968	0.929826	4	4	15	37.5	165533	138686	143535	132493	88044.6	133426	123281	135978	107508	161843	80401.4	140688	154543	139200
Q9CWY4	Gemin7	Gem-associated protein 7	0.25761	0.552574	-0.0942395	0.936766	0.293723	0.508484	-0.104933	0.929848	1	1	17	14.2	18712.6	16601.2	19206.5	19434.2	19538.1	18081.4	19346.5	17522.6	16039	18056.9	16004.7	19802.9	18669.9	16996.8
D3Y273	Slc4a7	Anion exchange protein	0.10178	0.791078	-0.0234801	0.983857	0.586154	0.259326	-0.104759	0.92996	11	7	9	123.2	69803.1	69138.7	65422.2	70233.7	57983.2	64083.3	74647	75954.4	47894.6	73943.5	46522	70054.8	69994.3	70358.8
A0A0R4J1Z3	Tmem33	Transmembrane protein 33	0.152259	0.704273	-0.0715807	0.951595	0.289364	0.513613	-0.104415	0.930182	7	7	29	27.9	845028	859151	810151	882122	785740	961745	804283	727046	718257	853910	763068	788473	867341	773460
Q99JR1	Sfxn1	Sideroflexin-1	0.457385	0.348831	-0.104165	0.930343	0.346655	0.450137	-0.10435	0.930224	11	10	47	35.6	1.49471e+06	1.50668e+06	1.59903e+06	1.62972e+06	1.64505e+06	1.57069e+06	1.61776e+06	1.59937e+06	1.13194e+06	1.58568e+06	1.30752e+06	1.60112e+06	1.66447e+06	1.4564e+06
Q60936	Coq8a	Atypical kinase COQ8A, mitochondrial	0.0150359	0.965971	-0.00381708	0.997358	0.58943	0.257377	-0.10429	0.930262	17	17	29	71.7	367866	325671	348970	357060	325319	354490	361495	375917	281443	383120	259925	351717	373137	341753
A1L3P4	Slc9a6	Sodium/hydrogen exchanger	0.197816	0.634138	-0.0839656	0.943461	0.263672	0.544914	-0.104142	0.930358	9	8	15	77.9	359721	377615	356968	384804	384135	416334	359677	347100	304019	367294	333211	358851	369857	359770
Q497I4	Krt35	Keratin, type I cuticular Ha5	0.162495	0.687869	-0.227947	0.853849	0.0759761	0.839506	-0.104091	0.930391	4	2	8	50.5	96921	120781	128126	45377.9	54232	61218.5	218178	67840.4	41526.3	48218.6	126128	79380.5	60937.4	61045.4
Q9CPW4	Arpc5	Actin-related protein 2/3 complex subunit 5	0.102283	0.790163	-0.0262132	0.981994	0.448145	0.356333	-0.103995	0.930453	9	9	67	16.3	2.04171e+06	1.65904e+06	1.56918e+06	1.74654e+06	1.24212e+06	1.60736e+06	1.7642e+06	1.77975e+06	1.15206e+06	1.96081e+06	1.10035e+06	1.60117e+06	1.83388e+06	1.80873e+06
F6TLV3	Fndc3a	Fibronectin type-III domain-containing protein 3A (Fragment)	0.0482033	0.894946	-0.0123102	0.991504	0.546267	0.284271	-0.103977	0.930464	11	11	11	127.2	44967	46635.2	50601.9	43896.3	38798.5	47150.1	47072.8	51326.4	34898.3	47160.5	34560.7	48327.4	46878.2	42566.2
Q8K3J1	Ndufs8	NADH dehydrogenase [ubiquinone] iron-sulfur protein 8, mitochondrial	0.469945	0.338887	-0.1507	0.900814	0.324774	0.473397	-0.103867	0.930535	12	12	53	24	4.14087e+06	4.34287e+06	4.43213e+06	4.5625e+06	4.41748e+06	4.23887e+06	4.45336e+06	4.30298e+06	3.4415e+06	3.68894e+06	3.78583e+06	4.50945e+06	4.55345e+06	3.90057e+06
Q80V26	Bpnt2	Golgi-resident adenosine 3',5'-bisphosphate 3'-phosphatase	0.467956	0.340443	0.0701367	1.04982	0.318134	0.480691	-0.103783	0.93059	8	8	17	38.6	391713	400913	391152	338213	200123	375159	397352	362353	265845	399450	218907	370023	437849	289890
Q923M0	Ppp1r16a	Protein phosphatase 1 regulatory subunit 16A	0.424026	0.376682	-0.10363	0.930688	0.388952	0.408364	-0.103663	0.930667	9	9	27	57.5	267973	266699	272584	282938	281853	271624	249179	295889	203722	287553	212091	268883	292772	280070
Q9CR24	Nudt8	Nucleoside diphosphate-linked moiety X motif 8	0.0934492	0.806401	0.0349264	1.0245	0.324115	0.474116	-0.103548	0.930741	3	3	20	23.2	8364.35	9110.15	9877.32	9143.2	10460.1	11039.7	9412.4	13504.1	7089.44	8829	7075.14	10274.5	10276.1	8494.68
A0A1Y7VJ48	Tbca	Tubulin-specific chaperone A	0.0341263	0.924429	-0.00902643	0.993763	0.463536	0.343925	-0.103536	0.930749	6	6	36	9.9	717094	657393	536035	661688	457961	602943	682369	606077	446013	721346	490222	592503	708423	513514
Q9QYK5	Hs6st1	Heparan-sulfate 6-O-sulfotransferase 1	0.360913	0.435599	-0.16051	0.894709	0.291417	0.511191	-0.103477	0.930787	2	2	5	48.3	10621.5	10523.6	9639.75	12981.6	10910.5	12949.6	11301.2	10859	4561.4	13045.6	6090.37	13447.6	12879.5	10971.8
Q80Y14	Glrx5	Glutaredoxin-related protein 5, mitochondrial	0.357864	0.438669	-0.0482997	0.967075	0.495756	0.319333	-0.103362	0.930861	3	3	30	16.3	125882	119727	122729	118992	124120	123659	131572	139597	81075.3	135572	88582.2	126224	134734	122366
Q8BKI2	Tnrc6b	Trinucleotide repeat-containing gene 6B protein	0.149885	0.708134	-0.0524836	0.964275	0.330716	0.466965	-0.103335	0.930878	24	24	17	191.8	203634	201100	207263	208938	196164	219662	207730	204863	160122	209306	175852	193341	213674	194241
Q8BFX3	Kctd3	BTB/POZ domain-containing protein KCTD3	0.0747829	0.841816	-0.0348171	0.976156	0.256469	0.554028	-0.103264	0.930925	3	3	4	88.8	55758.9	53274.3	58725.2	57727.7	56199	55793.6	57394.8	60443	48134.4	58146.3	50169.6	50391.8	58205.5	56336.8
Q6VH22	Ift172	Intraflagellar transport protein 172 homolog	0.596007	0.253509	-0.100084	0.932979	0.766287	0.171282	-0.103262	0.930926	7	7	5	197.4	42899.9	36616.9	37202.8	40947.2	28762.7	35930.7	36269	39291	27518.3	37292.6	23492.1	40988.6	42834.7	37253.9
Q91YR1	Twf1	Twinfilin-1	0.791687	0.161552	-0.125622	0.916609	0.589584	0.257286	-0.103261	0.930927	21	18	56	40.1	3.76325e+06	3.58747e+06	3.66308e+06	3.77744e+06	3.32741e+06	3.54489e+06	3.69098e+06	3.57601e+06	2.39631e+06	3.87389e+06	2.66259e+06	3.71025e+06	3.85442e+06	3.71938e+06
E9PUL5	Prrt2	Proline-rich transmembrane protein 2	0.248519	0.564263	-0.0778002	0.947501	0.361988	0.434523	-0.103167	0.930987	12	12	55	35.9	2.01768e+06	1.81479e+06	1.98785e+06	1.988e+06	1.77069e+06	1.97064e+06	1.85908e+06	1.87066e+06	1.4805e+06	2.08201e+06	1.65935e+06	1.92333e+06	2.19344e+06	1.57762e+06
P80560	Ptprn2	Receptor-type tyrosine-protein phosphatase N2	0.100159	0.794037	-0.0336382	0.976954	0.414814	0.384757	-0.103001	0.931094	27	26	36	111.4	794911	738426	737815	746288	699817	704395	753835	888687	592544	776767	564593	721764	779351	790188
Q8JZL3	Thtpa	Thiamine-triphosphatase	0.259214	0.550536	0.0764611	1.05443	0.467723	0.340625	-0.102948	0.931128	6	6	29	24.2	306078	295029	282186	289233	284102	313498	400514	287946	259417	313920	235698	282968	333935	266053
Q6NVF2	Pld1	Phospholipase	0.131265	0.739154	0.0375988	1.0264	0.568579	0.270036	-0.102906	0.931155	8	8	8	119.5	128613	106097	113689	112279	92921.1	112210	109600	133477	91737.2	132066	75490.9	107861	126211	117856
Q5GH64	Xkr7	XK-related protein 7	0.995571	0.101025	-0.0786079	0.946971	1.21075	0.0615526	-0.102906	0.931156	5	5	14	64.3	114637	115582	104217	106919	92240.5	112382	117059	111752	65581.4	116026	77506.2	116527	120919	96595.3
Q99J56	Derl1	Derlin-1	0.408594	0.390307	-0.122178	0.918799	0.377137	0.419626	-0.102855	0.931188	3	3	11	28.8	33786.5	34772.5	34505.4	39243.7	34477.4	38714.5	35357.1	41073.2	18288.7	37669	24279	41907.2	35149.8	35788.5
Q9QXV8	Spry2	Protein sprouty homolog 2	0.0379011	0.916429	0.0186938	1.01304	0.298525	0.502892	-0.102714	0.93128	6	6	23	34.6	161526	160361	161372	158337	161577	177172	161033	158442	156573	173764	135738	154649	161253	161967
Q50H33	Kctd8	BTB/POZ domain-containing protein KCTD8	0.383126	0.41388	-0.107051	0.928484	0.376687	0.420061	-0.102653	0.931319	8	6	17	52.7	58486	54199.9	48674.7	62492.7	46534.6	60983	59404.2	49108.9	34168.2	54893.4	45235.8	49044.5	65496.3	47302.4
Q9ES56	Trappc4	Trafficking protein particle complex subunit 4	0.103727	0.787541	-0.0586143	0.960186	0.213442	0.611728	-0.102618	0.931342	11	11	55	24.4	571806	559079	568575	612617	614361	591600	550756	612553	541911	556267	560112	543169	574104	551391
Q8K3K8	Optn	Optineurin	0.227312	0.592499	-0.215911	0.861002	0.115133	0.767127	-0.102422	0.931468	2	2	4	67	4478.77	4783.62	5748.07	4554.85	4618.93	4103.24	3028.33	3999.15	4781	5556.57	4754.46	4732.02	3256.13	6042.84
P51906	Slc1a1	Excitatory amino acid transporter 3	0.29333	0.508944	-0.146088	0.903698	0.193468	0.640518	-0.102247	0.931581	5	5	12	56.7	194878	168903	183263	193246	188556	164509	170050	187235	143070	190250	178379	168154	172666	188139
Q60673	Ptprn	Receptor-type tyrosine-protein phosphatase-like N	0.239656	0.575896	-0.0365814	0.974962	0.624315	0.237512	-0.1022	0.931611	11	10	15	106	200353	192165	199069	186274	182927	185613	204283	218951	137919	216194	138557	209791	207554	185368
B7ZNL2	Nap1l4	Nap1l4 protein	0.23773	0.578455	-0.0613155	0.95839	0.422757	0.377784	-0.1021	0.931676	12	11	41	43.9	1.96608e+06	1.97453e+06	1.99358e+06	1.9648e+06	1.97652e+06	2.04768e+06	1.91654e+06	2.04564e+06	1.56832e+06	2.07612e+06	1.53501e+06	1.94073e+06	2.12535e+06	1.97591e+06
B1AV35	Drp2	Dystrophin-related protein 2	0.135152	0.732568	-0.0854997	0.942458	0.16133	0.689715	-0.101999	0.931741	8	7	12	110.2	51893.2	57861.4	63540.4	57773.6	70061.4	61448.4	56405.7	57705.5	55856.7	55265.3	60664	54616.5	56018.4	57073.9
P22366	Myd88	Myeloid differentiation primary response protein MyD88	0.21298	0.612379	-0.0758201	0.948803	0.275011	0.530871	-0.10185	0.931838	4	4	15	33.7	50257.6	51983.7	60029.5	55796.3	34892.8	44914	57162.3	49977.2	34663.5	56729.1	28047.9	63276.9	54575.7	52037.1
P51855	Gss	Glutathione synthetase	0.323892	0.47436	-0.0546079	0.962856	1.31299	0.0486416	-0.101793	0.931874	19	19	51	52.2	775833	726757	749693	784857	619662	713616	712015	807238	556301	801177	510669	783996	813732	711249
O35900	Lsm2	U6 snRNA-associated Sm-like protein LSm2	0.0204036	0.954105	-0.00989227	0.993167	0.25093	0.561138	-0.101726	0.931918	6	6	80	10.8	754121	728246	725539	792685	834658	912061	781739	763285	662391	759127	671669	716945	783418	749283
Q9Z2C5	Mtm1	Myotubularin	0.150625	0.706928	0.0596459	1.04221	0.343083	0.453855	-0.101688	0.931942	6	6	15	69.5	95668.2	79449.9	81297.6	80987.2	71856.9	83271.7	83926	88125.8	76851.3	100345	63024.7	84775.8	78619.9	86255.5
Q6ZPS6	Ankib1	Ankyrin repeat and IBR domain-containing protein 1	0.0696434	0.851837	-0.0211002	0.985481	0.532376	0.293511	-0.101685	0.931944	13	13	17	121.8	157078	136763	145080	138941	126662	139930	143142	145601	120382	155970	111633	143655	150907	132419
Q80TE4	Sipa1l2	Signal-induced proliferation-associated 1-like protein 2	0.280466	0.524244	-0.093349	0.937344	0.312679	0.486767	-0.101571	0.932018	19	18	14	189.3	86206.8	95243.6	92644.7	92877.8	79596.9	93990.3	92780	83263.9	65125.5	92389.7	77330.1	81946.2	93596.3	87331.3
Q8K0S5	Rtn4rl1	Reticulon-4 receptor-like 1	0.104005	0.787037	-0.0515564	0.964895	0.196034	0.636745	-0.101567	0.93202	6	6	12	49.8	56278.5	58442.2	62786	61412.6	80387.9	75369.8	57346.6	65776.1	55758.5	57750.7	54905.6	62329.8	62790.3	61488.8
Q80W04	Tmcc2	Transmembrane and coiled-coil domains protein 2	0.112949	0.770995	-0.0375464	0.974311	0.456759	0.349334	-0.101561	0.932024	13	11	23	77	264762	226543	239787	235144	205008	220225	230299	267602	194203	247954	168531	242423	239438	249225
Q3TBT3	Sting1	Stimulator of interferon genes protein	0.162466	0.687914	-0.0756267	0.94893	0.190488	0.644929	-0.101536	0.93204	2	2	6	42.8	12989.1	11414.7	14087.6	13739.6	15274.7	13812	13424.8	15835.9	9279.51	13288.6	11352.7	11037.3	14212.3	15034.6
Q9D0B6	Pbdc1	Protein PBDC1	0.128021	0.744697	-0.0206161	0.985812	0.778443	0.166555	-0.101498	0.932065	7	7	40	22.2	442037	420589	455417	443637	372042	426158	470497	480490	306952	472269	311045	451234	458125	419064
F6ZFU0	Eef1d	Elongation factor 1-delta (Fragment)	0.0886735	0.815317	-0.027869	0.980868	0.321992	0.47644	-0.101426	0.932111	21	1	48	61.4	29761	25419.6	29643.4	25669.7	29948.1	29250.1	29893.4	28735.9	24161.2	27668.9	20974.1	28144.8	29819.1	28693.1
Q8CGA0	Ppm1f	Protein phosphatase 1F	0.0575136	0.875964	-0.0192703	0.986732	0.485524	0.326946	-0.101293	0.932197	14	14	46	49.6	1.39729e+06	1.3015e+06	1.35546e+06	1.40565e+06	1.29745e+06	1.30614e+06	1.3847e+06	1.48693e+06	1.18696e+06	1.41304e+06	1.04035e+06	1.34426e+06	1.4468e+06	1.34935e+06
Q99NB1	Acss1	Acetyl-coenzyme A synthetase 2-like, mitochondrial	0.361498	0.435013	-0.106582	0.928786	0.34817	0.44857	-0.101126	0.932305	19	19	30	74.6	610021	576775	721321	612619	577637	604798	604578	631431	497978	578764	503993	619598	636570	599854
A2AJA9	Ajm1	Apical junction component 1 homolog	0.267607	0.539999	-0.0781374	0.94728	0.290241	0.512577	-0.100958	0.932413	40	40	46	107.1	938192	957744	1.00135e+06	1.00247e+06	1.07896e+06	1.01524e+06	1.02323e+06	1.00736e+06	773582	982445	823969	952140	1.05077e+06	972764
Q6PE01	Snrnp40	U5 small nuclear ribonucleoprotein 40 kDa protein	0.202373	0.627519	-0.0654335	0.955658	0.317929	0.480918	-0.100933	0.93243	14	14	56	39.3	629438	591932	590288	653834	626973	662550	631373	638532	476321	605114	529501	599548	648935	580289
Q8K1M6	Dnm1l	Dynamin-1-like protein	0.374364	0.422315	-0.0863416	0.941908	0.352543	0.444075	-0.100893	0.932456	53	4	78	82.6	454445	452900	455208	489379	485883	472775	460864	529243	309391	495873	372551	462295	490246	462660
F7AA26	Pakap	Paralemmin A kinase anchor protein (Fragment)	0.218175	0.605097	-0.0500225	0.965921	0.593247	0.255125	-0.100836	0.932492	23	17	25	126	768312	732963	766959	800936	682146	734296	786823	811778	593114	763857	547484	801484	782335	751712
P58742	Aaas	Aladin	0.286413	0.517115	-0.0669914	0.954627	0.48623	0.326415	-0.100796	0.932519	7	7	19	59.4	89180.1	75915.3	91363	85911.3	81998.4	101467	78224.8	93132	57280	87361.5	63557.4	84811.7	94776.1	82494.7
S4R2J8	Bin2	Bridging integrator 2	0.102894	0.789052	-0.0185197	0.987245	0.786894	0.163345	-0.10079	0.932522	12	10	26	50.9	240397	225663	211885	224574	167466	216533	222040	234932	151700	253344	163090	223055	231526	197945
Q9QZB0	Rgs17	Regulator of G-protein signaling 17	0.0815137	0.82887	-0.0257258	0.982326	0.418337	0.381648	-0.10078	0.932529	6	5	43	24.3	1.03326e+06	1.02772e+06	1.01549e+06	1.05025e+06	982035	1.03456e+06	1.05535e+06	1.08042e+06	851120	1.08493e+06	836126	1.03768e+06	1.07087e+06	959886
Q8K093	Trhde	Thyrotropin-releasing hormone-degrading ectoenzyme	1.13483	0.0733104	-0.121215	0.919413	0.787741	0.163027	-0.100732	0.93256	9	9	8	117.4	150425	165735	161985	158082	136728	163131	160157	155623	98790.2	152839	111723	164720	167922	149987
P24529	Th	Tyrosine 3-monooxygenase	0.0689031	0.85329	0.0843237	1.06019	0.0744959	0.842372	-0.100677	0.932595	12	12	31	56	269856	95676.6	324129	75539.2	93855.6	96618.1	93269.2	170887	155393	355462	144359	169430	113735	122328
Q8BWP8	B4gat1	Beta-1,4-glucuronyltransferase 1	0.166997	0.680774	-0.0581177	0.960517	0.268482	0.538913	-0.100658	0.932607	5	5	12	47.4	39803.1	39452.9	36126.3	37879.8	42212	37817.8	43813.9	39364.1	30927.3	39348.6	33606.2	37804.1	39936.5	37497.9
Q9D6J1	Cers4	Ceramide synthase 4	0.0922012	0.808721	-0.0406027	0.972249	0.251726	0.56011	-0.100658	0.932608	3	3	7	46	72789.9	73897.2	78033.4	77349.9	79847.2	83196.8	79057.8	76637.3	64182.9	74502	68291	69449.5	80801.9	72561.6
Q9JKL5	Tesc	Calcineurin B homologous protein 3	0.518918	0.302748	-0.0900286	0.939504	0.61985	0.239966	-0.100571	0.932664	7	7	39	24.6	493431	467953	484737	453872	401794	431676	453638	482779	323429	522797	347289	480833	484956	449373
Q6NVG1	Lpcat4	Lysophospholipid acyltransferase LPCAT4	0.0615062	0.867948	-0.0282166	0.980632	0.263955	0.544559	-0.100557	0.932673	11	11	32	57.1	540742	553564	604339	581397	565286	639220	551304	556406	482224	610053	517501	555601	587124	507015
A0A0R4J0S4	Llgl1	Lethal(2) giant larvae protein homolog 1	0.170969	0.674576	-0.0520877	0.96454	0.437356	0.365295	-0.100423	0.932759	33	33	42	115.5	1.53531e+06	1.28645e+06	1.47939e+06	1.43249e+06	1.31648e+06	1.39168e+06	1.32564e+06	1.53735e+06	1.1643e+06	1.48975e+06	1.00163e+06	1.43782e+06	1.4827e+06	1.50106e+06
H7BX15	Adgrl1	Adhesion G protein-coupled receptor L1	0.182203	0.657351	-0.0566925	0.961466	0.333056	0.464455	-0.100385	0.932784	42	2	40	162.2	2.57728e+06	2.51021e+06	2.67667e+06	2.73912e+06	2.64631e+06	2.66578e+06	2.66098e+06	2.76777e+06	2.08617e+06	2.6923e+06	2.18568e+06	2.67585e+06	2.67083e+06	2.50124e+06
Q8BZQ7	Anapc2	Anaphase-promoting complex subunit 2	0.325006	0.473145	-0.0698802	0.952717	0.530286	0.294927	-0.100378	0.932789	13	13	17	95.2	283773	277528	273056	271377	241934	286981	276632	270027	199813	276633	216149	268102	292777	252997
Q9CQS2	Nop10	H/ACA ribonucleoprotein complex subunit 3	0.0373376	0.917619	-0.0215846	0.98515	0.207089	0.620742	-0.100328	0.932821	2	2	44	7.7	24801.8	23811.7	21061.2	23596.6	25339.8	29860.7	24730.7	22026.7	19992.7	22686	22120.1	21726.7	23060.3	23189.2
E9Q517	Slc6a9	Sodium- and chloride-dependent glycine transporter 1	0.258819	0.551037	0.0822778	1.05869	0.378532	0.418281	-0.100241	0.932877	6	6	14	58.2	212953	183919	142293	194217	156034	200130	180823	191372	169655	204312	140819	167826	197832	167866
H3BKF3	Pan3	PAN2-PAN3 deadenylation complex subunit PAN3	0.121004	0.756826	-0.0826609	0.944314	0.17004	0.676021	-0.100221	0.93289	3	3	4	95.4	25062	30624.4	29194.8	32314.7	34296.1	33820.6	25676.1	30482.5	29898.1	25179.5	30008	27425.9	29264.8	27987.2
P55200	Kmt2a	Histone-lysine N-methyltransferase 2A	0.138018	0.727749	-0.0960541	0.935588	0.113211	0.770529	-0.100111	0.932961	1	1	0	429.4	2030.14	3120	2418.65	2105.79	3635.91	2699.43	3090	2014.71	1810.82	2951.6	2405.67	2857.91	1926.35	2792.21
Q80Y24	Prickle2	Prickle-like protein 2	0.208314	0.618994	-0.0619184	0.957989	0.342151	0.45483	-0.10008	0.932981	34	34	52	95.7	1.09653e+06	1.04389e+06	1.04652e+06	1.12011e+06	1.0693e+06	1.04856e+06	1.10084e+06	1.17787e+06	817033	1.11316e+06	875737	1.0362e+06	1.11273e+06	1.08076e+06
Q8BGY4	Klhl26	Kelch-like protein 26	0.623973	0.237699	-0.216406	0.860707	0.611425	0.244667	-0.10005	0.933001	7	7	12	67	16994.2	20325.6	16321.3	19390.3	15205.6	19992.1	15258.1	18536.6	7431.46	19956.4	13357.7	18851.5	20705.3	14854.6
Q8BFY9	Tnpo1	Transportin-1	0.371218	0.425385	-0.0825567	0.944383	0.443379	0.360264	-0.100047	0.933002	16	11	22	102.3	1.47227e+06	1.45534e+06	1.4703e+06	1.47619e+06	1.36387e+06	1.53815e+06	1.50097e+06	1.48327e+06	1.02636e+06	1.44777e+06	1.1832e+06	1.50432e+06	1.52851e+06	1.31709e+06
Q5HZJ0	Drosha	Ribonuclease 3	0.164867	0.684121	-0.073814	0.950123	0.210473	0.615923	-0.100014	0.933024	1	1	1	158.7	11564.9	14292.1	13037.6	13442.4	14955.8	14352.8	11665.5	14645.5	10492.6	13922.4	10746.7	13642	12284.4	14665.4
A0A0R3P9D0	Plppr3	Phospholipid phosphatase-related protein type 3	0.0333152	0.926157	0.0115875	1.00806	0.399226	0.398817	-0.0999405	0.933071	13	13	21	76.7	378739	353665	375906	354735	355570	371844	366013	425683	311413	391214	293262	372803	378986	344550
Q9WUM3	Coro1b	Coronin-1B	0.423316	0.377298	-0.0628549	0.957368	0.721476	0.1899	-0.0998944	0.933101	19	19	39	53.9	4.40921e+06	4.41126e+06	4.27063e+06	4.57749e+06	3.76214e+06	4.35226e+06	4.41453e+06	4.57787e+06	2.95909e+06	4.7184e+06	3.27254e+06	4.31873e+06	4.69328e+06	4.12049e+06
Q7M6Y3	Picalm	Phosphatidylinositol-binding clathrin assembly protein	0.122145	0.75484	-0.0300573	0.979381	0.616111	0.242041	-0.0998941	0.933101	19	16	40	71.5	971075	938448	951254	963599	814691	980639	959173	944130	744443	990109	737738	943924	1.0218e+06	844030
P03903	Mtnd4l	NADH-ubiquinone oxidoreductase chain 4L	0.339091	0.458046	-0.135894	0.910106	0.251045	0.56099	-0.0997594	0.933189	1	1	18	10.6	245682	301985	287032	323140	217637	279914	270764	243047	214787	252172	253385	273791	275364	235149
D3YZI9	Pgbd5	PiggyBac transposable element-derived protein 5	0.319235	0.479474	-0.114054	0.923988	0.257207	0.553087	-0.0996726	0.933245	12	12	30	58.3	178806	171702	175532	181985	183905	174213	180840	183075	134093	167524	156294	163747	182672	176663
Q3TWJ1	Rxrb	Retinoic acid receptor RXR-beta	0.157786	0.695366	-0.0698642	0.952728	0.250442	0.561769	-0.0996701	0.933246	3	3	7	56.3	34683.6	31314.4	36084.2	32926.4	34603.5	38259	32325.2	30869.2	28448.5	34422.3	29922.2	30191.1	36171.4	32934.8
Q9Z0P5	Twf2	Twinfilin-2	0.275924	0.529756	-0.0634222	0.956991	0.429226	0.372198	-0.0995539	0.933322	16	13	50	39.4	3.39582e+06	3.5499e+06	3.55414e+06	3.70407e+06	3.45873e+06	3.66394e+06	3.64319e+06	3.59412e+06	2.70915e+06	3.61414e+06	2.7548e+06	3.46172e+06	3.80032e+06	3.50156e+06
A0A0G2JDP0	Hax1	HCLS1-associated protein X-1	0.0534845	0.884129	-0.0230506	0.98415	0.292243	0.51022	-0.0995311	0.933336	8	8	34	31.3	254160	255955	276584	268013	264783	293834	260765	269277	229000	265986	229875	261545	270751	242747
A2AIM4	Tpm2	Tropomyosin beta chain	0.00293805	0.993258	-0.0011795	0.999183	0.265013	0.543235	-0.0994019	0.93342	21	11	57	33	907817	1.0539e+06	866048	999254	986771	1.0591e+06	1.14125e+06	929620	720885	1.07046e+06	842087	995914	1.10786e+06	747156
Q9QXJ4	Arl10	ADP-ribosylation factor-like protein 10	0.410828	0.388304	0.0506482	1.03573	0.896486	0.126915	-0.0992682	0.933506	2	2	16	27.3	61165.7	53226.3	59264.6	56080.3	47496.7	59176.5	62709.2	60937.8	44408.4	64968.9	39175.7	59134.2	60924	53778.4
Q9CYT6	Cap2	Adenylyl cyclase-associated protein 2	0.269236	0.537977	-0.0568304	0.961374	0.417259	0.382597	-0.0991896	0.933557	29	28	64	52.8	8.0197e+06	7.86958e+06	7.61077e+06	8.27532e+06	8.02282e+06	8.18833e+06	8.32557e+06	7.89499e+06	5.95508e+06	8.70055e+06	6.35425e+06	8.09125e+06	8.52844e+06	7.45427e+06
P17809	Slc2a1	Solute carrier family 2, facilitated glucose transporter member 1	0.256826	0.553572	-0.0651844	0.955823	0.350808	0.445854	-0.0991615	0.933575	6	6	11	53.9	4.97441e+06	4.77882e+06	4.69091e+06	5.24069e+06	5.03894e+06	5.16903e+06	5.27551e+06	5.08938e+06	3.634e+06	4.95966e+06	4.10673e+06	4.84319e+06	5.31794e+06	4.59481e+06
Q9CXJ4	Abcb8	Mitochondrial potassium channel ATP-binding subunit	0.219292	0.603542	-0.069423	0.953019	0.338746	0.45841	-0.0991517	0.933582	21	21	30	78	1.45765e+06	1.33801e+06	1.43813e+06	1.47864e+06	1.39015e+06	1.5106e+06	1.40659e+06	1.44338e+06	1.11649e+06	1.40935e+06	1.1966e+06	1.38774e+06	1.48166e+06	1.34602e+06
Q8R071	Itpka	Inositol-trisphosphate 3-kinase A	0.166632	0.681347	-0.0539272	0.96331	0.319919	0.47872	-0.0990814	0.933627	20	19	58	50.9	3.1001e+06	2.97957e+06	2.96794e+06	3.15102e+06	3.10346e+06	3.0156e+06	3.15797e+06	3.1555e+06	2.45978e+06	3.20248e+06	2.47602e+06	2.86685e+06	3.21584e+06	3.12952e+06
Q9JHG6	Rcan1	Calcipressin-1	0.523483	0.299583	-0.102805	0.931221	0.469774	0.33902	-0.0990443	0.933651	5	5	22	28.1	252725	244571	224659	250058	222182	234753	246715	230790	168566	255189	194301	236965	260243	220082
Q9CQA1	Trappc5	Trafficking protein particle complex subunit 5	0.0725129	0.846227	-0.0300961	0.979355	0.304884	0.495583	-0.0990143	0.933671	10	10	54	20.8	589163	576601	571873	613568	541714	612742	594138	619573	482190	569230	510275	543205	609441	538963
Q9JL62	Gltp	Glycolipid transfer protein	0.181715	0.65809	0.0663837	1.04709	0.220118	0.602396	-0.098893	0.933749	11	11	60	23.7	1.58916e+06	1.09856e+06	1.06498e+06	1.15268e+06	678721	1.12484e+06	1.16321e+06	1.16473e+06	879705	1.4527e+06	594799	1.13577e+06	1.37617e+06	1.18285e+06
Q3USL1	Klhdc9	Kelch domain-containing protein 9	0.119628	0.759227	0.0674214	1.04784	0.166986	0.680791	-0.0987751	0.933826	2	2	8	38.2	6855.23	7193.66	8747.92	9338.95	10806.3	10938	7838.49	9168.09	8701.43	8549.69	7669.1	8562.25	8239.41	7740.83
Q91ZG2	Mpped1	Metallophosphoesterase domain-containing protein 1	0.160471	0.691081	-0.094534	0.936575	0.158838	0.693685	-0.098763	0.933833	3	2	9	37.2	85130.2	93423	95160.3	98425.3	119185	102755	85987.2	104772	84087.9	87389.8	93193.1	87424.1	90856.3	100048
P05480	Src	Neuronal proto-oncogene tyrosine-protein kinase Src	0.103143	0.7886	-0.0335975	0.976981	0.343243	0.453687	-0.0986407	0.933912	16	12	36	60.6	2.23925e+06	2.17345e+06	2.24935e+06	2.41077e+06	2.23133e+06	2.53291e+06	2.29629e+06	2.36992e+06	1.7471e+06	2.31323e+06	1.81867e+06	2.14105e+06	2.37815e+06	2.2918e+06
P61460	Depdc5	GATOR complex protein DEPDC5	0.29842	0.503014	-0.0848473	0.942884	0.379583	0.41727	-0.0985367	0.93398	18	18	14	180.3	365306	347646	358065	368498	335871	375740	347475	349361	273180	357620	297208	342841	381212	332368
Q3ZB59	Gab2	GRB2-associated-binding protein 2	0.515655	0.305032	-0.0753351	0.949122	0.692138	0.203171	-0.0983295	0.934114	8	8	16	73.2	100732	96288	92032.8	97356.5	82431.2	92414.2	98796	99496	65204.2	98896.1	68453.6	94698.2	101698	94506.6
O55057	Pde6d	Retinal rod rhodopsin-sensitive cGMP 3',5'-cyclic phosphodiesterase subunit delta	0.119995	0.758586	-0.0200547	0.986195	0.750804	0.177499	-0.0982945	0.934137	3	3	29	17.3	269012	237348	247392	270231	226912	249924	267978	268723	191213	278712	169041	266979	277648	251941
Q3UIU2	Ndufb6	NADH dehydrogenase [ubiquinone] 1 beta subcomplex subunit 6	0.142628	0.720065	-0.0664186	0.955006	0.238681	0.577191	-0.0981713	0.934216	7	7	52	15.5	3.26171e+06	3.3271e+06	3.3844e+06	3.48375e+06	3.59821e+06	3.59322e+06	3.19164e+06	3.48293e+06	2.99088e+06	3.24837e+06	3.09981e+06	3.38178e+06	3.41192e+06	3.07066e+06
Q99KP3	Cryl1	Lambda-crystallin homolog	0.228135	0.591378	-0.0659507	0.955316	0.354779	0.441795	-0.0980975	0.934264	15	15	66	35.2	977403	853269	942134	986615	921343	974147	899911	986069	726928	959383	746016	895100	990241	939358
Q925F2	Esam	Endothelial cell-selective adhesion molecule	0.175061	0.66825	0.0778678	1.05546	0.212337	0.613286	-0.0979922	0.934332	5	5	21	41.8	18856.5	15485.7	18542.2	14685.6	15086.9	18888.1	20565.8	16472	13458.7	19348.4	15822.4	15704.6	16878.6	14144.7
Q9QXX4	Slc25a13	Calcium-binding mitochondrial carrier protein Aralar2	0.381269	0.415653	-0.0853544	0.942553	0.563138	0.27344	-0.0979185	0.93438	8	4	14	74.4	52328	49997.9	49657.8	47376.6	39723.5	53720.1	46934.8	46253.2	34778	47544.9	38057.1	48250.1	51829.5	43855.2
Q8BVE8	Nsd2	Histone-lysine N-methyltransferase NSD2	0.0225216	0.949464	-0.0131547	0.990923	0.140239	0.724037	-0.0977496	0.93449	1	1	1	152.2	9108.24	7178.26	7819.08	8894.25	12688.8	9501.79	9073	10392.6	7694.4	8472.3	8782.9	8521.54	8936.54	7821.43
Q8BHE3	Atcay	Caytaxin	0.221795	0.600075	-0.0806852	0.945608	0.294991	0.507001	-0.0977213	0.934508	15	14	50	42.2	860837	842906	907411	928182	894040	968150	837294	918154	708038	830483	735510	908760	868718	862471
A0A5F8MPS7	Acp2	Lysosomal acid phosphatase	0.355041	0.441529	-0.0911242	0.938791	0.344152	0.452739	-0.0975904	0.934593	6	6	14	49.6	266980	242014	272992	281584	265328	282067	268116	260630	198221	260453	220049	259188	285697	247375
Q8VHY0	Cspg4	Chondroitin sulfate proteoglycan 4	0.00506354	0.988408	0.0016614	1.00115	0.40473	0.393794	-0.0975524	0.934617	35	35	22	252.2	584851	578968	578464	599688	579349	603584	618937	649606	492977	605760	444407	580687	614112	596714
Q8C3Q5	Shisa7	Protein shisa-7	0.233255	0.584447	-0.0711845	0.951856	0.284345	0.519583	-0.0975193	0.934639	16	16	37	58.3	877691	848136	850645	922517	927525	928990	908745	913872	649261	894794	755080	843141	927523	841955
Q62383	Supt6h	Transcription elongation factor SPT6	0.224821	0.595908	-0.072995	0.950662	0.324709	0.473469	-0.0974724	0.934669	16	16	10	199	186556	179151	187346	189610	189801	195946	181193	188581	151976	182017	156173	181842	197076	175266
B2RSU6	Cgnl1	Cingulin-like 1	0.0536635	0.883764	-0.0282016	0.980642	0.216938	0.606822	-0.0974605	0.934677	5	5	3	148.1	33211.3	31584.6	32989.7	33689.9	37946.9	38739.6	31160.8	34834.1	30504.3	33107	28828.4	32716.2	32275.5	34877.8
B1AZA5	Tmem245	Transmembrane protein 245	0.341403	0.455614	-0.0894284	0.939895	0.323358	0.474943	-0.0972852	0.93479	6	6	7	97.3	197637	186447	184095	218585	201735	210157	190273	199535	143603	202570	162807	184842	217132	188208
A2A9Q0	Fndc10	Fibronectin type III domain-containing protein 10	0.151662	0.705242	-0.0737369	0.950174	0.227213	0.592634	-0.0972232	0.934831	4	4	18	24.4	42915.7	46232.2	48307.8	46787.2	48532.3	52146.4	44861.1	41803	40860.6	44613.5	41140.7	41341.3	48059.6	46432
Q99LW6	Yaf2	YY1-associated factor 2	0.103855	0.787309	-0.0420058	0.971304	0.256334	0.554199	-0.0971838	0.934856	2	2	20	19.6	49375.2	58874.2	56224.2	55133.9	59319.3	59873.9	52401.9	59312.4	47208.2	55624.1	44833.3	53301.5	56256.1	57927.8
Q9CWW7	Cxxc1	CXXC-type zinc finger protein 1	0.00703698	0.983927	-0.00321651	0.997773	0.393286	0.40431	-0.0971794	0.934859	3	3	4	76.1	14957.2	13112.7	11858.5	16002.3	12002.2	13131.4	12368.7	15346	12716.6	14737.5	10405.7	14458.1	13509.1	13213.4
P08551	Nefl	Neurofilament light polypeptide	0.0555956	0.879841	-0.0156535	0.989208	0.368959	0.427603	-0.0970988	0.934911	47	42	72	61.5	1.69288e+07	1.32154e+07	1.31214e+07	1.40676e+07	8.96192e+06	1.37064e+07	1.31258e+07	1.32384e+07	9.35552e+06	1.66314e+07	7.69639e+06	1.45774e+07	1.56813e+07	1.31285e+07
A0A1D5RLD2	Agap1	Arf-GAP with GTPase, ANK repeat and PH domain-containing protein 1 (Fragment)	0.913228	0.122116	-0.0877099	0.941015	1.1175	0.0762954	-0.0969864	0.934984	1	1	8	14.6	69672.4	65705.5	60064	68976.4	49096.7	58687.4	66243.3	67286.6	39388.6	70468.3	41739.9	65683.2	71334.5	62044
Q9Z2A7	Dgat1	Diacylglycerol O-acyltransferase 1	0.0480964	0.895166	-0.0298975	0.97949	0.197071	0.635227	-0.0969461	0.93501	5	5	14	56.8	69151.2	72159.5	62259.5	78874.6	68367.1	77889.7	65157.5	68406	65755.2	69907.1	69664.7	67195.2	72596.6	57112.7
Q8BSZ2	Ap3s2	AP-3 complex subunit sigma-2	0.00159207	0.996341	0.000566292	1.00039	0.39423	0.403432	-0.0969221	0.935026	6	6	30	22	1.05311e+06	1.00978e+06	1.10337e+06	1.112e+06	935704	1.14694e+06	1.063e+06	1.11912e+06	855618	1.10702e+06	857649	1.10841e+06	1.06628e+06	937896
A0A0R4J1L0	Tnk2	Activated CDC42 kinase 1	0.0152809	0.965426	-0.00744128	0.994855	0.224658	0.596132	-0.0968013	0.935104	6	6	6	111.7	57412	58362.9	59378.5	58668.3	63758.7	61411	63210.6	66298.9	50472.9	58965.6	53483.2	55922.5	59263.3	57192.3
Q9D0B0	Srsf9	Serine/arginine-rich splicing factor 9	0.349807	0.446882	-0.119486	0.920516	0.266557	0.541306	-0.096705	0.935166	5	5	23	25.6	92887.6	93931.4	95730.6	101342	100945	97722.7	90401.3	96737.2	76115.1	91655.8	80770	92414.1	97245	98388.2
Q69Z38	Peak1	Inactive tyrosine-protein kinase PEAK1	0.0149927	0.966067	0.00539474	1.00375	0.330005	0.467729	-0.0965965	0.935237	12	12	9	191	123791	124745	131681	125510	118889	129928	128544	146541	96902.5	137565	97592.6	123055	124970	131110
E0CYE2	Impdh1	Inosine-5'-monophosphate dehydrogenase	0.0628949	0.865177	-0.0215434	0.985178	0.437636	0.36506	-0.0965842	0.935245	9	5	25	52.4	197620	184105	188876	193324	144358	180604	191973	174019	154174	201911	151244	181260	199792	157028
Q9ERA6	Tfip11	Tuftelin-interacting protein 11	0.129369	0.742388	-0.0281412	0.980683	0.56317	0.27342	-0.0964998	0.935299	12	12	16	96.2	142494	145794	138371	151748	140086	161430	150486	148944	112109	144158	109808	145719	168358	127848
Q9CPQ1	Cox6c	Cytochrome c oxidase subunit 6C	0.404551	0.393957	-0.175842	0.88525	0.192236	0.642339	-0.0964971	0.935301	7	7	63	8.5	4.39334e+06	4.05695e+06	4.52239e+06	4.6882e+06	4.80468e+06	5.00429e+06	4.27587e+06	3.85471e+06	3.09285e+06	4.08204e+06	4.31735e+06	4.01201e+06	4.56882e+06	4.14033e+06
Q99PI8	Rtn4r	Reticulon-4 receptor	0.224625	0.596176	-0.0635066	0.956935	0.306508	0.493733	-0.0964957	0.935302	8	8	22	51	327492	322728	336657	353284	361832	377912	344935	344404	257552	332994	278970	343251	354286	319118
Q91VA6	Poldip2	Polymerase delta-interacting protein 2	0.41084	0.388293	-0.104363	0.930215	0.396179	0.401625	-0.0963411	0.935402	14	14	39	41.8	317798	321688	303957	350811	315247	327155	331130	314081	250420	296192	263176	323712	348234	291492
Q9D3P8	Plgrkt	Plasminogen receptor (KT)	0.524039	0.299199	-0.145512	0.904058	0.288822	0.514255	-0.0963172	0.935418	3	3	20	17.3	54008.1	50073.3	56487.4	54000	54124.6	58384.4	50633.7	55214.6	32963.9	52834.6	46485.5	52053.4	56712	49020.7
A0A087WPF8	Abhd14b	Protein ABHD14B (Fragment)	0.155796	0.69856	-0.0089654	0.993805	2.22928	0.00589817	-0.096235	0.935471	7	7	47	18.4	477331	437623	417175	450966	349532	436411	478983	461002	305425	476855	295609	443879	494446	403711
Q8VHI6	Wasf3	Wiskott-Aldrich syndrome protein family member 3	0.32257	0.475806	-0.0644374	0.956318	0.439799	0.363246	-0.0962268	0.935476	12	9	28	55.2	1.30353e+06	1.30151e+06	1.31829e+06	1.33214e+06	1.33355e+06	1.33242e+06	1.29477e+06	1.40171e+06	1.01165e+06	1.36913e+06	974899	1.3429e+06	1.42044e+06	1.31144e+06
Q4VA93	Prkca	Protein kinase C	0.587101	0.258761	-0.088812	0.940297	0.635522	0.231461	-0.0961888	0.935501	35	20	54	76.8	1.94442e+06	1.87311e+06	1.88023e+06	2.05034e+06	1.72243e+06	1.93466e+06	1.96602e+06	1.90252e+06	1.35519e+06	1.9103e+06	1.39262e+06	1.85598e+06	2.10998e+06	1.89654e+06
P35486	Pdha1	Pyruvate dehydrogenase E1 component subunit alpha, somatic form, mitochondrial	0.125425	0.749161	-0.0425576	0.970932	0.301808	0.499105	-0.0961621	0.935518	33	33	76	43.2	2.69859e+07	2.50685e+07	2.62991e+07	2.78102e+07	2.70792e+07	2.74117e+07	2.80049e+07	2.70241e+07	2.1588e+07	27200875	2.23712e+07	2.51666e+07	2.81319e+07	2.5687e+07
Q9D6T0	Nosip	Nitric oxide synthase-interacting protein	0.0796739	0.832389	-0.0135704	0.990638	0.740818	0.181627	-0.0961285	0.93554	5	5	23	33.2	125273	124294	123985	127190	114114	130676	130884	128289	94520.7	135806	91576	123496	149960	108721
Q6NZM9	Hdac4	Histone deacetylase 4	0.112594	0.771625	-0.0357876	0.975499	0.38032	0.416562	-0.0960102	0.935617	17	16	22	118.5	557487	567402	573693	584258	551424	645890	550896	584628	447650	584092	461725	556015	602463	539166
P48962	Slc25a4	ADP/ATP translocase 1	0.208381	0.618898	-0.0765116	0.948348	0.249794	0.562608	-0.0959707	0.935642	24	11	68	32.9	2.27886e+07	2.41253e+07	2.56933e+07	2.69169e+07	2.62734e+07	2.70449e+07	2.49916e+07	2.57634e+07	1.95899e+07	2.36545e+07	2.15686e+07	2.36451e+07	2.56813e+07	2.45483e+07
Q9ERG0	Lima1	LIM domain and actin-binding protein 1	0.0376554	0.916948	0.0156243	1.01089	0.385635	0.411496	-0.0959662	0.935645	14	12	19	84	277239	284086	279382	286529	244618	283000	287822	293159	256135	280302	231906	262314	304240	245884
Q91VN6	Ddx41	Probable ATP-dependent RNA helicase DDX41	0.134969	0.732877	0.0642415	1.04554	0.205981	0.622327	-0.0959588	0.93565	4	4	6	69.8	18729	18277.8	19963.7	24273.3	21241.3	21894.5	22338.7	20929.9	19478.8	23247.7	18579.3	18508.3	20556.8	19759.9
A0A1L1SR84	Igsf9b	Protein turtle homolog B	0.098995	0.796168	-0.055852	0.962026	0.18319	0.655858	-0.0958446	0.935724	14	14	13	157.3	267442	276470	285879	325352	348599	318412	297277	286273	285035	269209	285676	283936	312773	255196
Q80X71	Tmem106b	Transmembrane protein 106B	0.324689	0.473491	-0.0982527	0.934164	0.323239	0.475074	-0.0957346	0.935796	5	5	18	31.2	296735	276224	283269	290652	285884	307090	270015	299632	214604	270840	238044	305043	288555	259622
Q9Z1N5	Ddx39b	Spliceosome RNA helicase Ddx39b	0.264271	0.544163	-0.0631403	0.957178	0.386448	0.410726	-0.0955854	0.935892	22	11	54	49	5.09752e+06	4.83627e+06	4.55421e+06	5.37098e+06	4.80024e+06	5.11317e+06	5.1276e+06	5.09298e+06	3.66067e+06	5.0036e+06	3.98636e+06	4.83834e+06	5.25897e+06	4.6795e+06
Q9CQ02	Commd4	COMM domain-containing protein 4	0.041732	0.908381	-0.0228241	0.984304	0.19721	0.635023	-0.0954044	0.93601	3	3	14	21.8	39425.8	43936.9	47563.4	48369.7	56590.6	51750.6	45866.5	47274.9	46645.2	41839.1	40411.5	45265.9	48038.6	44215
Q9ET54	Palld	Palladin	0.17216	0.67273	0.0571322	1.0404	0.302404	0.49842	-0.0951186	0.936195	5	5	4	152	45300.9	48322.7	43479.1	48282.5	40503	52452.1	56103.8	50606.6	30684.3	52129.6	38765.5	48154.7	51721.3	34485.1
Q66L47	Gnal	Guanine nucleotide binding protein, alpha stimulating, olfactory type	0.0436545	0.904369	0.0220431	1.0154	0.216331	0.607671	-0.0951156	0.936197	14	1	34	51.3	26830.5	24910.5	30780.1	25582.6	29564	26008.1	31443.7	30486.9	26278.2	26913.2	23939.8	27315.6	26652.5	26233
Q8K2C8	Gpat4	Glycerol-3-phosphate acyltransferase 4	0.566272	0.271474	-0.10968	0.926793	0.508737	0.309929	-0.0950705	0.936226	2	2	5	52.1	34287.8	31591.2	33087.4	31679.8	25535.6	28632.9	35726.3	33786.4	19104.7	31518	23511.4	28633.7	36045.6	30995.9
Q91V61	Sfxn3	Sideroflexin-3	0.257689	0.552473	-0.0517376	0.964774	0.461662	0.345413	-0.0950493	0.93624	16	15	68	35.4	6.81074e+06	6.55178e+06	6.90889e+06	6.93803e+06	6.55152e+06	7.06247e+06	7.19362e+06	6.80672e+06	5.0961e+06	6.97653e+06	5.26408e+06	6.64951e+06	7.4223e+06	6.44216e+06
A0A1L1SR19	Ift46	Intraflagellar transport protein 46 homolog (Fragment)	2.05514	0.00880773	-0.183052	0.880837	1.01097	0.0975053	-0.0950111	0.936265	2	2	13	21.3	50039.8	41138.8	40359.7	44790.1	35204.6	38905.3	46209	41103.2	23486.1	42009.6	29452.7	43748.2	49448	39446.3
Q80U70	Suz12	Polycomb protein Suz12	0.745139	0.179829	-0.170126	0.888765	0.278071	0.527144	-0.0949952	0.936275	1	1	1	83	10518.5	11578.1	8780.8	10151.4	11358.3	9968.99	8987.63	10992.6	7454.69	9773.33	7783.64	9445.07	13258.9	9778.16
Q80VW5	Whrn	Whirlin	0.0023385	0.99463	0.00222473	1.00154	0.120934	0.756948	-0.094908	0.936332	3	3	5	98	48659	52828.1	73939.1	55649.5	66052.2	87011.4	49130.6	89201.8	30914.6	62657.6	27757.7	77805.8	58624.7	75719.2
P62242	Rps8	40S ribosomal protein S8	0.0776534	0.83627	-0.0420378	0.971282	0.190964	0.644223	-0.0948992	0.936338	9	9	50	24.2	5.22995e+06	5.18917e+06	5.79987e+06	5.76171e+06	6.41627e+06	5.9693e+06	5.92606e+06	5.37546e+06	5.25952e+06	5.27654e+06	5.27104e+06	5.28123e+06	5.67952e+06	5.23846e+06
P29387	Gnb4	Guanine nucleotide-binding protein subunit beta-4	0.430283	0.371293	-0.0773532	0.947795	0.364098	0.432416	-0.0948638	0.936361	14	9	62	37.4	2.89421e+06	2.56398e+06	2.6814e+06	2.58818e+06	2.77513e+06	2.65106e+06	2.8412e+06	2.65709e+06	1.93344e+06	2.96327e+06	2.07213e+06	2.65168e+06	2.91982e+06	2.6607e+06
A0A075B5N3	Igkv8-28	Immunoglobulin kappa variable 8-28	0.0650042	0.860986	0.0669552	1.0475	0.107497	0.780734	-0.0946991	0.936468	1	1	12	10.9	17918.1	15180.1	23511	15132.3	13350.1	12411.5	15745	18378.1	19068	24943.3	7678.46	23747.9	14927.3	22915.4
Q7TSE6	Stk38l	Serine/threonine-protein kinase 38-like	0.0591077	0.872755	-0.0182187	0.987451	0.368954	0.427608	-0.0946965	0.936469	13	12	35	53.7	605168	578149	562361	605051	575117	652805	599826	613505	457808	612728	441166	581312	602329	610327
Q6PDI6	Mindy2	Ubiquitin carboxyl-terminal hydrolase MINDY-2	0.667041	0.215258	-0.0835501	0.943733	0.800997	0.158126	-0.0945681	0.936553	12	11	30	65.6	211858	195474	197558	204459	170561	184557	207000	202036	139210	208298	149862	201807	219245	177241
Q8VDS8	Stx18	Syntaxin-18	0.252893	0.558608	-0.121056	0.919515	0.228869	0.59038	-0.0943639	0.936685	5	5	18	38.4	61091.9	62097.5	61845.3	59267.9	52021.6	55407.5	56468.9	51446.9	52338.7	59104.4	56301.6	58191.9	60026.7	50048.3
Q8C3W1	1 SV	Uncharacterized protein C1orf198 homolog	0.173474	0.670696	-0.0430069	0.97063	0.575746	0.265616	-0.0943474	0.936696	11	11	45	35.3	292851	258926	265473	301467	210003	231401	294486	304305	197869	280190	172900	256904	317295	275943
Q8C5K5	1 SV	Uncharacterized protein CXorf38 homolog	0.470814	0.33821	-0.126386	0.916123	0.544065	0.285716	-0.0943042	0.936724	6	6	19	36.6	63784.8	59813.1	63534	56855.3	43640.3	56542.7	59865.7	63766.7	27729.3	67887.8	34730.2	61687.7	69798.4	56773.1
G3UYG6	Gigyf2	GRB10-interacting GYF protein 2	0.258918	0.550912	-0.0627376	0.957446	0.404014	0.394444	-0.0940982	0.936858	20	20	15	148.5	313450	316705	307728	333260	314140	328939	337084	306735	248710	318256	252397	307835	348870	299333
A0A1L1M1J8	Kcnh1	Potassium voltage-gated channel subfamily H member 1	0.212704	0.612768	-0.0421507	0.971206	0.583681	0.260807	-0.0940969	0.936858	6	3	5	111.2	129375	122949	124184	139471	105365	128086	126382	127472	90957.6	139816	97518.2	126893	145891	104473
A0A0A6YWG7	Rapgef2	Rap guanine nucleotide exchange factor 2	0.263229	0.545471	-0.0549547	0.962625	0.539001	0.289067	-0.0940252	0.936905	55	4	44	184	3.57208e+06	3.50782e+06	3.48374e+06	3.70141e+06	3.15425e+06	3.34326e+06	3.58519e+06	3.7172e+06	2.63483e+06	3.75329e+06	2.59045e+06	3.43811e+06	3.74934e+06	3.5268e+06
Q78T54	Vma21	Vacuolar ATPase assembly integral membrane protein Vma21	0.0407319	0.910475	0.0182658	1.01274	0.294857	0.507158	-0.0939595	0.936948	2	2	22	11.4	101437	109624	104334	115889	119216	124381	109322	106273	108500	113892	89789	108670	127739	94059.2
Q9CQ22	Lamtor1	Ragulator complex protein LAMTOR1	0.0121818	0.97234	-0.00186281	0.99871	1.13258	0.0736912	-0.0938504	0.937019	6	6	66	17.7	423274	397704	423059	411442	342553	425260	424247	433344	303937	438704	269147	428283	451547	388934
Q8VHH5	Agap3	Arf-GAP with GTPase, ANK repeat and PH domain-containing protein 3	0.283128	0.521041	-0.0697153	0.952826	0.369573	0.426999	-0.0937925	0.937056	23	9	28	97.9	2.23687e+06	2.0257e+06	2.2061e+06	2.21461e+06	2.06246e+06	2.26284e+06	2.16451e+06	2.33829e+06	1.50967e+06	2.1675e+06	1.5881e+06	2.14461e+06	2.20909e+06	2.27048e+06
Q8CII5	Tia1	Nucleolysin TIA-1	0.17903	0.66217	-0.0522719	0.964416	0.366228	0.4303	-0.093735	0.937094	8	5	31	31.6	188703	184258	189027	190217	190454	198200	182888	208138	149531	183991	141162	191291	194869	192809
H3BKQ3	Evi5l	Ecotropic viral integration site 5-like	0.172863	0.671641	-0.0434546	0.970329	0.476461	0.33384	-0.0937216	0.937102	24	21	30	93.4	957513	915653	877724	932946	846709	910967	923044	921753	725793	971223	725159	887306	1.00655e+06	832854
Q6PD28	Ppp2r5b	Serine/threonine-protein phosphatase 2A 56 kDa regulatory subunit beta isoform	0.108659	0.778648	-0.0364811	0.97503	0.353656	0.442939	-0.0937027	0.937115	12	10	27	57.3	441120	426686	435758	450439	390529	454695	437587	422494	345983	456725	356281	413293	446048	411864
E0CZ16	Klhl3	Kelch-like protein 3	1.24434	0.0569718	-0.139858	0.907608	0.824729	0.149717	-0.0935955	0.937184	5	5	9	64.9	53469.2	48578.1	51419.2	48635.8	38726.2	43551.5	53952.1	45387.3	28906.2	52486.7	31931.8	50646.2	53890.4	48408.5
P61022	Chp1	Calcineurin B homologous protein 1	0.782169	0.165132	-0.0792721	0.946535	0.576018	0.26545	-0.0934338	0.937289	13	13	63	22.4	940782	970559	974605	1.04052e+06	950749	956568	1.01277e+06	1.0512e+06	693793	988146	675388	1.05684e+06	1.08604e+06	935021
E9PWJ0	Csmd3	CUB and sushi domain-containing protein 3	0.190959	0.64423	0.0771735	1.05495	0.290861	0.511846	-0.0933757	0.937327	9	7	3	386.9	38942.9	37418	45600.2	37220.1	38293.1	41673.1	39845.1	45016.1	40106	43078.1	28845.5	38346.5	40716.1	42851.3
Q3TAA7	Stk11ip	Serine/threonine-protein kinase 11-interacting protein	0.365817	0.430708	-0.102859	0.931186	0.235253	0.581764	-0.0933551	0.93734	4	4	5	117.9	29431.6	30831.6	39418	31644.6	35600.5	35575.7	29224.7	36154.1	23224.1	33724.3	25886.5	33630.5	33369.9	33531.8
F7BWT7	Tspan15	Tetraspanin-15	0.0982626	0.797512	-0.0309285	0.97879	0.419016	0.381051	-0.0933404	0.93735	3	3	11	33	58164.2	47312.5	52224.4	57275.6	41872.4	57415.2	48647.6	50177	39771.9	57964.2	33598.5	51228.5	56056.3	56215.7
Q9JI75	Nqo2	Ribosyldihydronicotinamide dehydrogenase [quinone]	0.0547834	0.881488	0.0248194	1.01735	0.335191	0.462178	-0.093331	0.937356	8	8	34	26.2	397735	396955	409466	364909	316911	416448	378001	361634	361021	413657	304892	334821	416926	375234
Q69ZP3	Pnkd	Probable hydrolase PNKD	0.316737	0.482239	-0.0785845	0.946986	0.456892	0.349227	-0.0933172	0.937365	11	9	32	43	443543	394492	410787	434484	402706	426196	397669	395553	335736	444001	317924	418695	445748	408034
P28667	Marcksl1	MARCKS-related protein	0.0248291	0.944433	-0.00954285	0.993407	0.305561	0.494811	-0.0932858	0.937385	9	9	65	20.2	708042	604894	518784	596200	526695	521637	652660	718266	443021	650048	415677	530522	656879	658146
Q3TYK3	Nfix	Nuclear factor 1	0.0785771	0.834493	-0.0526167	0.964186	0.1381	0.727612	-0.0932324	0.93742	7	1	38	43.6	56922.4	54588.6	48257.9	63990.3	70942.6	68910.3	54373.6	57637.7	50193.8	54584.1	58589.3	46340.2	60145.5	57235.1
Q9CWF2	Tubb2b	Tubulin beta-2B chain	0.0128706	0.970799	-0.00433016	0.997003	0.414473	0.385059	-0.0931439	0.937478	32	1	83	49.9	903023	825415	805918	794380	577307	728602	897700	1.00503e+06	525454	819274	462687	890222	871371	796606
A0A0N4SVB5	Prrt3	Proline-rich transmembrane protein 3	0.351851	0.444784	-0.0628639	0.957362	0.541704	0.287274	-0.093108	0.937501	18	18	26	101.2	1.09061e+06	1.05018e+06	1.03464e+06	1.12124e+06	949530	1.09718e+06	1.07549e+06	1.11593e+06	672835	1.19401e+06	824870	1.01892e+06	1.17521e+06	977714
O35969	Gamt	Guanidinoacetate N-methyltransferase	0.0641444	0.862692	-0.0178803	0.987683	0.508096	0.310387	-0.0930577	0.937534	7	7	49	26.3	372949	326491	369654	326351	251196	317705	323540	355600	267442	369837	209115	360602	359365	334744
Q8BIF9	Znf787	Zinc finger protein 787	0.961664	0.109228	-0.148388	0.902258	0.31035	0.489384	-0.0930043	0.937568	4	4	15	40.5	22304.5	24630.3	26759.9	26562.6	26885	26843.5	24994.7	24092.2	16633.4	24333.7	19645.8	27624.2	28116.3	21745.4
Q8BFW6	Entpd3	Ectonucleoside triphosphate diphosphohydrolase 3	0.43771	0.364998	-0.0647921	0.956083	0.281569	0.522915	-0.0930014	0.93757	8	8	15	58.9	10244.7	9002.02	8724.33	11767.4	11190.9	9179.4	11374.2	10517.2	6844.82	11737.2	7665.43	10442.2	11029.2	9510.53
Q6DIC6	Tro	Tro protein	0.0290103	0.935384	-0.011359	0.992157	0.297823	0.503706	-0.0929615	0.937596	8	6	5	205.9	41516.8	38571.2	40538.1	48532.6	41233	44430.2	42755.9	44598.8	36017.3	42651.2	34470	39148.3	44561.2	41278.7
A2AJW4	Ppp1r3d	Protein phosphatase 1, regulatory subunit 3D	1.87499	0.0133354	-0.199888	0.870618	0.550634	0.281427	-0.0929433	0.937608	6	6	26	30.5	27999.6	26314.5	25995.9	30025.2	27049.1	27125.4	26454.2	27207.2	17143.1	24225.2	19838.5	27953.8	31560.1	25962
Q03719	Kcnd1	Potassium voltage-gated channel subfamily D member 1	0.141647	0.721693	-0.0473329	0.967724	0.291557	0.511026	-0.0929416	0.937609	6	4	11	71.7	12187.6	14914.9	11853.8	13022.4	12612.1	12148.2	13707.2	12427.4	10575	14301.7	10772.8	12091.8	13879.7	12184.6
P50427	Sts	Steryl-sulfatase	0.24166	0.573244	-0.125643	0.916595	0.16498	0.683943	-0.0929115	0.937629	3	3	6	66.5	23056.9	24733.2	23641.3	19481	27150.9	23998.1	21036.9	19658.1	20848.7	23232.2	22478.1	20911.4	24111.8	21479.4
Q8BNU0	Armc6	Armadillo repeat-containing protein 6	0.100841	0.792792	-0.0203659	0.985983	0.72541	0.188187	-0.0928871	0.937644	18	18	49	50.7	1.71148e+06	1.60031e+06	1.65195e+06	1.67605e+06	1.41228e+06	1.67399e+06	1.68077e+06	1.74419e+06	1.24848e+06	1.69704e+06	1.16555e+06	1.64241e+06	1.74697e+06	1.59724e+06
Q9CZ69	Cmtm6	CKLF-like MARVEL transmembrane domain-containing protein 6	0.170078	0.675961	0.0667637	1.04736	0.213043	0.61229	-0.0928823	0.937648	1	1	5	19.8	53869.1	43874.3	61935.8	50801.9	51935.2	57536.5	54430.1	59930.9	44664.9	60494.2	43606.1	47447	52462.4	54664.3
Q9R099	Tbl2	Transducin beta-like protein 2	0.253111	0.558327	-0.0532351	0.963773	0.61524	0.242527	-0.0928756	0.937652	13	13	38	49.6	387621	406262	426614	409552	326353	375567	425431	380515	308961	414102	304514	406935	432668	344462
Q9D081	Alg14	UDP-N-acetylglucosamine transferase subunit ALG14 homolog	0.29057	0.512189	-0.11486	0.923472	0.193484	0.640495	-0.0928525	0.937667	2	2	10	24.4	8733.18	10388.3	9429.93	8894.12	11508.1	11599.1	9179.02	10201.4	6875.04	8204.32	8643.9	8959.02	10590.7	8785.66
Q8C3X4	Guf1	Translation factor Guf1, mitochondrial	0.18757	0.649277	-0.0695738	0.952919	0.291141	0.511515	-0.0926512	0.937798	7	7	11	72.4	216544	211567	208220	221228	217092	233233	201408	205426	178838	217143	184837	206457	229677	194817
Q8BHL5	Elmo2	Engulfment and cell motility protein 2	0.139287	0.725627	-0.0286051	0.980368	0.611898	0.2444	-0.0925272	0.937878	25	19	38	83.8	1.48261e+06	1.36171e+06	1.33755e+06	1.43871e+06	1.0864e+06	1.2615e+06	1.48767e+06	1.44815e+06	998171	1.46613e+06	906829	1.31061e+06	1.52309e+06	1.39957e+06
O54804	Chka	Choline kinase alpha	0.0671039	0.856833	-0.0327474	0.977557	0.191527	0.643388	-0.0925071	0.937891	3	3	7	52	33481.4	31355.2	41239.4	38393.4	38411.3	39810.7	35279	38579.1	30199.4	36241.9	27944.1	32472.3	36339.7	42591
Q9Z1E4	Gys1	Glycogen [starch] synthase, muscle	0.0206168	0.953637	-0.00573406	0.996033	0.453158	0.352242	-0.0924181	0.937949	16	16	28	83.9	228239	223014	234847	219715	206257	237062	239813	243046	176613	226355	167202	230619	229653	220339
Q2TBE6	Pi4k2a	Phosphatidylinositol 4-kinase type 2-alpha	0.0617804	0.8674	-0.0196729	0.986456	0.34413	0.452762	-0.0924115	0.937954	14	14	34	54.2	690035	687052	714611	727325	697581	743016	721022	740118	573430	734505	566287	692592	734074	679550
Q9JKY7	Cyp2d22	Cytochrome P450 CYP2D22	0.234203	0.583172	-0.0622284	0.957784	0.370739	0.425854	-0.0922726	0.938044	10	10	28	56.4	389535	368186	391450	391197	369145	414757	374616	382660	288954	395429	306562	380753	397758	365956
Q8BNA6	Fat3	Protocadherin Fat 3	0.0895381	0.813695	-0.0420347	0.971284	0.298767	0.502612	-0.0922411	0.938064	16	16	4	501.7	184590	191623	202186	205749	183872	186259	199948	184688	187390	188624	167879	194553	205634	166627
D3Z4N1	Rtkn	Rhotekin (Fragment)	0.487549	0.325425	-0.08483	0.942896	0.744258	0.180195	-0.0922076	0.938086	7	1	29	24	33587.2	30922.8	30607.4	33039.3	26847.2	30808.7	36297.7	28793.6	22489.4	30163	23724.8	32609.7	34836.1	27078
Q63844	Mapk3	Mitogen-activated protein kinase 3	0.296221	0.505567	-0.0685364	0.953605	0.549143	0.282395	-0.092186	0.9381	21	14	56	43	4.56458e+06	4.0115e+06	4.13542e+06	4.31085e+06	3.73191e+06	3.95185e+06	4.14251e+06	5.09821e+06	2.52075e+06	4.74562e+06	2.72696e+06	4.60793e+06	4.44446e+06	4.21283e+06
Q4FJZ2	Kpna6	Importin subunit alpha	0.070266	0.850617	-0.0264565	0.981829	0.297405	0.504191	-0.0921403	0.93813	16	12	35	59.6	551049	544105	576161	569197	548706	590430	544085	581612	463149	591131	454940	536319	566669	559572
Q8BU33	Ilvbl	2-hydroxyacyl-CoA lyase 2	0.132745	0.73664	-0.0342124	0.976565	0.400775	0.397397	-0.0920375	0.938197	13	13	30	68.1	465146	464943	528236	451744	293245	420473	485732	427707	364468	438553	333659	438903	488313	391206
P61804	Dad1	Dolichyl-diphosphooligosaccharide--protein glycosyltransferase subunit DAD1	0.342404	0.454565	-0.063968	0.956629	0.481685	0.329849	-0.0919591	0.938248	4	4	35	12.5	78222	81949.4	75439.5	78141.6	51861.8	78118.5	79175.2	70446.8	49620.3	75415.1	57609	71122.1	83769.8	63227.8
P60191	Rims4	Regulating synaptic membrane exocytosis protein 4	0.247622	0.565429	-0.0552803	0.962407	0.578055	0.264207	-0.0918896	0.938293	6	6	30	29.3	164748	168516	168784	180035	160428	183754	167110	163114	134518	172192	127946	168776	195810	151922
B9EHT4	Clip3	CAP-Gly domain-containing linker protein 3	0.367773	0.428773	-0.0634055	0.957002	0.621758	0.238914	-0.0918609	0.938312	12	12	24	59.5	284269	265846	268025	277915	231727	265600	261547	289463	185333	291689	199328	270136	282981	258251
Q9D4H9	Phf14	PHD finger protein 14	0.0898904	0.813036	-0.0436676	0.970185	0.219503	0.60325	-0.0917652	0.938374	14	14	17	99	248979	228838	245788	258430	279620	275142	234589	256454	229835	237276	217483	234656	257589	244253
A0A087WSS1	Relch	RAB11-binding protein RELCH	0.28449	0.51941	-0.0589052	0.959992	0.504084	0.313268	-0.0917376	0.938392	42	1	46	131.8	128833	125716	126003	129474	114745	120126	134715	124705	95443.2	133180	99254.3	124518	137332	114309
F8WJ74	Gramd1a	Protein Aster-A	0.155173	0.699563	-0.0660838	0.955227	0.234474	0.582809	-0.0916854	0.938426	7	6	12	76.5	20285.1	20387.3	20817.7	17789.2	21644.3	19629.9	20045.3	23064.5	17223.2	17498.5	16841.4	18591.7	21154.9	19845.7
Q9DD03	Rab13	Ras-related protein Rab-13	0.120106	0.758392	-0.0668281	0.954735	0.18005	0.660617	-0.0916809	0.938429	4	2	17	22.8	27448.1	28976.4	37079.1	31068.5	30805.5	33249.7	31443.7	30691.9	27517.1	26307.6	25824.8	33320.9	26468	32020.3
Q99JP7	Ggt7	Glutathione hydrolase 7	0.133635	0.735131	-0.0590014	0.959928	0.217147	0.606531	-0.0916594	0.938443	18	18	31	70.2	1290028	1.34721e+06	1.26993e+06	1.38595e+06	1.4485e+06	1.44224e+06	1.31459e+06	1.28128e+06	1.13916e+06	1.35384e+06	1.22475e+06	1.31458e+06	1.37074e+06	1.19058e+06
Q4G5Y1	Klhdc2	Kelch domain-containing protein 2	0.0151353	0.96575	-0.00558763	0.996134	0.622354	0.238587	-0.091651	0.938448	2	2	4	45.9	14381.2	12299.8	12549.2	13504.3	10842	13117.8	13601.4	12428.8	11753.1	12688	7988.45	14822.6	14516.6	11929.4
P56399	Usp5	Ubiquitin carboxyl-terminal hydrolase 5	0.35708	0.439461	-0.0645993	0.956211	0.537196	0.290271	-0.0916211	0.938468	39	39	53	95.8	1.05296e+07	9.91134e+06	9.97732e+06	1.03563e+07	9.21296e+06	9.92607e+06	1.00148e+07	1.05192e+07	7.29626e+06	1.07974e+07	7.65238e+06	1.00821e+07	1.07096e+07	9.61456e+06
Q921L5	Cog2	Conserved oligomeric Golgi complex subunit 2	0.194705	0.638698	-0.063146	0.957175	0.390487	0.406923	-0.0916101	0.938475	7	7	12	82	82368.7	81111.9	85192.6	93900.6	74319.9	87141.4	83175	81015.8	69826.4	80732	65843.8	77531	90706.1	82394.5
Q8CGA3	Slc43a2	Large neutral amino acids transporter small subunit 4	0.300404	0.500721	-0.111989	0.925312	0.267245	0.540449	-0.0915965	0.938484	4	4	7	62.4	148113	131398	165874	143902	142535	161106	138042	125400	120427	138707	118904	164664	142699	129670
Q91YK0	Lrrc49	Leucine-rich repeat-containing protein 49	0.0611615	0.868637	-0.0367904	0.974821	0.189401	0.646545	-0.0915698	0.938501	8	8	13	78.8	188707	187737	214519	192669	198782	196812	191071	192518	192569	190603	182829	175094	193242	191441
Q99JB8	Pacsin3	Protein kinase C and casein kinase II substrate protein 3	0.205276	0.623339	-0.0551892	0.962468	0.443766	0.359944	-0.0915605	0.938507	17	17	48	48.6	715181	675827	786738	697634	648280	751339	668095	709518	571649	723495	544365	743526	743468	648899
Q8BIG7	Comtd1	Catechol O-methyltransferase domain-containing protein 1	0.0272971	0.939081	-0.0111609	0.992294	0.257672	0.552494	-0.0915567	0.93851	5	5	26	28.9	629672	605098	659787	662445	684466	680178	676170	700537	554247	636837	524622	606860	667724	660980
Q8CFR5	Dtna	Dystrobrevin	0.267839	0.539711	-0.0650057	0.955942	0.462797	0.344511	-0.0915388	0.938521	23	21	45	76.9	2.05957e+06	1.99555e+06	1.99597e+06	2.14147e+06	1.85838e+06	2.10678e+06	2.09963e+06	1.93722e+06	1.56974e+06	2.00907e+06	1.59438e+06	1.92408e+06	2.2413e+06	1.88789e+06
A2AWI9	Sh3glb2	Endophilin-B2	0.0863374	0.819714	-0.0129305	0.991077	0.79649	0.159775	-0.0914942	0.93855	18	2	48	41.8	6.59974e+06	6.54561e+06	6.32112e+06	7.39255e+06	5.81207e+06	6.93785e+06	6.90123e+06	7.01029e+06	4.84724e+06	7.14911e+06	4.84461e+06	7.0204e+06	7.36069e+06	5.7431e+06
Q8BP27	Sfr1	Swi5-dependent recombination DNA repair protein 1 homolog	0.247877	0.565097	-0.0673816	0.954369	0.326867	0.471122	-0.0914191	0.938599	6	6	34	35.2	106666	102159	92222.8	109675	95058.5	103886	103713	104229	71181.5	107561	85196	93603.6	112966	91962
Q75N73	Slc39a14	Metal cation symporter ZIP14	0.0910195	0.810925	0.0316062	1.02215	0.251103	0.560915	-0.0913724	0.938629	2	2	4	53.9	30964.4	30615.3	22569.9	27498.7	17043.8	30564.8	27104	27308.8	16826.2	30461.9	21247	24579.9	30855	19759.9
E0CYQ0	Kctd17	Potassium channel tetramerisation domain-containing 17	0.359658	0.43686	-0.0876607	0.941047	0.336543	0.460741	-0.0913562	0.93864	3	3	15	33.3	72868.7	73903.3	71629.1	75185.7	71271.6	75511.6	71770.8	76720.4	48149.9	78963.7	59467.7	67178.8	80773.4	70064.4
Q8R307	Vps18	Vacuolar protein sorting-associated protein 18 homolog	0.231564	0.586728	-0.0615944	0.958205	0.324072	0.474163	-0.091267	0.938698	30	30	38	110.1	860625	805084	866772	882062	856230	916803	850665	886444	628972	872935	679051	821752	895634	848087
Q9JIB4	Gtf2h2	General transcription factor IIH subunit 2	0.161375	0.689644	0.0251371	1.01758	1.00322	0.099261	-0.0912664	0.938698	2	2	6	44.7	42534	40464.4	36691.1	37510.9	31909.1	43797.7	39785.7	44011	24761	44991.1	25749.2	37848	46730.6	35175.5
Q9CWZ7	Napg	Gamma-soluble NSF attachment protein	0.267111	0.540616	-0.0578884	0.960669	0.453182	0.352223	-0.0912403	0.938715	23	23	69	34.7	1.47581e+07	1.38697e+07	1.39627e+07	1.48166e+07	1.37536e+07	1.45921e+07	1.46567e+07	1.43654e+07	1.10502e+07	1.45404e+07	1.09963e+07	1.40504e+07	1.54405e+07	1.36915e+07
Q61624	Znf148	Zinc finger protein 148	0.139071	0.725988	-0.0620503	0.957902	0.227459	0.592298	-0.0911515	0.938773	5	5	8	88.7	110245	107042	111498	112895	115895	119609	115210	110515	94029.6	100409	100708	101892	119559	100394
Q8C0L6	Paox	Peroxisomal N(1)-acetyl-spermine/spermidine oxidase	0.275687	0.530045	-0.0677376	0.954133	0.443472	0.360187	-0.0911156	0.938797	10	10	22	55.4	220541	230300	221085	233096	209832	235094	210873	223210	171710	236675	178440	217997	246936	204637
A2A9M4	Dock7	Dedicator of cytokinesis protein 7	0.0637358	0.863504	-0.0183558	0.987357	0.441596	0.361746	-0.0911127	0.938798	31	27	18	241.3	613285	586633	594449	605988	547698	617442	602516	618417	478992	625854	473557	589813	633186	543264
Q8C080	Snx16	Sorting nexin-16	0.141507	0.721927	-0.0322378	0.977902	0.673806	0.211931	-0.0910975	0.938808	12	12	48	38.8	285870	298821	289041	307091	252927	272333	308801	300329	232721	302111	212862	294000	308257	277058
Q8BIE6	Frmd4a	FERM domain-containing protein 4A	0.227926	0.591662	-0.0580053	0.960591	0.463443	0.343999	-0.091033	0.93885	21	20	26	113.8	455401	446173	453903	455599	408777	453131	455256	453635	354383	438502	353049	434920	484547	414931
A0A140LIW3	Frmpd3	FERM and PDZ domain-containing 3	0.0981639	0.797694	-0.0499965	0.965939	0.181491	0.65843	-0.0910272	0.938854	16	16	11	195.2	54723.7	58716.1	66292	62942.3	70094.5	59073.9	64796.5	61666.4	56951.5	60850.5	58055	59122.9	62785.1	55791.7
E9PWC4	Slc6a9	Sodium- and chloride-dependent glycine transporter 1	0.146972	0.712899	-0.0547286	0.962776	0.234838	0.582321	-0.0910084	0.938866	1	1	10	13.9	27983.9	27711.7	20165.4	28038.8	18884.9	24973	27772.3	25893	15472.3	25516.7	13843.9	32219.6	25804.4	23711.1
Q99LB6	Mat2b	Methionine adenosyltransferase 2 subunit beta	0.434591	0.367628	-0.07537	0.949099	0.566915	0.271073	-0.0910042	0.938869	16	16	52	37.4	1.51916e+06	1.38477e+06	1.41572e+06	1.46625e+06	1.21042e+06	1.43347e+06	1.47393e+06	1.32807e+06	996154	1.50733e+06	1.10265e+06	1.39369e+06	1.54778e+06	1.26984e+06
Q9R1P3	Psmb2	Proteasome subunit beta type-2	0.267923	0.539606	-0.0809922	0.945407	0.28749	0.515834	-0.0909707	0.938891	7	7	28	22.9	421713	401054	367977	414583	400219	423983	392514	398364	297353	409451	337886	362675	447100	374978
A0A0R4J0J1	Cpne9	Copine-9	0.121907	0.755253	-0.065894	0.955353	0.171075	0.674411	-0.0906919	0.939072	14	8	29	61.8	126387	132579	142930	144814	162689	146868	134954	130723	129705	138154	135676	133370	145130	121077
Q9D4C9	Clvs1	Clavesin-1	0.144576	0.716843	-0.0284828	0.980451	0.501868	0.31487	-0.090691	0.939073	15	13	45	40.6	979134	953319	927070	981562	905385	946905	1.0407e+06	977383	724627	1.03217e+06	736434	954425	1.03738e+06	885406
P11531	Dmd	Dystrophin	0.227458	0.592301	-0.0689021	0.953363	0.281564	0.522921	-0.0905322	0.939176	41	26	12	425.6	758011	733969	739536	785948	814614	806947	748305	763518	609521	762905	628325	740005	807518	729397
A0A0R4IZX5	Ncan	Neurocan core protein	0.668909	0.214334	-0.0988955	0.933748	0.468741	0.339828	-0.0905149	0.939187	38	37	33	137.1	1.2638e+07	1.19857e+07	1.42983e+07	1.31991e+07	1.16586e+07	1.22437e+07	1.29017e+07	1.32056e+07	9.06082e+06	1.2933e+07	9.18929e+06	1.42445e+07	1.33494e+07	1.19357e+07
Q8BGU5	Ccny	Cyclin-Y	0.25044	0.561772	-0.0687799	0.953444	0.377422	0.419352	-0.090397	0.939264	9	9	34	39.4	979029	910236	986790	956700	883752	952706	910214	983451	740073	958685	705640	934349	972611	979129
E9PY39	Gm20431	Predicted gene 20431	0.344222	0.452667	-0.0569996	0.961261	0.576622	0.265081	-0.0903496	0.939295	10	4	28	42.1	3.25258e+06	2.95322e+06	2.89442e+06	3.18226e+06	2.70792e+06	3.02568e+06	3.15525e+06	3.04408e+06	2.19247e+06	3.18708e+06	2.28436e+06	2.95437e+06	3.29275e+06	2.86792e+06
Q9JJ28	Flii	Protein flightless-1 homolog	0.346696	0.450095	-0.0659934	0.955287	0.401173	0.397033	-0.0902347	0.93937	27	27	25	144.7	778275	747732	750192	810282	777724	798148	776696	800430	573018	794625	602275	751240	868015	721376
Q61142	Spin1	Spindlin-1	0.287394	0.515949	-0.0524469	0.964299	0.383223	0.413787	-0.0902196	0.93938	2	2	11	29.6	34537.8	38049.3	35422	32399	34276.5	36897.7	35067.2	39395.6	22782.8	38311.4	24818	37567.7	44481.9	28419.8
E9Q452	Tpm1	Tropomyosin alpha-1 chain	0.0995987	0.795062	0.0272942	1.0191	0.449185	0.35548	-0.0902084	0.939387	28	1	62	32.5	1.16407e+06	1.15959e+06	1.15916e+06	1.14462e+06	1.07227e+06	1.11564e+06	1.21974e+06	1.33904e+06	945102	1.26525e+06	840283	1.204e+06	1.1692e+06	1.13343e+06
Q7TSH4	Ccp110	Centriolar coiled-coil protein of 110 kDa	0.00138683	0.996812	-0.000580978	0.999597	0.477946	0.332701	-0.0901108	0.939451	6	6	7	111.1	101967	93491	110743	97070	84240	95178.5	93115.8	107023	92452.2	101377	74327.4	102703	102095	90716
A2CG35	Rab12	Ras-related protein Rab-12	0.143763	0.718187	-0.0907294	0.939048	0.128618	0.743673	-0.0900874	0.939466	15	15	49	32.2	1.27568e+06	1.25851e+06	1.25883e+06	1.36677e+06	1.91526e+06	1.44486e+06	1.22881e+06	1.31739e+06	1.33561e+06	1.27587e+06	1.2564e+06	1.16597e+06	1.33874e+06	1.53729e+06
Q9Z1T2	Thbs4	Thrombospondin-4	0.0577765	0.875434	0.0411613	1.02894	0.159506	0.692618	-0.0899751	0.939539	5	5	8	106.3	118724	78633.3	99488.7	84905.6	64536.5	81202.9	74524.9	104219	91706.3	104667	52539.1	78787.5	94852.1	117945
P62482	Kcnab2	Voltage-gated potassium channel subunit beta-2	0.0476743	0.896037	0.0286739	1.02007	0.224822	0.595906	-0.0898846	0.939598	21	1	63	41	1.19565e+06	1.27653e+06	1.20348e+06	1.28326e+06	1.28477e+06	1.51269e+06	1.11645e+06	1.2307e+06	1.29006e+06	1.28618e+06	1.0892e+06	1.25083e+06	1.19021e+06	1.18925e+06
Q570Y9	Deptor	DEP domain-containing mTOR-interacting protein	0.136571	0.730178	-0.0216928	0.985076	0.717937	0.191453	-0.0898127	0.939645	6	6	17	46.1	107892	111826	121497	114268	92029	120952	113335	113460	79367.5	119399	82549.1	112145	125589	96618.1
P15261	Ifngr1	Interferon gamma receptor 1	0.177034	0.665221	-0.0297993	0.979557	0.635529	0.231457	-0.0898094	0.939647	2	2	6	52.3	26209.8	28028.1	26476.2	26107.2	21688.8	25951.5	27106.6	28601.4	18027.6	28226.3	17430.8	27848.9	27320.7	25766.1
E9PVN6	Gm20498	Predicted gene 20498	0.414633	0.384917	-0.11716	0.922001	0.27553	0.530237	-0.0897908	0.939659	11	3	67	20.4	1.45774e+06	1.51446e+06	1.40144e+06	1.60864e+06	1.51508e+06	1.54908e+06	1.51777e+06	1.43397e+06	1.0786e+06	1.42404e+06	1.2805e+06	1.43241e+06	1.58352e+06	1.37714e+06
A0A2C9F2A2	Rin1	Ras and Rab interactor 1	0.150784	0.706668	-0.0379506	0.974038	0.47699	0.333434	-0.0897428	0.93969	16	16	27	84.3	685446	633574	676026	715855	560081	603580	662993	716068	484057	766756	431645	698581	689796	689670
Q2M3X8	Phactr1	Phosphatase and actin regulator 1	0.0821874	0.827585	-0.0257223	0.982329	0.314008	0.485279	-0.0896868	0.939727	22	19	48	66.2	1.88201e+06	1.71531e+06	1.86423e+06	1.85339e+06	1.79394e+06	1.90342e+06	1.79759e+06	1.92756e+06	1.40061e+06	2.04153e+06	1.50434e+06	1.7441e+06	1.93418e+06	1.72016e+06
O08797	Serpinb9	SPI6	0.0526861	0.885756	-0.0185702	0.987211	0.33981	0.457288	-0.0896502	0.939751	11	11	31	42.2	493716	497137	500194	497004	423002	474377	528718	474930	396069	528470	410311	465773	518909	429541
A0A2R8VKI7	Tfcp2	Alpha-globin transcription factor CP2	0.173913	0.670019	-0.0654398	0.955654	0.344414	0.452466	-0.0896311	0.939763	7	6	21	57	57200	54726.8	57236.6	61666	50844.2	60390.9	51696.5	56511.9	47985.5	54484.7	45247.8	56849.7	56120.9	54969.4
Q9DAI6	Fam135b	Protein FAM135B	0.0476619	0.896062	-0.0435039	0.970296	0.110818	0.774786	-0.0896234	0.939768	5	4	4	155.4	30247.3	31110.3	38014.3	34958.5	46483.1	37547.2	30349.6	31414	42203.9	34086.6	38731.7	31826.5	31058.3	33759.1
P70158	Smpdl3a	Acid sphingomyelinase-like phosphodiesterase 3a	0.355976	0.440579	-0.0702096	0.9525	0.488268	0.324887	-0.0895305	0.939829	2	2	8	49.8	34159.4	34758	33851	37162.4	23251.1	35533.4	35203.7	33115.3	18772.7	36055.4	23357.6	36120.7	39322.6	25794.3
P01029	C4b	Complement C4-B	0.0115634	0.973726	-0.00678964	0.995305	0.169762	0.676454	-0.0893816	0.939926	9	9	5	192.8	97120.1	72625.2	99156.6	79557.4	73688.7	77431	98014.1	90021.9	69895.4	86317.8	54097.8	99355.2	72478.3	99835.8
P15066	Jund	Transcription factor jun-D	0.856007	0.139313	-0.0637645	0.956764	1.12002	0.0758549	-0.0892667	0.94	2	2	8	34.9	34420.7	32841	34062.9	31898.5	27451	31768.1	34641.9	32562.2	23053.4	33664.8	22697.5	34797.8	36453.5	29006.5
O88286	Wiz	Protein Wiz	0.0727343	0.845796	-0.0300713	0.979372	0.232532	0.58542	-0.0892635	0.940002	3	3	3	184.2	14636.6	16538.4	17735	13389.2	14412.5	18857.2	14643.4	17866	10027.5	15523.9	11841.8	14307.6	15340.5	16567.7
Q9D051	Pdhb	Pyruvate dehydrogenase E1 component subunit beta, mitochondrial	0.180803	0.659473	-0.047681	0.96749	0.366754	0.42978	-0.0892078	0.940039	18	18	65	38.9	1.38758e+07	1.38072e+07	1.39821e+07	1.54479e+07	1.39202e+07	1.45868e+07	1.50294e+07	1.43365e+07	1.1274e+07	1.41747e+07	1.12872e+07	1.35479e+07	1.55957e+07	1.34993e+07
Q9CYJ6	Sec61a2	Protein transport protein Sec61 subunit alpha isoform 2	0.0156101	0.964695	-0.00505157	0.996505	0.358871	0.437652	-0.0891838	0.940054	5	2	11	44.7	18766.2	19169.1	18950.4	20193.5	16839.7	19756	22166.4	21945.6	12950	18825.5	15388.8	18270	19502.2	17884.3
Q9Z2B9	Rps6ka4	Ribosomal protein S6 kinase alpha-4	0.00961614	0.978101	-0.00558324	0.996137	0.156075	0.698112	-0.0891728	0.940062	4	3	6	85.6	30540.6	30969.8	36528.6	32213.6	39321.8	39068.1	32036	35043.3	28265	35613.2	31899.9	29880.9	33309.9	32397.6
G3UZ52	Gabbr1	Gamma-aminobutyric acid type B receptor subunit 1 (Fragment)	0.323801	0.474459	-0.0613869	0.958342	0.320173	0.47844	-0.089069	0.940129	9	1	40	23.8	124509	118543	131032	134968	138224	136935	124970	137229	95055.5	134332	92874.7	133253	138236	129381
E9Q8K8	Zc3h4	Zinc finger CCCH domain-containing protein 4	0.18857	0.647784	-0.0418562	0.971404	0.407837	0.390988	-0.0890032	0.940172	10	10	13	135.9	206360	210178	205323	217420	214535	221623	206961	214339	167296	224548	160482	206506	239864	196609
Q9CQL5	Mrpl18	39S ribosomal protein L18, mitochondrial	0.151245	0.705919	-0.0770453	0.947997	0.159433	0.692735	-0.0888558	0.940268	3	3	17	20.7	79037.4	74805.1	72905.4	79680.7	91465.7	90689.9	74381.7	77886.5	58733.3	80080.7	75967.4	70972.4	76920.2	75673.3
F8VPU2	Farp1	FERM, ARHGEF and pleckstrin domain-containing protein 1	0.165796	0.68266	-0.033284	0.977193	0.525614	0.298116	-0.0887016	0.940369	36	36	43	118.8	1.87606e+06	1.87476e+06	2.07225e+06	1.99146e+06	1.78917e+06	1.99707e+06	1.96611e+06	2.06008e+06	1.49541e+06	1.96433e+06	1.4454e+06	1.97499e+06	2.10058e+06	1.78847e+06
Q91VW3	Sh3bgrl3	SH3 domain-binding glutamic acid-rich-like protein 3	0.247738	0.565278	0.047796	1.03368	0.643555	0.227219	-0.0885444	0.940471	5	5	83	10.5	2.49803e+06	2.2143e+06	2.28476e+06	2.34024e+06	2.07108e+06	2.29605e+06	2.46513e+06	2.6118e+06	1.89319e+06	2.65083e+06	1.58589e+06	2.50119e+06	2.43597e+06	2.2041e+06
Q3UHK1	Slc2a13	Proton myo-inositol cotransporter	0.146776	0.713222	-0.0524061	0.964327	0.254129	0.55702	-0.0885004	0.9405	13	13	21	69	1.85219e+06	1.78453e+06	1.90794e+06	1.95218e+06	1.90884e+06	1.93962e+06	1.84103e+06	2.05666e+06	1.45054e+06	1.88759e+06	1.62422e+06	1.74112e+06	2.01024e+06	1.74058e+06
A2ADH1	Magt1	Magnesium transporter protein 1	0.140672	0.723315	-0.0446681	0.969513	0.401507	0.396728	-0.0884909	0.940506	4	3	11	41.6	63981.5	69267	74814.8	70581.3	59406.3	72123.7	65151.2	67920	56567.7	67681.8	50974.4	70679.9	68338.6	66329.9
D3YUQ5	Rundc3b	RUN domain-containing protein 3B	0.0105552	0.975989	-0.00292273	0.997976	0.33448	0.462935	-0.0884067	0.940561	7	6	17	50.8	107650	107139	114536	119215	115814	127321	114503	119037	87376.2	122140	84507.1	116008	116887	111712
Q9ERS6	Il1rapl2	X-linked interleukin-1 receptor accessory protein-like 2	0.0465109	0.89844	-0.0247486	0.982992	0.167799	0.679518	-0.0883979	0.940567	1	1	1	78.7	17104	17511.8	18491.8	18825.2	22553.3	23225.8	17924.1	19884.9	15265.7	17518.4	17027.9	19621.5	17713.9	16723.1
Q9JIG7	Ccdc22	Coiled-coil domain-containing protein 22	0.0837496	0.824613	-0.024904	0.982886	0.338419	0.458756	-0.0883306	0.940611	25	25	52	70.8	766557	784039	766552	800724	784267	812196	813860	799693	637123	808105	625209	757609	836168	740785
Q9R1L5	Mast1	Microtubule-associated serine/threonine-protein kinase 1	0.106334	0.782827	-0.0279126	0.980838	0.391762	0.40573	-0.0882951	0.940634	38	34	29	170.9	1.04755e+06	987211	936481	1.0507e+06	940757	1.03376e+06	1.00058e+06	1.06731e+06	755328	1.0686e+06	774017	924563	1.10165e+06	969209
Q9Z1P7	Kank3	KN motif and ankyrin repeat domain-containing protein 3	0.0191465	0.956871	-0.0115485	0.992027	0.17777	0.664094	-0.0880746	0.940777	6	6	8	84.1	11625	11847.9	11373.5	12423.5	12445.2	12774.9	11187.8	12724.4	10868.8	12062.1	10711.2	11848.8	10554.2	11979.8
B2RW11	Ankrd34a	Ankyrin repeat domain 34A	0.0975134	0.798889	-0.0328902	0.97746	0.260446	0.548977	-0.0879813	0.940838	15	15	44	52.4	204513	188555	188274	192179	211828	214577	192163	198703	158840	207554	153553	187593	204139	201860
Q9QVP9	Ptk2b	Protein-tyrosine kinase 2-beta	0.347743	0.449011	-0.0608946	0.958669	0.546652	0.28402	-0.0879793	0.94084	55	2	67	115.7	5.03291e+06	4.70953e+06	4.73195e+06	4.81797e+06	3.96341e+06	4.52771e+06	4.78497e+06	5.05441e+06	3.13304e+06	5.17763e+06	3.27953e+06	4.59017e+06	5.04228e+06	4.81155e+06
P62245	Rps15a	40S ribosomal protein S15a	0.555889	0.278042	-0.0873382	0.941258	0.418819	0.381224	-0.0879607	0.940852	11	11	78	14.8	4.1283e+06	4.30734e+06	4.26491e+06	4.70775e+06	4.24014e+06	4.57094e+06	4.75128e+06	4.24647e+06	2.93114e+06	4.2377e+06	3.38089e+06	4.37219e+06	4.81195e+06	3.88983e+06
A2AT93	Plcb4	Phospholipase C, beta 4 (Fragment)	0.712972	0.193655	-0.258429	0.835998	0.185959	0.65169	-0.0878438	0.940928	11	1	48	29.4	6844.52	7513.37	7121.48	7071.34	8197.86	5545.52	8117.31	5478.12	4652.14	7736.47	5290.17	9911	6895.01	6327.19
Q8K1M3	Prkar2a	Protein kinase, cAMP dependent regulatory, type II alpha	0.0133049	0.969829	-0.00393562	0.997276	0.44224	0.361211	-0.0878002	0.940956	20	17	58	45.6	5.2214e+06	5.23732e+06	4.98805e+06	5.30156e+06	4.73844e+06	5.17584e+06	5.43347e+06	5.28431e+06	4.23101e+06	5.50289e+06	4.04825e+06	5.01432e+06	5.53086e+06	4.73522e+06
[truncated: 6,077 more rows]

## Sheet: Notes CTX_GR-PR-WT
Quantitative proteomics performed on brain cortex from male mice; 4 WT, 5 (GR)400, and 5 (PR)400
[truncated: 2 more rows]

## Sheet: SC_eGFP-WT
Protein ID	Gene names	Protein description	Number PSM	two-sided Welch's T-test pValue(-Log10): GFP/WT	two-sided Welch's T-test Difference(log2): GFP/WT	two-sided Welch's T-test Difference: GFP/WT	MaxPepProb	ReferenceIntensity	Intensity_GFP.01	Intensity_GFP.02	Intensity_GFP.03	Intensity_GFP.04	Intensity_GFP.05	Intensity_WT.01	Intensity_WT.02	Intensity_WT.03	Intensity_WT.04	Intensity_WT.05
[truncated: 6,347 more rows]

[truncated: 1 more sheets: Notes SC_eGFP-WT ]
