# Supplementary material for: PolyGR and polyPR knock-in mice reveal a conserved neuroprotective extracellular matrix signature in C9orf72 ALS/FTD neurons
Source: Nat Neurosci. 2024 Feb 29;27(4):643–55. doi: 10.1038/s41593-024-01589-4 (PMC11001582; doi:10.1038/s41593-024-01589-4)
Supplement: Supplementary file 19 — Statistical source data. [file 41593_2024_1589_MOESM19_ESM.xlsx]

## Sheet: Ext Data Fig 10B
	Low	Medium	High
GMR,GR36	99	0	1
GMR,GR36; daw RNAi	93	7	0

## Sheet: Ext Data Fig 10C
	Low	Medium	High
GMR,GR36	99	0	1
GMR,GR36; Mp RNAi	72	22	6

## Sheet: Ext Data Fig 10D
day	GR36/+	GR36/daw RNAi (II)
0	1	1
0	1	1
0.5	1	1
3.5	1	0.949153
5.5	1	0.949153
7.5	1	0.923729
8.5	1	0.923729
9.5	1	0.898305
10.5	0.972222	0.847458
11.5	0.907407	0.601695
12.5	0.611111	0.228814
13.5	0.203704	0.0423729
15.5	0.0277778	0.0169492
16.5	0.0277778	0.0169492
18.5	0	0.00847458
21.5	0	0

## Sheet: Ext Data Fig 10E
day	GR36/+	GR36/daw RNAi (III)
0	1	1
0	1	1
0.5	1	1
3.5	1	1
5.5	1	1
7.5	1	1
8.5	1	0.982906
9.5	1	0.93025
10.5	0.972222	0.877595
11.5	0.907407	0.573123
12.5	0.611111	0.376112
13.5	0.203704	0.0179101
15.5	0.0277778	0.0179101
16.5	0.0277778	0.0179101
18.5	0	0.0179101
21.5	0	0

## Sheet: Ext Data Fig 10F
day	GR36/+	GR36/Mp RNAi (II)
0	1	1
0	1	1
0.5	1	1
3.5	1	0.992063
5.5	1	0.992063
7.5	1	0.984127
8.5	1	0.97619
9.5	1	0.952381
10.5	0.972222	0.81746
11.5	0.907407	0.555556
12.5	0.611111	0.214286
13.5	0.203704	0.0396825
15.5	0.0277778	0.00793651
16.5	0.0277778	0
18.5	0	0
21.5	0	0

## Sheet: Ext Data Fig 10G
day	GR36/+	GR36/Mp RNAi (III)
0	1	1
0	1	1
0.5	1	1
3.5	1	1
5.5	1	1
7.5	1	0.886364
8.5	1	0.636364
9.5	1	0.0681818
10.5	0.972222	0
11.5	0.907407	0
12.5	0.611111	0
13.5	0.203704	0
15.5	0.0277778	0
16.5	0.0277778	0
18.5	0	0
21.5	0	0

## Sheet: Ext Data Fig 10H
day	WT/daw RNAi (II) +RU	WT/daw RNAi (II) -RU
0	1	1
0	1	1
3	1	1
6	1	1
9	1	1
11	1	1
13	1	1
16	1	1
18	1	1
20	1	1
23	1	1
25	1	1
27	1	1
30	1	0.992958
33	1	0.992958
36	1	0.985915
39	1	0.985915
41	1	0.985915
44	0.993421	0.985915
46	0.986842	0.985915
48	0.986842	0.985915
51	0.986842	0.985915
54	0.986842	0.985915
57	0.986842	0.971831
60	0.986842	0.957746
62	0.973684	0.950704
65	0.967105	0.943662
68	0.947368	0.887324
70	0.940789	0.880225
72	0.934211	0.873127
74	0.934211	0.809239
76	0.901316	0.787563
79	0.835526	0.650282
82	0.763158	0.455197
85	0.717105	0.411845
88	0.638158	0.209535
90	0.493421	0.166183
93	0.348684	0.130056
96	0.263158	0.0289014
99	0.210526	0.00722535
101	0.144737	0
104	0.0657895	0
107	0.0460526	0
109	0.0197368	0
111	0.0131579	0
114	0	0

## Sheet: Ext Data Fig 10I
day	WT/daw RNAi (III) +RU	WT/daw RNAi (III) -RU
0	1	1
0	1	1
3	1	1
6	1	1
9	1	1
11	0.986755	0.99359
13	0.986755	0.99359
16	0.986755	0.99359
18	0.986755	0.99359
20	0.986755	0.99359
23	0.986755	0.99359
25	0.986755	0.99359
27	0.986755	0.99359
30	0.986755	0.99359
33	0.980132	0.99359
36	0.980132	0.99359
39	0.980132	0.99359
41	0.980132	0.99359
44	0.980132	0.987179
46	0.980132	0.980769
48	0.966887	0.961538
51	0.953642	0.948718
54	0.953642	0.929487
57	0.953642	0.897436
60	0.953642	0.871795
62	0.953642	0.858974
65	0.933775	0.826923
68	0.92053	0.814103
70	0.913907	0.807692
72	0.900662	0.794872
74	0.880795	0.775641
76	0.86755	0.75641
79	0.768212	0.698718
82	0.688742	0.653846
85	0.655629	0.583333
88	0.463576	0.442308
90	0.397351	0.333333
93	0.238411	0.179487
96	0.192053	0.0833333
99	0.0860927	0.0448718
101	0.0463576	0.0128205
104	0.0331126	0
107	0.0198675	0
109	0	0
111	0	0
114	0	0

## Sheet: Ext Data Fig 10J
day	WT/Mp RNAi (II) +RU	WT/Mp RNAi (II) -RU
0	1	1
0	1	1
3	1	1
6	1	0.993151
9	1	0.993151
11	1	0.993151
13	1	0.993151
16	1	0.993151
18	1	0.993151
20	1	0.993151
23	1	0.993151
25	1	0.993151
27	1	0.993151
30	1	0.986301
33	1	0.972603
36	1	0.972603
39	1	0.972603
41	1	0.972603
44	1	0.958904
46	1	0.952055
48	1	0.924658
51	0.986207	0.883562
54	0.972414	0.863014
57	0.944828	0.828767
60	0.903448	0.80137
62	0.889655	0.787671
65	0.868966	0.753425
68	0.827586	0.719178
70	0.793103	0.705479
72	0.737931	0.664384
74	0.696552	0.630137
76	0.633862	0.575342
79	0.473655	0.410959
82	0.355241	0.232877
85	0.243793	0.164384
88	0.118414	0.10274
90	0.0975172	0.10274
93	0.0557241	0.0616438
96	0.013931	0.0273973
99	0.013931	0.0205479
101	0	0.00684932
104	0	0
107	0	0
109	0	0
111	0	0
114	0	0

## Sheet: Ext Data Fig 10K
day	WT/Mp RNAi (III) +RU	WT/Mp RNAi (III) -RU
0	1	1
0	1	1
3	1	1
6	1	1
9	1	1
11	0.991379	1
13	0.991379	1
16	0.991379	1
18	0.991379	1
20	0.991379	1
23	0.991379	0.991379
25	0.991379	0.991379
27	0.991379	0.991379
30	0.991379	0.991379
33	0.991379	0.991379
36	0.991379	0.991379
39	0.991379	0.991379
41	0.991379	0.982759
44	0.991379	0.982759
46	0.991379	0.974138
48	0.991379	0.974138
51	0.991379	0.948276
54	0.991379	0.939655
57	0.982759	0.913793
60	0.956897	0.905172
62	0.948276	0.896552
65	0.922414	0.887931
68	0.913793	0.887931
70	0.896552	0.87069
72	0.836207	0.853448
74	0.827586	0.818966
76	0.801724	0.775862
79	0.706897	0.672414
82	0.603448	0.585087
85	0.534483	0.550157
88	0.448276	0.4279
90	0.37931	0.323108
93	0.301724	0.227049
96	0.232759	0.139722
99	0.198276	0.0698612
101	0.163793	0.0611285
104	0.146552	0.0174653
107	0.0775862	0
109	0.0431034	0
111	0.0431034	0
114	0	0
